# Supplementary material for: Exploring Biomarkers in Type 2 Diabetes Mellitus versus Normoglycemia Identified through High-Throughput Proteomics: A Systematic Review and Meta-Analysis
Source: J Proteome Res. 2025 Nov 30;25(1):4–20. doi: 10.1021/acs.jproteome.5c00773 (PMC12772132; doi:10.1021/acs.jproteome.5c00773)
Supplement: Supplementary file 2 [file pr5c00773_si_002.xlsx]

## Sheet: README
Sheet	Description
1. First screening	Results of the first screening for each of the 1273 potential relevant studies, with 1088 excluded articles and 185 requiring a second round of screening
2. Peer review (Screening)	Final selection of relevant articles considering RLP and JGC decisions and after resolving discordances and a final exclusion.
3. Basal data studies (Extract)	List of 27 final articles included in the current study, 25 found in the screening of search results and 2 added after a snowball process. Basal data extracted from these studies is also included in this sheet
4. Protein data (Extr, Process)	Protein lists extracted for each article, as long as log2FC and p-value information. This data is presented after preprocessing (homogenization of protein ID, aggregation of duplicated proteins whithin a study, estimation of adjusted p-values).
5. Group description (Extract)	Demographic and clinical data collected for each article and each group in the data extraction process.

## Sheet: 1. First screening
	ID	Decision	Comments	Title	Abstract	Keywords	Affiliations	Authors	Year	Journal	DOI
1	440_PubMed	Out	Not diabetes	Coronary Event Risk Test (CERT) as a Risk Predictor for the 10-Year Clinical Outcome of Patients with Peripheral Artery Disease	(1) Background: Ceramides are a new kind of lipid biomarker and have already been demonstrated to be valuable risk predictors in coronary patients. Patients with peripheral artery disease (PAD) are a population with a worse prognosis and higher mortality risk compared to coronary artery disease (CAD) patients. However, the value of ceramides for risk prediction in PAD patients is still vague, as …		Vorarlberg Institute for Vascular Investigation and Treatment (VIVIT), Academic Teaching Hospital Feldkirch, Carinagasse 47, A-6800 Feldkirch, Austria.Private University of the Principality of Liechtenstein, FL-9495 Triesen, Liechtenstein.Medical Central Laboratories, A-6800 Feldkirch, Austria.Vorarlberg Institute for Vascular Investigation and Treatment (VIVIT), Academic Teaching Hospital Feldki…	Leiherer A, Muendlein A, Saely CH, Geiger K, Brandtner EM, Heinzle C, Gaenger S, Mink S, Laaksonen R, Fraunberger P, Drexel H.	2023	J Clin Med	10.3390/jcm12196151
2	173_PubMed	Out	Not proteomics	Proteasome subunit-α type-6 protein is post-transcriptionally repressed by the microRNA-4490 in diabetic nephropathy	A common complication of both type I and type II diabetes is nephropathy, characterized by accumulation of extracellular matrix in the glomerular mesangium. This indicates a central role of mesangial cells in the pathophysiology of diabetic nephropathy. Using the proteomic approach, it was earlier elucidated in a rat model that the proteasome subunit-α type-6 protein (PSMA6) is suppressed in the …	3' Untranslated RegionsAnimalsAntagomirs/genetics/metabolismBase SequenceCase-Control StudiesCell LineDiabetic Nephropathies/*genetics/metabolism/pathologyEpithelial Cells/cytology/drug effects/metabolismGene Expression RegulationGenes, ReporterGlucose/pharmacologyHumansKidney/*metabolism/pathologyLuciferases/genetics/metabolismMicroRNAs/agonists/antagonists & inhibitors/*genetics/metabolismOligo…	Department of Endocrinology, The Seventh Affiliated Hospital of Sun Yat-sen University, Shenzhen, Guangdong 518107, China.Department of Endocrinology, The Seventh Affiliated Hospital of Sun Yat-sen University, Shenzhen, Guangdong 518107, China.Department of Traditional Chinese Medicine, The Seventh Affiliated Hospital of Sun Yat-sen University, Shenzhen, Guangdong 518107, China.Department of Derm…	Feng Y, Jin MY, Liu DW, Wei L.	2018	Biosci Rep	10.1042/BSR20180815
3	311_PubMed	Peer review		Identification of novel biomarkers to monitor β-cell function and enable early detection of type 2 diabetes risk	A decline in β-cell function is a prerequisite for the development of type 2 diabetes, yet the level of β-cell function in individuals at risk of the condition is rarely measured. This is due, in part, to the fact that current methods for assessing β-cell function are inaccurate, prone to error, labor-intensive, or affected by glucose-lowering therapy. The aim of the current study was to identify…	AdultBiomarkers/bloodBlood Glucose/*metabolismCase-Control StudiesCross-Sectional StudiesDiabetes Mellitus, Type 2/blood/*diagnosisEarly DiagnosisFemaleGlucose Clamp TechniqueGlucose Intolerance/*bloodGlucose Tolerance TestHumansInsulin/bloodInsulin Resistance/*physiologyInsulin-Secreting Cells/*metabolismMaleMiddle AgedRisk Factors	Cardiovascular and Metabolic Disease Research, Janssen Research & Development, Spring House, Pennsylvania, United States of America.CNR Institute of Clinical Physiology, Pisa, Italy.Arbor Analytics, Ann Arbor, Michigan, United States of America.Cardiovascular and Metabolic Disease Research, Janssen Research & Development, Spring House, Pennsylvania, United States of America.Cardiovascular and Met…	Belongie KJ, Ferrannini E, Johnson K, Andrade-Gordon P, Hansen MK, Petrie JR.	2017	PLoS One	10.1371/journal.pone.0182932
4	443_PubMed	Out	Not proteomics, not human	Untargeted Metabolomics Analysis Revealed Lipometabolic Disorders in Perirenal Adipose Tissue of Rabbits Subject to a High-Fat Diet	A high-fat diet (HFD) is widely recognized as a significant modifiable risk for insulin resistance, inflammation, Type 2 diabetes, atherosclerosis and other metabolic diseases. However, the biological mechanism responsible for key metabolic disorders in the PAT of rabbits subject to HFD remains unclear. Here, untargeted metabolomics (LC-MS/MS) combined with liquid chromatography (LC) and high-res…		College of Animal Science and Technology, Sichuan Agricultural University, Chengdu 611130, China.College of Animal Science and Technology, Sichuan Agricultural University, Chengdu 611130, China.Department of Animal Science, University of Florida, Gainesville, FL 32611, USA.College of Animal Science and Technology, Sichuan Agricultural University, Chengdu 611130, China.College of Animal Science an…	Xia S, Shao J, Elzo MA, Tang T, Li Y, Lai T, Gan M, Ma Y, Jia X, Lai S, Wang J.	2021	Animals (Basel)	10.3390/ani11082289
5	55_PubMed	Out	Not shotgun proteomics	Ceramides biomarkers determination in quantitative dried blood spots by UHPLC-MS/MS	A method was developed for the analysis of four ceramide species; namely C16:0, C18:0, C24:0 and C24:1 in quantitative Dried Blood Samples (qDBS) by LC-MS/MS and validated with the aim to give prominence to an interesting application of at-home blood microsampling for health monitoring. Ceramides, being key-role metabolites implicated in regulation of diverse cellular processes have been consider…	Humans*Tandem Mass Spectrometry/methodsChromatography, Liquid/methodsChromatography, High Pressure Liquid/methodsCeramides*Diabetes Mellitus, Type 2Dried Blood Spot Testing/methodsBiomarkers	Laboratory of Analytical Chemistry, Department of Chemistry, Aristotle University of Thessaloniki, 54124, Thessaloniki, Greece; BIOMIC_Auth, Center for Interdisciplinary Research, and Innovation (CIRI-AUTH), Balkan Center, Buldings A&B, Thessaloniki, 10th km Thessaloniki-Thermi Rd, P.O. Box 8318, GR 57001, Greece.Laboratory of Analytical Chemistry, Department of Chemistry, Aristotle University of…	Meikopoulos T, Begou O, Theodoridis G, Gika H.	2023	Anal Chim Acta	10.1016/j.aca.2023.341131
6	155_PubMed	Out	Comorbility	Identification of Novel Plasma Biomarkers for Abdominal Aortic Aneurysm by Protein Array Analysis	Abdominal aortic aneurysm (AAA) is a potentially life-threatening disease that is common in the aging population. Currently, there are no approved diagnostic biomarkers or therapeutic drugs for AAA. We aimed to identify novel plasma biomarkers or potential therapeutic targets for AAA using a high-throughput protein array-based method. Proteomics expression profiles were investigated in plasma fro…	HumansAgedProtein Array Analysis*Diabetes Mellitus, Type 2/diagnosis*Aortic Aneurysm, Abdominal/metabolismBiomarkersCytokines	State Key Laboratory of Complex Severe and Rare Disease, Department of Medical Research Center, Peking Union Medical College Hospital, Chinese Academy of Medical Sciences and Peking Union Medical College, Beijing 100730, China.Department of Vascular Surgery, Beijing Friendship Hospital, Capital Medical University, Beijing 100050, China.State Key Laboratory of Complex Severe and Rare Disease, Depa…	Wu J, Wang W, Xie T, Chen Z, Zhou L, Song X, Kan H, Lv Y, Wu L, Li F, Yang D, Chen Y, Liu B, Zheng Y.	2022	Biomolecules	10.3390/biom12121853
7	263_PubMed	Out	Lipidomics	Plasma sphingomyelins increase in pre-diabetic Korean men with abdominal obesity	Abdominal or visceral obesity is a well-known risk factor for metabolic diseases. However, whether abdominal obesity significantly affects plasma lipid profile during the development of type 2 diabetes has not been fully elucidated. We investigated the differences in plasma lipid concentrations in 63 participants categorized into six groups (middle-aged Korean men); Normal, Pre-diabetes (pre-DM),…	AdultBiomarkers/*bloodHumansIncidenceLipids/*bloodMaleMiddle AgedObesity, Abdominal/*blood/physiopathologyPrediabetic State/*blood/epidemiologyRepublic of Korea/epidemiologyRisk FactorsSphingomyelins/*blood	Department of Physiology and Obesity-mediated Disease Research Center, Keimyung University School of Medicine, Daegu, Korea.Department of Physiology and Obesity-mediated Disease Research Center, Keimyung University School of Medicine, Daegu, Korea.BK21 Plus KNU Multi-Omics Based Creative Drug Research Team, College of Pharmacy and Research Institute of Pharmaceutical Sciences, Kyungpook National …	Im SS, Park HY, Shon JC, Chung IS, Cho HC, Liu KH, Song DK.	2019	PLoS One	10.1371/journal.pone.0213285
8	168_PubMed	Out	Rat model	Proteomic profiling of non-obese type 2 diabetic skeletal muscle	Abnormal glucose handling has emerged as a major clinical problem in millions of diabetic patients worldwide. Insulin resistance affects especially one of the main target organs of this hormone, the skeletal musculature, making impaired glucose metabolism in contractile fibres a major feature of type 2 diabetes. High levels of circulating free fatty acids, an increased intramyocellular lipid cont…	Amino Acid SequenceAnimalsBlood Glucose/metabolismDiabetes Mellitus, Type 2/*metabolismDisease Models, AnimalElectrophoresis, Gel, Two-DimensionalHumansMass SpectrometryMolecular Sequence DataMuscle Proteins/*chemistry/metabolismMuscle, Skeletal/*chemistry/metabolismObesity/*metabolismProteome/*analysisRatsRats, Inbred StrainsRats, Wistar	Department of Biology, National University of Ireland, Maynooth, County Kildare, Ireland.	Mullen E, Ohlendieck K.	2010	Int J Mol Med	10.3892/ijmm_00000364
9	457_PubMed	Out	Only control humans to characterize adipcites	Characterization of the Human Adipocyte Proteome and Reproducibility of Protein Abundance by One-Dimensional Gel Electrophoresis and HPLC-ESI-MS/MS	Abnormalities in adipocytes play an important role in various conditions, including the metabolic syndrome, type 2 diabetes mellitus and cardiovascular disease, but little is known about alterations at the protein level. We therefore sought to (1) comprehensively characterize the human adipocyte proteome for the first time and (2) demonstrate feasibility of measuring adipocyte protein abundances …	Abdominal Fat/cytologyAdipocytes, White/chemistry/*metabolismAnimalsChromatography, High Pressure Liquid/*methodsElectrophoresis, Polyacrylamide Gel/*methodsHumansMetabolic Networks and PathwaysMiceProteins/chemistry/metabolismProteome/*chemistryProteomics/methodsSpectrometry, Mass, Electrospray Ionization/*methodsTandem Mass Spectrometry	Center for Metabolic Biology, Arizona State University, Tempe, Arizona, USA.	Xie X, Yi Z, Bowen B, Wolf C, Flynn CR, Sinha S, Mandarino LJ, Meyer C.	2010	J Proteome Res	10.1021/pr100268f
10	477_PubMed	Out	Lung cancer & intervention (drug)	Nanoparticle abraxane possesses impaired proliferation in A549 cells due to the underexpression of glucosamine 6-phosphate N-acetyltransferase 1 (GNPNAT1/GNA1)	Abraxane (Abr), a US Food and Drug Administration-approved albumin-bound nanoparticle applied for the treatment of non-small-cell lung cancer, has been reported to be more effective than paclitaxel (PTX). To further understand the molecular mechanisms that produce this superior drug efficacy of Abr, a quantitative proteomic approach has been applied to investigate the global protein expression pr…	A549 CellsActins/metabolismAlbumin-Bound Paclitaxel/*pharmacologyApoptosis/drug effectsBlotting, WesternCarcinoma, Non-Small-Cell Lung/*pathologyCell Adhesion/drug effectsCell Proliferation/drug effectsCell Survival/drug effectsChromatography, LiquidGlucosamine 6-Phosphate N-Acetyltransferase/*metabolismHumansIsotope LabelingLung Neoplasms/*pathologyModels, BiologicalNanoparticles/*chemistryPacli…	Chinese Academy of Sciences Key Laboratory for Biomedical Effects of Nanomaterials and Nanosafety, CAS Center for Excellence in Nanoscience, National Center for Nanoscience and Technology, Beijing, People's Republic of China.Chinese Academy of Sciences Key Laboratory for Biomedical Effects of Nanomaterials and Nanosafety, CAS Center for Excellence in Nanoscience, National Center for Nanoscience a…	Zhao M, Li H, Ma Y, Gong H, Yang S, Fang Q, Hu Z.	2017	Int J Nanomedicine	10.2147/IJN.S129976
11	229_PubMed	Out	Cell model	Comparative proteome analysis of 3T3-L1 adipocyte differentiation using iTRAQ-coupled 2D LC-MS/MS	Adipose tissue is critical in obesity and type II diabetes. Blocking of adipocyte differentiation is one of the anti-obesity strategies targeting on strong rise in fat storage and secretion of adipokine(s). However, the molecular basis of adipocyte differentiation and its regulation remains obscure. Therefore, we exposed 3T3-L1 cell line to appropriate hormonal inducers as adipocyte differentiati…	3T3-L1 CellsAdipocytes/*cytology/*metabolismAnimalsCell Differentiation/genetics/physiologyChromatography, Liquid/*methodsMiceProteome/*metabolismTandem Mass Spectrometry/*methodsTripeptidyl-Peptidase 1	Department of Histology & Embryology, Xiangya School of Medicine, Central South University, Changsha, Hunan 410078, China.	Ye F, Zhang H, Yang YX, Hu HD, Sze SK, Meng W, Qian J, Ren H, Yang BL, Luo MY, Wu X, Zhu W, Cai WJ, Tong JB.	2011	J Cell Biochem	10.1002/jcb.23223
12	165_PubMed	Out	Not shotgun proteomics	Studies of advanced glycation end products and oxidation biomarkers for type 2 diabetes	Advanced glycation end products (AGEs) are formed upon nonenzymatic reactions of sugars or their metabolites with proteins and other cellular constituents. Many AGEs are long lived. Recent findings suggest that AGEs may predict diabetes and its complications and thus may warrant further study. The objective of this study was to assess the validity of our experimental procedures for measuring AGEs…	Age FactorsAging/*bloodBiomarkers/bloodBlood BanksBlood Glucose/metabolismCase-Control StudiesDiabetes Mellitus, Type 2/*blood/diagnosisFemaleFollow-Up StudiesGlycation End Products, Advanced/*bloodHumansImidazoles/*bloodMiddle AgedOrnithine/*analogs & derivatives/bloodOxidation-ReductionPilot Projects	Jean Mayer United States Department of Agriculture Human Nutrition Research Center on Aging, Tufts University, Boston, MA, USA.Warwick Medical School, University of Warwick, Clinical Sciences Research Laboratories, University Hospital, Coventry, UK.Zeeman Institute of Systems Biology, University of Warwick, Clinical Sciences Research Laboratories, University Hospital, Coventry, UK.Proteomics Rese…	Chiu CJ, Rabbani N, Rowan S, Chang ML, Sawyer S, Hu FB, Willett W, Thornalley PJ, Anwar A, Bar L, Kang JH, Taylor A.	2018	Biofactors	10.1002/biof.1423
13	418_PubMed	Out	Analysis of Advanced glycation end products (AGEs)	Association between Advanced Glycation End Products and Impaired Fasting Glucose: Results from the SALIA Study	Advanced glycation end products (AGEs) may contribute to the development of type 2 diabetes and related complications, whereas their role in the early deterioration of glycaemia is unknown. While previous studies used antibody-based methods to quantify AGEs, data from tandem mass spectrometry coupled liquid chromatography (LC-MS/MS)-based measurements are limited to patients with known diabetes. …	AgedBiomarkers/bloodBlood Glucose/*metabolismChromatography, Liquid/methodsCross-Sectional StudiesDeoxyglucose/analogs & derivatives/bloodFasting/*bloodFemaleGlucose/*metabolismGlycation End Products, Advanced/*bloodHumansInflammation/blood/metabolismInsulin/bloodInsulin Resistance/physiologyPilot ProjectsPrediabetic State/blood/metabolismTandem Mass Spectrometry/methods	Institute for Clinical Diabetology, German Diabetes Center, Leibniz Center for Diabetes Research at Heinrich Heine University Düsseldorf, Düsseldorf, Germany; German Center for Diabetes Research (DZD e.V.), Partner Düsseldorf, Düsseldorf, Germany.Institute of Food Chemistry, Technische Universität Dresden, Dresden, Germany.Institute of Food Chemistry, Technische Universität Dresden, Dresden, Germ…	Teichert T, Hellwig A, Peßler A, Hellwig M, Vossoughi M, Sugiri D, Vierkötter A, Schulte T, Freund J, Roden M, Hoffmann B, Schikowski T, Luckhaus C, Krämer U, Henle T, Herder C.	2015	PLoS One	10.1371/journal.pone.0128293
14	183_PubMed	Out	Monkey model	Aging related obesity and type 2 diabetes mellitus suppress neuromuscular communication and aggravate skeletal muscle dysfunction in rhesus monkeys	Age-related functional deterioration in skeletal muscle raises the risk for falls, disability, and mortality in the elderly, particularly in obese people or those with type 2 diabetes mellitus (T2D). However, the response of the skeletal muscle to transitioning from obesity to diabetes remains poorly defined, despite that obesity is classified as a stage of pre-diabetes. We screened and selected …		College of Veterinary Medicine, Yunnan Agricultural University, Kunming, China.College of Veterinary Medicine, Yunnan Agricultural University, Kunming, China.Faculty of Animal Science and Technology, Yunnan Agricultural University, Kunming, China.College of Veterinary Medicine, Yunnan Agricultural University, Kunming, China.School of Life Science, Yunnan University, Kunming, China.Fuwai Yunnan Ca…	Pu S, Liu Y, Wu W, Sun F, Lu H, Xu X, Su Y, Cheng W, Wang H.	2024	Heliyon	10.1016/j.heliyon.2024.e28549
15	356_PubMed	Peer review		Association of potential salivary biomarkers with diabetic retinopathy and its severity in type-2 diabetes mellitus: a proteomic analysis by mass spectrometry	AIM/HYPOTHESIS: The aim of our study was to characterize the human salivary proteome and determine the changes in protein expression in two different stages of diabetic retinopathy with type-2 diabetes mellitus: (1) with non-proliferative diabetic retinopathy (NPDR) and (2) with proliferative diabetic retinopathy (PDR). Type-2 diabetes mellitus without diabetic retinopathy (XDR) was designated as…		Department of Ophthalmology, University of Malaya, Kuala Lumpur, Malaysia.Department of Ophthalmology, University of Malaya, Kuala Lumpur, Malaysia.Department of Medical Microbiology/Faculty of Medicine, University of Malaya, Kuala Lumpur, Malaysia.Department of Ophthalmology, University of Malaya, Kuala Lumpur, Malaysia.Department of Ophthalmology, University of Malaya, Kuala Lumpur, Malaysia.	Chee CS, Chang KM, Loke MF, Angela Loo VP, Subrayan V.	2016	PeerJ	10.7717/peerj.2022
16	128_PubMed	Peer review		Integrated Transcriptomics and Proteomics Identified CMPK1 as a Potential Biomarker for Type 2 Diabetes Mellitus	AIM/INTRODUCTION: Type 2 diabetes mellitus (T2DM) is one of the most frequent and widespread disease in the world.Obesity is the most significant predictor of T2DM, but the exact mechanism how obesity promotes T2DM remains unknown. Finding specific biomarkers to assist in diagnosing and treating patients with obese and T2DM is critical. MATERIALS AND METHODS: We collected liver tissues from obesi…		Section for Day Surgery, Department of General Surgery, The Third People's Hospital of Chengdu, The Affiliated Hospital of Southwest Jiao Tong University, Chengdu, 610031, People's Republic of China.Department of Dermatology, Xiangya Hospital, Central South University, Changsha, People's Republic of China.College of Medicine, Southwest Jiaotong University, Chengdu, People's Republic of China.Cent…	Zhao K, Mao R, Yi W, Ren Z, Liu Y, Yang H, Wang S, Feng Z.	2024	Diabetes Metab Syndr Obes	10.2147/DMSO.S467950
17	26_PubMed	Peer review		Proteomics profiling and association with cardiorenal complications in type 2 diabetes subtypes in Asian population	AIM: Among multi-ethnic Asians, type 2 diabetes (T2D) clustered in three subtypes; mild obesity-related diabetes (MOD), mild age-related diabetes with insulin insufficiency (MARD-II) and severe insulin-resistant diabetes with relative insulin insufficiency (SIRD-RII) had differential cardio-renal complication risk. We assessed the proteomic profiles to identify subtype specific biomarkers and its…	Humans*Diabetes Mellitus, Type 2/complications/bloodMaleFemaleMiddle Aged*Proteomics*Asian PeopleAgedBiomarkers/bloodDiabetic Nephropathies/epidemiology/blood/etiology	Clinical Research Unit, Khoo Teck Puat Hospital, Singapore; Cardiovascular and Metabolic Disorders Signature Research Program, Duke-NUS Medical School, Singapore.Clinical Research Unit, Khoo Teck Puat Hospital, Singapore.Lee Kong Chian School of Medicine, Nanyang Technology University, Singapore.Clinical Research Unit, Khoo Teck Puat Hospital, Singapore.Clinical Research Unit, Khoo Teck Puat Hosp…	Gurung RL, Zheng H, Lee BTK, Liu S, Liu JJ, Chan C, Ang K, Subramaniam T, Sum CF, Coffman TM, Lim SC.	2024	Diabetes Res Clin Pract	10.1016/j.diabres.2024.111790
18	304_PubMed	Peer review		Urinary proteins detected using modern proteomics intervene in early type 2 diabetic kidney disease - a pilot study	Aim: An advanced proteomics platform for protein biomarker discovery in diabetic chronic kidney disease (DKD) was developed, validated and implemented. Materials & methods: Three Type 2 diabetes mellitus patients and three control subjects were enrolled. Urinary peptides were extracted, samples were analyzed on a hybrid LTQ-Orbitrap Velos Pro instrument. Raw data were searched using the SEQUEST a…	AgedAlbuminuria/diagnosis/urineBiomarkers/urineDiabetes Mellitus, Type 2/complications/*physiopathology/urineDiabetic Nephropathies/*diagnosis/urineFemaleHumansKidney Diseases/diagnosis/urineKidney Function TestsMaleMiddle AgedPeptidesPilot ProjectsProteome/analysisProteomics/methods	Department of Nephrology, County Emergency Hospital Timisoara, Timisoara, Romania.'Victor Babes' University of Medicine & Pharmacy, Timisoara, Romania.Department of Bioinformatics & Structural Biochemistry, Institute of Biochemistry, Bucharest, Romania.National Institute for Research & Development in Electrochemistry & Condensed Matter, Timisoara, Romania.'Victor Babes' University of Medicine & P…	Golea-Secara A, Munteanu C, Sarbu M, Cretu OM, Velciov S, Vlad A, Bob F, Gadalean F, Gluhovschi C, Milas O, Simulescu A, Mogos-Stefan M, Patruica M, Petrica L, Zamfir AD.	2020	Biomark Med	10.2217/bmm-2020-0308
19	279_PubMed	Out	Only ceramids assessed	Association between specific plasma ceramides and high-sensitivity C-reactive protein levels in postmenopausal women with type 2 diabetes	AIM: Emerging evidence suggests that specific plasma ceramides are involved in the pathophysiology of cardiovascular disease (CVD) and other inflammation-associated diseases. However, scarce information is currently available on the association between distinct plasma ceramides (that have been associated with increased cardiovascular morbidity and mortality) and plasma high-sensitivity C-reactive…	AgedAged, 80 and overC-Reactive Protein/*metabolismCeramides/*bloodDiabetes Mellitus, Type 2/*bloodFemaleHumansLinear ModelsMiddle Aged*Postmenopause	Section of Endocrinology, Diabetes and Metabolism, Department of Medicine, University and Azienda Ospedaliera Universitaria Integrata of Verona, Verona, Italy. Electronic address: alessandro.mantovani@univr.it.Section of Endocrinology, Diabetes and Metabolism, Department of Medicine, University and Azienda Ospedaliera Universitaria Integrata of Verona, Verona, Italy.Laboratory of Clinical Pharmac…	Mantovani A, Altomari A, Lunardi G, Bonapace S, Lippi G, Bonnet F, Targher G.	2020	Diabetes Metab	10.1016/j.diabet.2019.05.008
20	464_PubMed	Out	Not proteomics, not type 2 diabetes (excluively)	Increased urinary excretion of orosomucoid is a risk predictor of diabetic nephropathy	AIM: Identification of the risk predictor of diabetic nephropathy (DN) remains a major challenge currently. Thus, proteomic approaches to identify DN-related biomarker were performed. METHODS: A comparative proteomic approach of 2-D gel electrophoresis (2-DE) and mass spectrometry to identify biomarkers in urine samples from 12 DN patients (six type 1 and six type 2 diabetic patients) and six hea…	AdultDiabetic Nephropathies/diagnosis/*urineElectrophoresis, Gel, Two-DimensionalFemaleHumansLogistic ModelsMaleMiddle AgedOrosomucoid/*urineRiskSpectrometry, Mass, Matrix-Assisted Laser Desorption-Ionization	Department of Nephrology, The Second Hospital of Shandong University, Jinan, China.	Jiang H, Guan G, Zhang R, Liu G, Liu H, Hou X, Cheng J.	2009	Nephrology (Carlton)	10.1111/j.1440-1797.2008.01053.x
21	547_PubMed	Out	Strange	The causal relationship between plasma protein-to-protein ratios and type 2 diabetes and its complications: Proteomics mendelian randomization study	AIM: In recent years, proteomics research has surged, with numerous observational studies identifying associations between plasma proteins and type 2 diabetes. However, research specifically focusing on the ratios of plasma proteins in type 2 diabetes remains relatively scarce. METHODS: This study primarily employed a two-sample, two-step Mendelian randomization (MR) approach, leveraging genetic …	*Diabetes Mellitus, Type 2/blood/genetics/complicationsHumans*Mendelian Randomization Analysis*Proteomics/methods*Genome-Wide Association Study*Blood Proteins/analysis/genetics*Polymorphism, Single NucleotideBody Mass IndexDiabetes Complications/blood/geneticsFemaleMale	Department of Endocrinology and Metabolism, Affiliated Hospital of Southwest Medical University, Luzhou, China.Metabolic Vascular Disease Key Laboratory of Sichuan Province, Luzhou, China.Sichuan Clinical Research Center for Diabetes and Metabolism, Luzhou, China.Sichuan Clinical Research Center for Nephropathy, Luzhou, China.Cardiovascular and Metabolic Diseases Key Laboratory of Luzhou, Luzhou,…	Zhang YY, Chen BX, Yang Q, Wan Q.	2024	Diabetes Obes Metab	10.1111/dom.15792
22	514_PubMed	Peer review		A proteomic signature that reflects pancreatic beta-cell function	AIM: Proteomics has the potential to enhance early identification of beta-cell dysfunction, in conjunction with monitoring the various stages of type 2 diabetes onset. The most routine method of assessing pancreatic beta-cell function is an oral glucose tolerance test, however this method is time consuming and carries a participant burden. The objectives of this research were to identify protein …	AdultArea Under CurveBody Mass IndexCalcineurin/metabolismCell LineFemaleGlucose Tolerance TestHumansInsulin Secretion/drug effectsInsulin-Secreting Cells/cytology/*metabolismInterleukin-17/genetics/metabolism/pharmacologyLinear ModelsMaleMetabolic Networks and PathwaysProteome/*metabolism*ProteomicsROC CurveYoung Adultbeta-Endorphin/metabolism	Institute of Food and Health, UCD School of Agriculture and Food Science, University College Dublin, Belfield, Ireland University College Dublin, Dublin, Republic of Ireland.Food for Health Ireland (FHI), University College Dublin, Belfield, Ireland University College Dublin, Dublin, Republic of Ireland.The Microsoft Research University of Trento Centre for Computational and Systems Biology (COSB…	Curran AM, Scott-Boyer MP, Kaput J, Ryan MF, Drummond E, Gibney ER, Gibney MJ, Roche HM, Brennan L.	2018	PLoS One	10.1371/journal.pone.0202727
23	309_PubMed	Out	Not shotgun proteomics	Highly selective and sensitive measurement of active forms of FGF21 using novel immunocapture enrichment with LC-MS/MS	AIM: Recombinant FGF21 analogs are under wide ranging investigations as a potential therapeutic agent for Type 2 diabetes, as well as other metabolic disorders. The endogenous FGF21 is often used as a surrogate pharmacodynamic(PD) biomarker to assess drug efficacy and safety. Results & methodology: Immunocapture was performed using a monoclonal antibody which had been generated to bind to specifi…	Chromatography, Liquid/*methodsFibroblast Growth Factors/*metabolismHumansTandem Mass Spectrometry/*methods	Bioanalytical Sciences, Research & Development, Bristol-Myers Squibb Co., Route 206 & Province Line Road, Princeton, NJ 08543, USA.DMPK-Clinical Bioanalytical, Agios Pharmaceuticals, Cambridge, MA 02139, USA.Bioanalytical Sciences, Research & Development, Bristol-Myers Squibb Co., Route 206 & Province Line Road, Princeton, NJ 08543, USA.Q2 Solutions, 19 Brown Rd, Ithaca, NY 14850, USA.Bioanalytic…	Zhao Y, Liu G, Kwok S, Jones BR, Liu J, Marchisin D, Joyce PE, Peterson J, Shen JX.	2018	Bioanalysis	10.4155/bio-2017-0208
24	132_PubMed	Out	Metabolomics	Biomarkers for predicting type 2 diabetes development-Can metabolomics improve on existing biomarkers?	AIM: The aim was to determine if metabolomics could be used to build a predictive model for type 2 diabetes (T2D) risk that would improve prediction of T2D over current risk markers. METHODS: Gas chromatography-tandem mass spectrometry metabolomics was used in a nested case-control study based on a screening sample of 64-year-old Caucasian women (n = 629). Candidate metabolic markers of T2D were …	Area Under CurveBiomarkers/*metabolismDiabetes Mellitus, Type 2/*diagnosis/epidemiology/*metabolismFemaleHumansIncidenceMetabolomeMetabolomics/*methodsMiddle AgedROC CurveRisk Factors	Division of Food and Nutrition Science, Department of Biology and Biological Engineering, Chalmers University of Technology, Gothenburg, Sweden.Wallenberg Laboratory for Cardiovascular Research at the Center for Cardiovascular and Metabolic Research, Institute of Medicine, Sahlgrenska Academy at Gothenburg University, Gothenburg, Sweden.Division of Food and Nutrition Science, Department of Biolog…	Savolainen O, Fagerberg B, Vendelbo Lind M, Sandberg AS, Ross AB, Bergström G.	2017	PLoS One	10.1371/journal.pone.0177738
25	258_PubMed	Out	Intervention (Herbs)	The serum protein responses to treatment with Xiaoke Pill and Glibenclamide in type 2 diabetes patients	AIM: The Xiaoke Pill containing Chinese herb extracts and Glibenclamide, is used in therapy for type 2 diabetes mellitus (T2DM), and is effective in reducing the risk of hypoglycemia and improving diabetes symptoms compared with Glibenclamide. We describe a quantitative proteomics project to measure the T2DM serum proteome response to the Xiaoke Pill and Glibenclamide. METHODS: Based on a recentl…		Department of Endocrinology and Metabolism, Peking University People's Hospital, Peking University Diabetes Centre, No. 11, Xi Zhi Men Nan Da Jie, Xicheng District, Beijing, 100044 China. ISNI: 0000 0001 2256 9319. GRID: grid.11135.37CAS Key Laboratory of Genome Sciences and Information, Beijing Institute of Genomics, Chinese Academy of Sciences, Beijing, 100101 China. ISNI: 0000000119573309. GRI…	Zhang X, Sun H, Paul SK, Wang Q, Lou X, Hou G, Wen B, Ji L, Liu S.	2017	Clin Proteomics	10.1186/s12014-017-9154-0
26	166_PubMed	Peer review		Proteomic analysis of infected root canals with apical periodontitis in patients with type 2 diabetes mellitus: A cross-sectional study	AIM: This study aimed to quantitatively and qualitatively determine the proteomic profile of apical periodontitis (AP) in type 2 diabetes mellitus (T2DM) patients in comparison with systemically noncompromised patients and to correlate the protein expression of both groups with their biological functions. METHODOLOGY: The sample consisted of 18 patients with asymptomatic AP divided into two group…	Cross-Sectional StudiesDefensinsDental Pulp Cavity*Diabetes Mellitus, Type 2/complicationsHumans*Periapical PeriodontitisProteomics	Department of Preventive and Restorative Dentistry, School of Dentistry, Araçatuba, São Paulo State University, Araçatuba, Brazil.Department of Biological Sciences, Bauru School of Dentistry, University of São Paulo, Bauru, Brazil.Department of Preventive and Restorative Dentistry, School of Dentistry, Araçatuba, São Paulo State University, Araçatuba, Brazil.Department of Biological Sciences, Bau…	Loureiro C, Buzalaf MAR, Pessan JP, Ventura TMO, Pelá VT, Ribeiro APF, Jacinto RC.	2022	Int Endod J	10.1111/iej.13794
27	169_PubMed	Peer review		Proteomic analysis of human serum from diabetic retinopathy	AIM: To establish and compare serum proteomic of diabetic retinopathy (DR) patients in various phases and discuss pathogenesis of DR so as to find out possible serum specific molecular markers for early diagnosis of DR. METHODS: Thirty-two subjects were divided into four groups: one group of eight type 2 diabetes mellitus (T2DM) patients without apparent DR (No-DR, NDR), one group of eight T2DM p…		Department of Ophthalmology, Zhujiang Hospital, Southern Medical University, Guangzhou 510282, Guangdong Province, China.	Liu YP, Hu SW, Wu ZF, Mei LX, Lang P, Lu XH.	2011	Int J Ophthalmol	10.3980/j.issn.2222-3959.2011.06.08
28	298_PubMed	Out	No control group and T2DM with comorbilities	Clinical, genomic, and proteomic perspectives in the analysis of comorbid conditions in type 2 diabetes mellitus: a retrospective study	AIM: Type-2 Diabetes Mellitus (T2DM) affects millions globally, with escalating rates. It often leads to undiagnosed complications and commonly coexists with other health conditions. This study investigates two types of prevalent comorbidities related to T2DM-the circulatory system (DCM1) and digestive system diseases (DCM2)-using clinical, genomic and proteomic datasets. The aim is to identify n…		Centre for Stratified Medicine, Faculty of Life and Health Sciences, Ulster University, Magee Campus, Londonderry, Northern Ireland, UK. athmspsalms23@gmail.com.Centre for Stratified Medicine, Faculty of Life and Health Sciences, Ulster University, Magee Campus, Londonderry, Northern Ireland, UK.School of Health and Life Sciences, Teesside university, England, UK.	Villikudathil AT, Mc Guigan DH, English A.	2024	Acta Diabetol	10.1007/s00592-024-02383-1
29	534_PubMed	Out	Study of renal decline	Serum kidney injury molecule 1 and β(2)-microglobulin perform as well as larger biomarker panels for prediction of rapid decline in renal function in type 2 diabetes	AIMS/HYPOTHESIS: As part of the Surrogate Markers for Micro and Macrovascular Hard Endpoints for Innovative Diabetes Tools (SUMMIT) programme we previously reported that large panels of biomarkers derived from three analytical platforms maximised prediction of progression of renal decline in type 2 diabetes. Here, we hypothesised that smaller (n ≤ 5), platform-specific combinations of biomarkers …	AgedBiomarkers/*bloodDiabetes Mellitus, Type 2/*blood/*pathologyDiabetic Nephropathies/blood/pathologyDisease ProgressionEnzyme-Linked Immunosorbent AssayFemaleGlomerular Filtration Rate/physiologyHepatitis A Virus Cellular Receptor 1/*bloodHumansKidney/pathologyMaleMass SpectrometryMiddle AgedOdds Ratiobeta 2-Microglobulin/*blood	Usher Institute of Population Health Sciences and Informatics, University of Edinburgh, Edinburgh, UK.Population Health Sciences, University of Dundee, Dundee, UK.MRC Institute of Genetics and Molecular Medicine, University of Edinburgh, Western General Hospital, Crewe Road South, Edinburgh, EH4 2XU, UK.Sanofi-Aventis Deutschland GmbH, Frankfurt, Germany.Lund University Diabetes Centre, Lund Univ…	Colombo M, Looker HC, Farran B, Hess S, Groop L, Palmer CNA, Brosnan MJ, Dalton RN, Wong M, Turner C, Ahlqvist E, Dunger D, Agakov F, Durrington P, Livingstone S, Betteridge J, McKeigue PM, Colhoun HM; SUMMIT Investigators.	2019	Diabetologia	10.1007/s00125-018-4741-9
30	36_PubMed	Out	Metabolomics	The metabolic potential of inflammatory and insulinaemic dietary patterns and risk of type 2 diabetes	AIMS/HYPOTHESIS: Diets with higher inflammatory and insulinaemic potential have been associated with an increased risk of type 2 diabetes. However, it remains unknown whether plasma metabolomic profiles related to proinflammatory/hyperinsulinaemic diets and to inflammatory/insulin biomarkers are associated with type 2 diabetes risk. METHODS: We analysed 6840 participants from the Nurses' Health S…	HumansFollow-Up Studies*Diabetes Mellitus, Type 2C-PeptideChromatography, LiquidTandem Mass SpectrometryDiet/adverse effectsBiomarkers*HyperinsulinismRisk Factors	Department of Sport Industry Studies, Yonsei University, Seoul, Republic of Korea.Department of Nutrition, Harvard T.H. Chan School of Public Health, Boston, MA, USA.Department of Exercise and Nutrition Sciences, Moyes College of Education, Weber State University, Ogden, UT, USA.Comprehensive Cancer Center, The Ohio State University, Columbus, OH, USA.Interdisciplinary Ph.D. Program in Nutrition,…	Lee DH, Jin Q, Shi N, Wang F, Bever AM, Liang L, Hu FB, Song M, Zeleznik OA, Zhang X, Joshi A, Wu K, Jeon JY, Meyerhardt JA, Chan AT, Eliassen AH, Clish C, Clinton SK, Giovannucci EL, Li J, Tabung FK.	2024	Diabetologia	10.1007/s00125-023-06021-3
31	361_PubMed	Out	Metabolomics	Non-targeted metabolomics combined with genetic analyses identifies bile acid synthesis and phospholipid metabolism as being associated with incident type 2 diabetes	AIMS/HYPOTHESIS: Identification of novel biomarkers for type 2 diabetes and their genetic determinants could lead to improved understanding of causal pathways and improve risk prediction. METHODS: In this study, we used data from non-targeted metabolomics performed using liquid chromatography coupled with tandem mass spectrometry in three Swedish cohorts (Uppsala Longitudinal Study of Adult Men […	AgedBile Acids and Salts/*metabolismBlood Glucose/metabolismDelta-5 Fatty Acid DesaturaseDiabetes Mellitus, Type 2/*metabolismFasting/bloodFemaleGenome-Wide Association StudyHumansLipid MetabolismLongitudinal StudiesMaleMetabolomics/*methodsMiddle AgedPhospholipids/*metabolism	Department of Medical Sciences, Molecular Epidemiology, Uppsala University, Box 1115, S 751 41, Uppsala, Sweden. tove.fall@medsci.uu.se.Science for Life Laboratory, Uppsala University, Uppsala, Sweden. tove.fall@medsci.uu.se.Department of Medical Sciences, Molecular Epidemiology, Uppsala University, Box 1115, S 751 41, Uppsala, Sweden.Science for Life Laboratory, Uppsala University, Uppsala, Swed…	Fall T, Salihovic S, Brandmaier S, Nowak C, Ganna A, Gustafsson S, Broeckling CD, Prenni JE, Kastenmüller G, Peters A, Magnusson PK, Wang-Sattler R, Giedraitis V, Berne C, Gieger C, Pedersen NL, Ingelsson E, Lind L.	2016	Diabetologia	10.1007/s00125-016-4041-1
32	270_PubMed	Out	Neither shotgun nor proteomics	Branched-chain amino acid metabolism is regulated by ERRα in primary human myotubes and is further impaired by glucose loading in type 2 diabetes	AIMS/HYPOTHESIS: Increased levels of branched-chain amino acids (BCAAs) are associated with type 2 diabetes pathogenesis. However, most metabolomic studies are limited to an analysis of plasma metabolites under fasting conditions, rather than the dynamic shift in response to a metabolic challenge. Moreover, metabolomic profiles of peripheral tissues involved in glucose homeostasis are scarce and …	Amino Acids, Branched-Chain/metabolismAnimalsChromatography, Liquid*Diabetes Mellitus, Type 2/genetics/metabolismGlucose/metabolismHumansMiceMuscle Fibers, Skeletal/metabolismMuscle, Skeletal/metabolismPeroxisome Proliferator-Activated Receptor Gamma Coactivator 1-alpha/genetics/metabolismReceptors, EstrogenTandem Mass SpectrometryERRalpha Estrogen-Related Receptor	Department of Molecular Medicine and Surgery, Integrative Physiology, Karolinska Institutet, Stockholm, Sweden.Department of Molecular Medicine and Surgery, Integrative Physiology, Karolinska Institutet, Stockholm, Sweden.Department of Molecular Medicine and Surgery, Integrative Physiology, Karolinska Institutet, Stockholm, Sweden.Department of Public Health and Clinical Medicine, Umeå University…	Sjögren RJO, Rizo-Roca D, Chibalin AV, Chorell E, Furrer R, Katayama S, Harada J, Karlsson HKR, Handschin C, Moritz T, Krook A, Näslund E, Zierath JR.	2021	Diabetologia	10.1007/s00125-021-05481-9
33	451_PubMed	Peer review		MASP1, THBS1, GPLD1 and ApoA-IV are novel biomarkers associated with prediabetes: the KORA F4 study	AIMS/HYPOTHESIS: Individuals at a high risk of type 2 diabetes demonstrate moderate impairments in glucose metabolism years before the clinical manifestation of type 2 diabetes, a state called 'prediabetes'. In order to elucidate the pathophysiological processes leading to type 2 diabetes, we aimed to identify protein biomarkers associated with prediabetes. METHODS: In a proteomics study, we used…	AgedApolipoproteins A/*metabolismBiomarkers/*metabolismCross-Sectional StudiesDiabetes Mellitus, Type 2/metabolismFemaleHumansMaleMannose-Binding Protein-Associated Serine Proteases/*metabolismMiddle AgedPhospholipase D/*metabolismPrediabetic State/*metabolismProteomicsThrombospondins/*metabolism	Research Unit Protein Science, Helmholtz Zentrum München-German Research Center for Environmental Health (GmbH), Ingolstaedter Landstraße 1, D-85764, München, Germany. vontoerne@helmholtz-muenchen.de.German Center for Diabetes Research (DZD), München-Neuherberg, Germany. vontoerne@helmholtz-muenchen.de.German Center for Diabetes Research (DZD), München-Neuherberg, Germany.Institute of Epidemiolog…	von Toerne C, Huth C, de Las Heras Gala T, Kronenberg F, Herder C, Koenig W, Meisinger C, Rathmann W, Waldenberger M, Roden M, Peters A, Thorand B, Hauck SM.	2016	Diabetologia	10.1007/s00125-016-4024-2
34	32_PubMed	Peer review		Gut microbiota mediate melatonin signalling in association with type 2 diabetes	AIMS/HYPOTHESIS: It has been shown that melatonin plays a general beneficial role in type 2 diabetes in rodents but its role in humans is controversial. In the present study, we investigated the association between serum melatonin and type 2 diabetes risk in a southern Chinese population in a case-control study. We also examined the role of gut microbiota in this relationship. METHODS: Individual…	BiomarkersCase-Control StudiesChromatography, LiquidCross-Sectional Studies*Diabetes Mellitus, Type 2/metabolism*Gastrointestinal Microbiome/geneticsGlucoseHumansInterleukin-10Interleukin-17Interleukin-6Lipopolysaccharides*MelatoninRNA, Ribosomal, 16STandem Mass SpectrometryTryptophanTumor Necrosis Factor-alpha	Center for Genomic and Personalized Medicine, Guangxi Key Laboratory for Genomic and Personalized Medicine, Guangxi Collaborative Innovation Center for Genomic and Personalized Medicine, Guangxi Medical University, Nanning, China.Department of Nutrition and Food Hygiene, School of Public Health, Guangxi Medical University, Nanning, China.Center for Genomic and Personalized Medicine, Guangxi Key L…	Huang X, Qiu Y, Gao Y, Zhou R, Hu Q, He Z, Lv Y, Wang X, Chen W, Deng Y, An Z, Zhang H, Mo Z, Lin R.	2022	Diabetologia	10.1007/s00125-022-05747-w
35	453_PubMed	Out	Not human	Maternal obesity during pregnancy leads to adipose tissue ER stress in mice via miR-126-mediated reduction in Lunapark	AIMS/HYPOTHESIS: Levels of the microRNA (miRNA) miR-126-3p are programmed cell-autonomously in visceral adipose tissue of adult offspring born to obese female C57BL/6J mice. The spectrum of miR-126-3p targets and thus the consequences of its dysregulation for adipocyte metabolism are unknown. Therefore, the aim of the current study was to identify novel targets of miR-126-3p in vitro and then est…	3T3-L1 CellsAdipocytes/*metabolism/pathologyAdipose Tissue/*metabolism/pathologyAnimalsBlood Glucose/metabolismDisease Models, AnimalDown-Regulation*Endoplasmic Reticulum StressFemaleHomeodomain Proteins/genetics/*metabolismInsulin Receptor Substrate Proteins/genetics/metabolismInsulin ResistanceMiceMice, Inbred C57BLMicroRNAs/genetics/*metabolismPregnancy in Obesity/genetics/*metabolism/patholog…	University of Cambridge Metabolic Research Laboratories and MRC Metabolic Diseases Unit, Wellcome Trust-MRC Institute of Metabolic Science, Addenbrooke's Hospital, Cambridge, UK. ju.almeidafaria@gmail.com.Obesity and Comorbidities Research Center, Faculty of Medical Sciences, State University of Campinas, São Paulo, Brazil. ju.almeidafaria@gmail.com.University of Cambridge Metabolic Research Labo…	de Almeida-Faria J, Duque-Guimarães DE, Ong TP, Pantaleão LC, Carpenter AA, Loche E, Kusinski LC, Ashmore TJ, Antrobus R, Bushell M, Fernandez-Twinn DS, Ozanne SE.	2021	Diabetologia	10.1007/s00125-020-05357-4
36	328_PubMed	Out	Albuminuria in diabetic patients	A urinary peptide biomarker set predicts worsening of albuminuria in type 2 diabetes mellitus	AIMS/HYPOTHESIS: Microalbuminuria is considered the first clinical sign of kidney dysfunction and is associated with a poor renal and cardiovascular prognosis in type 2 diabetes. Detection of patients who are prone to develop micro or macroalbuminuria may represent an effective strategy to start or optimise therapeutic intervention. Here we assessed the value of a urinary proteomic-based risk sco…	AgedAlbuminuria/pathology/*urineBiomarkers/*urineCase-Control StudiesDiabetes Mellitus, Type 2/pathology/*urineFemaleHumansMaleMiddle AgedPeptides/*urineProspective StudiesProteomics/methods	Department of Clinical Pharmacology, University Medical Center Groningen, University of Groningen, Antonius Deusinglaan 1, Groningen, the Netherlands. s.s.roscioni@umcg.nl	Roscioni SS, de Zeeuw D, Hellemons ME, Mischak H, Zürbig P, Bakker SJ, Gansevoort RT, Reinhard H, Persson F, Lajer M, Rossing P, Lambers Heerspink HJ.	2013	Diabetologia	10.1007/s00125-012-2755-2
37	535_PubMed	Out	MACE in diabetic patients	Multiplex proteomics for prediction of major cardiovascular events in type 2 diabetes	AIMS/HYPOTHESIS: Multiplex proteomics could improve understanding and risk prediction of major adverse cardiovascular events (MACE) in type 2 diabetes. This study assessed 80 cardiovascular and inflammatory proteins for biomarker discovery and prediction of MACE in type 2 diabetes. METHODS: We combined data from six prospective epidemiological studies of 30-77-year-old individuals with type 2 dia…	AdultAgedAtherosclerosis/metabolismBiomarkers/metabolismCardiovascular Diseases/*complications/*diagnosisDiabetes Mellitus, Type 2/*complications/*diagnosisFemaleFibroblast Growth Factor-23HumansInflammationMaleMiddle AgedProportional Hazards ModelsProteomics/*methodsRisk FactorsSweden	Division of Family Medicine and Primary Care, Department of Neurobiology, Care Sciences and Society (NVS), Karolinska Institutet, Alfred Nobels Allé 23, SE 14183, Huddinge, Sweden.Division of Family Medicine and Primary Care, Department of Neurobiology, Care Sciences and Society (NVS), Karolinska Institutet, Alfred Nobels Allé 23, SE 14183, Huddinge, Sweden.Department of Medical Sciences, Uppsala…	Nowak C, Carlsson AC, Östgren CJ, Nyström FH, Alam M, Feldreich T, Sundström J, Carrero JJ, Leppert J, Hedberg P, Henriksen E, Cordeiro AC, Giedraitis V, Lind L, Ingelsson E, Fall T, Ärnlöv J.	2018	Diabetologia	10.1007/s00125-018-4641-z
38	125_PubMed	Peer review		An omics-based machine learning approach to predict diabetes progression: a RHAPSODY study	AIMS/HYPOTHESIS: People with type 2 diabetes are heterogeneous in their disease trajectory, with some progressing more quickly to insulin initiation than others. Although classical biomarkers such as age, HbA(1c) and diabetes duration are associated with glycaemic progression, it is unclear how well such variables predict insulin initiation or requirement and whether newly identified markers have…	Humans*Diabetes Mellitus, Type 2/metabolismProspective StudiesC-PeptideProteomicsInsulin/therapeutic useBiomarkersMachine LearningCholesterol	Department of Epidemiology and Data Science, Amsterdam UMC, Vrije Universiteit, Amsterdam, the Netherlands.Amsterdam Public Health, Amsterdam, the Netherlands.Amsterdam Cardiovascular Sciences, Amsterdam, the Netherlands.Department of Cell and Chemical Biology, Leiden University Medical Center, Leiden, the Netherlands.Department of Epidemiology and Data Science, Amsterdam UMC, Vrije Universiteit,…	Slieker RC, Münch M, Donnelly LA, Bouland GA, Dragan I, Kuznetsov D, Elders PJM, Rutter GA, Ibberson M, Pearson ER, 't Hart LM, van de Wiel MA, Beulens JWJ.	2024	Diabetologia	10.1007/s00125-024-06105-8
39	48_PubMed	Out	Mice	Disrupted hypothalamic transcriptomics and proteomics in a mouse model of type 2 diabetes exposed to recurrent hypoglycaemia	AIMS/HYPOTHESIS: Repeated exposures to insulin-induced hypoglycaemia in people with diabetes progressively impairs the counterregulatory response (CRR) that restores normoglycaemia. This defect is characterised by reduced secretion of glucagon and other counterregulatory hormones. Evidence indicates that glucose-responsive neurons located in the hypothalamus orchestrate the CRR. Here, we aimed to…	HumansMiceAnimalsGlucagon/metabolism*Diabetes Mellitus, Type 2/metabolismAmyloid beta-PeptidesProteomicsMice, Inbred C57BL*Hypoglycemia/drug therapyInsulin/metabolismHypothalamus/metabolismHypoglycemic Agents/adverse effectsGene Expression ProfilingRNA, Small Nuclear/metabolismBlood Glucose/metabolism	Novo Nordisk A/S, Måløv, Denmark.Center for Integrative Genomics (CIG), University of Lausanne, Lausanne, Switzerland.Vital-IT Group, SIB Swiss Institute of Bioinformatics, Lausanne, Switzerland.Center for Integrative Genomics (CIG), University of Lausanne, Lausanne, Switzerland.Novo Nordisk A/S, Måløv, Denmark.IMS Metabolic Research Laboratories, Addenbrookes Biomedical Campus, Cambridge, UK.Sch…	Castillo-Armengol J, Marzetta F, Rodriguez Sanchez-Archidona A, Fledelius C, Evans M, McNeilly A, McCrimmon RJ, Ibberson M, Thorens B.	2024	Diabetologia	10.1007/s00125-023-06043-x
40	353_PubMed	Peer review		Discovery of biomarkers for glycaemic deterioration before and after the onset of type 2 diabetes: rationale and design of the epidemiological studies within the IMI DIRECT Consortium	AIMS/HYPOTHESIS: The DIRECT (Diabetes Research on Patient Stratification) Study is part of a European Union Framework 7 Innovative Medicines Initiative project, a joint undertaking between four industry and 21 academic partners throughout Europe. The Consortium aims to discover and validate biomarkers that: (1) predict the rate of glycaemic deterioration before and after type 2 diabetes onset; (2…	AdultAgedBiomarkers/*bloodBlood Glucose/drug effectsDiabetes Mellitus, Type 2/*blood/drug therapyEpidemiologic StudiesFemaleHumansHypoglycemic Agents/therapeutic useMaleMiddle AgedPregnancyProspective Studies	Department of Clinical Sciences, Lund University, Genetic and Molecular Epidemiology, CRC, Skåne University Hospital Malmö, Building 91, Level 10, Jan Waldenströms gata 35, SE-205 02, Malmö, Sweden.	Koivula RW, Heggie A, Barnett A, Cederberg H, Hansen TH, Koopman AD, Ridderstråle M, Rutters F, Vestergaard H, Gupta R, Herrgård S, Heymans MW, Perry MH, Rauh S, Siloaho M, Teare HJ, Thorand B, Bell J, Brunak S, Frost G, Jablonka B, Mari A, McDonald TJ, Dekker JM, Hansen T, Hattersley A, Laakso M, Pedersen O, Koivisto V, Ruetten H, Walker M, Pearson E, Franks PW; DIRECT Consortium.	2014	Diabetologia	10.1007/s00125-014-3216-x
41	5_PubMed	Peer review		Multi-omic prediction of incident type 2 diabetes	AIMS/HYPOTHESIS: The identification of people who are at high risk of developing type 2 diabetes is a key part of population-level prevention strategies. Previous studies have evaluated the predictive utility of omics measurements, such as metabolites, proteins or polygenic scores, but have considered these separately. The improvement that combined omics biomarkers can provide over and above curr…	Humans*Diabetes Mellitus, Type 2/diagnosis/epidemiology/genetics*Prediabetic State/complicationsProspective StudiesCohort StudiesProteomeMultiomicsRisk FactorsBiomarkers	MRC Epidemiology Unit, School of Clinical Medicine, University of Cambridge, Institute of Metabolic Science, Cambridge, UK.Computational Medicine, Berlin Institute of Health at Charité-Universitätsmedizin Berlin, Berlin, Germany.Precision Healthcare University Research Institute, Queen Mary University of London, London, UK.MRC Epidemiology Unit, School of Clinical Medicine, University of Cambridg…	Carrasco-Zanini J, Pietzner M, Wheeler E, Kerrison ND, Langenberg C, Wareham NJ.	2024	Diabetologia	10.1007/s00125-023-06027-x
42	277_PubMed	Peer review		In search of causal pathways in diabetes: a study using proteomics and genotyping data from a cross-sectional study	AIMS/HYPOTHESIS: The pathogenesis of type 2 diabetes is not fully understood. We investigated whether circulating levels of preselected proteins were associated with the outcome 'diabetes' and whether these associations were causal. METHODS: In 2467 individuals of the population-based, cross-sectional EpiHealth study (45-75 years, 50% women), 249 plasma proteins were analysed by the proximity ext…	AgedAlcohol Oxidoreductases/bloodAryldialkylphosphatase/bloodBiomarkers/*bloodCathepsin D/bloodCross-Sectional StudiesDiabetes Mellitus, Type 2/*blood/geneticsFemaleGalectin 4/blood*Gene Expression Regulation*GenotypeHumansIduronidase/bloodInsulin-Like Growth Factor Binding Protein 2/bloodLipoprotein Lipase/bloodMaleMendelian Randomization AnalysisMiddle Aged*ProteomicsRegistriesRetinal Dehydroge…	Department of Medical Sciences, Uppsala University, UCR, Dag Hammarskjölds väg 38, SE-751 83, Uppsala, Sweden. Kristina.Beijer@medsci.uu.se.Department of Neurobiology, Care Sciences and Society, Division of Family Medicine and Primary Care, Karolinska Institute, Stockholm, Sweden.Department of Medical Sciences, Uppsala University, UCR, Dag Hammarskjölds väg 38, SE-751 83, Uppsala, Sweden.Departme…	Beijer K, Nowak C, Sundström J, Ärnlöv J, Fall T, Lind L.	2019	Diabetologia	10.1007/s00125-019-4960-8
43	127_PubMed	Out	Lipidomics & gestational diabetes	The prediction of type 2 diabetes in women with previous gestational diabetes mellitus using lipidomics	AIMS/HYPOTHESIS: The risk of developing diabetes is greater for women with previous gestational diabetes mellitus (GDM). In the general population, plasma lipidomic analysis can identify individuals at risk of developing type 2 diabetes. The aim of this study was to determine whether circulating lipid levels 12 weeks following a GDM pregnancy were associated with an increased risk of developing t…	AdolescentAdultBlood Glucose/analysisBody Mass IndexCholesterol/bloodCholesterol Esters/bloodDiabetes Mellitus, Type 2/*diagnosisDiabetes, Gestational/*diagnosisFemaleFollow-Up StudiesGlucose Tolerance TestHumansLipids/*bloodPhosphatidylethanolamines/bloodPhosphatidylserines/bloodPregnancyRisk AssessmentTandem Mass SpectrometryTriglycerides/bloodYoung Adult	Obstetrics, Nutrition and Endocrinology Group, Department of Obstetrics and Gynaecology, University of Melbourne, Mercy Hospital for Women, Level 4/163 Studley Road, Heidelberg, 3084, VIC, Australia, mlappas@unimelb.edu.au.	Lappas M, Mundra PA, Wong G, Huynh K, Jinks D, Georgiou HM, Permezel M, Meikle PJ.	2015	Diabetologia	10.1007/s00125-015-3587-7
44	523_PubMed	Peer review		Associations of plasma proteomics with type 2 diabetes and related traits: results from the longitudinal KORA S4/F4/FF4 Study	AIMS/HYPOTHESIS: This study aimed to elucidate the aetiological role of plasma proteins in glucose metabolism and type 2 diabetes development. METHODS: We measured 233 proteins at baseline in 1653 participants from the Cooperative Health Research in the Region of Augsburg (KORA) S4 cohort study (median follow-up time: 13.5 years). We used logistic regression in the cross-sectional analysis (n=130…	Humans*Diabetes Mellitus, Type 2/metabolismVascular Endothelial Growth Factor DCohort StudiesProteomicsCross-Sectional Studies*Interleukin-27*Prediabetic StateGlucoseInsulin	Institute of Epidemiology, Helmholtz Zentrum München, German Research Center for Environmental Health (GmbH), Neuherberg, Germany.Institute for Medical Information Processing, Biometry and Epidemiology (IBE), Faculty of Medicine, LMU Munich, Pettenkofer School of Public Health, Munich, Germany.Institute of Epidemiology, Helmholtz Zentrum München, German Research Center for Environmental Health (G…	Luo H, Bauer A, Nano J, Petrera A, Rathmann W, Herder C, Hauck SM, Sun BB, Hoyer A, Peters A, Thorand B.	2023	Diabetologia	10.1007/s00125-023-05943-2
45	18_PubMed	Out	Heart failure in diabetes	Elevated ITGA1 levels in type 2 diabetes: implications for cardiac function impairment	AIMS/HYPOTHESIS: Type 2 diabetes mellitus is known to contribute to the development of heart failure with preserved ejection fraction (HFpEF). However, identifying HFpEF in individuals with type 2 diabetes early on is often challenging due to a limited array of biomarkers. This study aims to investigate specific biomarkers associated with the progression of HFpEF in individuals with type 2 diabet…	Humans*Heart Failure/complicationsVentricular Function, LeftStroke VolumeIntegrin alpha1*Diabetes Mellitus, Type 2/complicationsProteomicsBiomarkers	Department of Cardiology, The University of Hong Kong-Shenzhen Hospital, Shenzhen, China.Institute of Biomedicine and Biotechnology, Shenzhen Institute of Advanced Technology, Chinese Academy of Sciences, Shenzhen, China.Department of Otorhinolaryngology, The First Affiliated Hospital of Sun Yat-sen University, Guangzhou, China.Department of Cardiology, The University of Hong Kong-Shenzhen Hospit…	Su M, Hou Y, Cai S, Li W, Wei Y, Wang R, Wu M, Liu M, Chang J, Yang K, Yiu K, Chen C.	2024	Diabetologia	10.1007/s00125-024-06109-4
46	528_PubMed	Peer review		Targeted proteomics identifies potential biomarkers of dysglycaemia, beta cell function and insulin sensitivity in Black African men and women	AIMS/HYPOTHESIS: Using a targeted proteomics approach, we aimed to identify and validate circulating proteins associated with impaired glucose metabolism (IGM) and type 2 diabetes in a Black South African cohort. In addition, we assessed sex-specific associations between the validated proteins and pathophysiological pathways of type 2 diabetes. METHODS: This cross-sectional study included Black S…	FemaleHumansMiddle Aged*Insulin ResistanceProteomicsC-Peptide*Diabetes Mellitus, Type 2Cross-Sectional StudiesSouth AfricaInsulinGlucose	South African Medical Research Council/WITS Developmental Pathways for Health Research Unit, Department of Paediatrics, Faculty of Health Sciences, University of the Witwatersrand, Johannesburg, South Africa. amy.mendham@uct.ac.za.Health through Physical Activity, Lifestyle and Sport Research Centre, International Federation of Sports Medicine (FIMS), International Collaborating Centre of Sports …	Mendham AE, Micklesfield LK, Karpe F, Kengne AP, Chikowore T, Kufe CN, Masemola M, Crowther NJ, Norris SA, Olsson T, Elmståhl S, Fall T, Lind L, Goedecke JH.	2023	Diabetologia	10.1007/s00125-022-05788-1
47	120_PubMed	Out	Metabolomics	Ultra-high performance liquid chromatography coupled to tandem mass spectrometry-based metabolomics study of diabetic distal symmetric polyneuropathy	AIMS/INTRODUCTION: Distal symmetric polyneuropathy (DSPN) is a common complication of type 2 diabetes mellitus, but the underlining mechanisms have not yet been elucidated. The current study was designed to screen the feature metabolites classified as potential biomarkers, and to provide deeper insights into the underlying distinctive metabolic changes during disease progression. MATERIALS AND ME…	Humans*Diabetes Mellitus, Type 2/complicationsTandem Mass SpectrometryChromatography, High Pressure Liquid*Diabetic Neuropathies/complicationsMetabolomics/methodsBiomarkers*Polyneuropathies	Department of Endocrinology, Shuguang Hospital Affiliated to Shanghai University of Traditional Chinese Medicine, Shanghai, China.Department of Endocrinology, Shuguang Hospital Affiliated to Shanghai University of Traditional Chinese Medicine, Shanghai, China.Department of Endocrinology, Shuguang Hospital Affiliated to Shanghai University of Traditional Chinese Medicine, Shanghai, China.Departmen…	Xu J, Chen Q, Cai M, Han X, Lu H.	2023	J Diabetes Investig	10.1111/jdi.14041
48	61_PubMed	Out	Sphingolipidomics	Analysis of urinary sphingolipids using liquid chromatography-tandem mass spectrometry in diabetic nephropathy	AIMS/INTRODUCTION: Sphingolipids, such as ceramides and sphingosine, are involved in the pathogenesis of diabetes; however, the modulation of urinary sphingolipids in diabetic nephropathy has not been fully elucidated. Therefore, we aimed to develop a simultaneous measurement system for urinary sphingolipids using liquid chromatography-tandem mass spectrometry and to elucidate the modulation of u…	AgedBiomarkers/urineCeramides/urineChromatography, Liquid/*methodsDiabetes Mellitus, Type 2/complications/diagnosis/*urineDiabetic Nephropathies/complications/diagnosis/*urineFemaleHumansMaleMiddle AgedSphingolipids/*urineTandem Mass Spectrometry/*methods	Department of Clinical Laboratory, The University of Tokyo Hospital, Tokyo, Japan.Department of Molecular Pathology, Graduate School of Medical and Dental Sciences, Tokyo Medical and Dental University, Tokyo, Japan.Department of Clinical Laboratory, The University of Tokyo Hospital, Tokyo, Japan.Department of Clinical Laboratory Medicine, Graduate School of Medicine, The University of Tokyo, Toky…	Morita Y, Kurano M, Sakai E, Nishikawa T, Nishikawa M, Sawabe M, Aoki J, Yatomi Y.	2020	J Diabetes Investig	10.1111/jdi.13154
49	338_PubMed	Out	Rat	Proteomic analysis of serum biomarkers for prediabetes using the Long-Evans Agouti rat, a spontaneous animal model of type 2 diabetes mellitus	AIMS/INTRODUCTION: To identify candidate serum molecules associated with the progression of type 2 diabetes mellitus, differential serum proteomic analysis was carried out on a spontaneous animal model of type 2 diabetes mellitus without obesity, the Long-Evans Agouti (LEA) rat. MATERIALS AND METHODS: We carried out quantitative proteomic analysis using serum samples from 8 and 16-week-old LEA an…	Acute-Phase ProteinsAgedAnimalsBiomarkersDiabetes Mellitus, Type 2/*blood*Disease Models, AnimalDisease ProgressionFemaleHumansMaleMiddle AgedPrediabetic State/*blood*ProteomicsRats, Inbred StrainsRats, Long-EvansSerpins/blood	Department of Diabetic Complications, Diabetes Research Center, Research Institute, National Center for Global Health and Medicine, Tokyo, Japan.Department of Diabetic Complications, Diabetes Research Center, Research Institute, National Center for Global Health and Medicine, Tokyo, Japan.Department of Laboratory Animal Medicine, Research Institute, National Center for Global Health and Medicine,…	Takahashi E, Unoki-Kubota H, Shimizu Y, Okamura T, Iwata W, Kajio H, Yamamoto-Honda R, Shiga T, Yamashita S, Tobe K, Okumura A, Matsumoto M, Yasuda K, Noda M, Kaburagi Y.	2017	J Diabetes Investig	10.1111/jdi.12638
50	51_PubMed	Peer review		Quantitative proteomic analysis of human peripheral nerves from subjects with type 2 diabetes	AIMS: Diabetic peripheral neuropathy (DPN) is a common and severe complication to type 2 diabetes. The pathogenesis of DPN is not fully known, but several pathways and gene polymorphisms contributing to DPN are described. DPN can be studied using nerve biopsies, but studies on the proteome of the nerve itself, and its surrounding tissue as a whole, are lacking. Studies on the posterior interosseo…	AgedDiabetes Mellitus, Type 2/*complications/epidemiologyDiabetic Neuropathies/epidemiology/*etiologyFemaleHumansIncidenceMalePeripheral Nerves/*physiopathologyProteomics/*methodsSweden/epidemiology	Department of Clinical Sciences Pediatric Endocrinology, Lund University, Malmö, Sweden.Department of Emergency and Internal Medicine, Skåne University Hospital, Malmö, Sweden.Department of Clinical Sciences Division of Infection Medicine, Lund University, Lund, Sweden.Department of Translational Medicine Hand Surgery, Lund University, Malmö, Sweden.Department of Hand Surgery, Skåne University Ho…	Ising E, Åhrman E, Thomsen NOB, Eriksson KF, Malmström J, Dahlin LB.	2021	Diabet Med	10.1111/dme.14658
51	162_PubMed	Out	Mice	The attenuation effect of potassium 2-(1-hydroxypentyl)-benzoate in a mouse model of diabetes-associated cognitive decline: The protein expression in the brain	AIMS: dl-PHPB (potassium 2-(1-hydroxypentyl)-benzoate) has been shown to have neuroprotective effects against acute cerebral ischemia, vascular dementia, and Alzheimer's disease. The aim of this study was to investigate the effects of dl-PHPB on memory deficits and preliminarily explore the underlying molecular mechanism. METHODS: Blood glucose and behavioral performance were evaluated in the KK-…	AnimalsBenzoatesBrain/metabolism*Cognitive Dysfunction/drug therapy/etiology*Diabetes MellitusDisease Models, AnimalGlycogen Synthase Kinase 3 beta/metabolismMemory Disorders/metabolismMicePentanesPhosphatidylinositol 3-Kinases/metabolismPotassiumProteomicsProto-Oncogene Proteins c-akt/metabolism	State Key Laboratory of Bioactive Substances and Functions of Natural Medicines, Department of Pharmacology, Institute of materia Medica, Chinese Academy of Medical Sciences & Peking Union Medical College, Beijing, China.State Key Laboratory of Bioactive Substances and Functions of Natural Medicines, Department of Pharmacology, Institute of materia Medica, Chinese Academy of Medical Sciences & Pe…	Yu W, Yin H, Sun Y, Shi S, Li J, Wang X.	2022	CNS Neurosci Ther	10.1111/cns.13847
52	561_PubMed	Out	Bibliometric analysis	The trend in application of omics in type 2 diabetes researches; A bibliometric study	AIMS: Due to the importance of omics approaches in diabetes diagnosis, we were assumed to study the scientific activities on omics and type 2 diabetes worldwide. METHOD: Bibliometric approach was utilized to evaluate the documents on proteomics, lipidomics, and metabolomics in patients with type 2 diabetes in the Scopus database from the beginning to 2020. The articles were screened by two review…	*BibliometricsBiomarkers/analysis/*metabolismDiabetes Mellitus, Type 2/*diagnosis/metabolismHumansLipidomics/*statistics & numerical data*MetabolomePrognosisProteome/analysis/*metabolism	Department of Clinical Biochemistry, School of Medicine, Tehran University of Medical Sciences, Tehran, Iran.Diabetes Research Center, Endocrinology and Metabolism Clinical Sciences Institute, Tehran University of Medical Sciences, Tehran, Iran; Scientometrics Department, FarIdea Company, Tehran, Iran.Diabetes Research Center, Endocrinology and Metabolism Clinical Sciences Institute, Tehran Unive…	Hosseinkhani S, Aazami H, Hashemi E, Dehghanbanadaki H, Adibi-Motlagh B, Razi F.	2021	Diabetes Metab Syndr	10.1016/j.dsx.2021.102250
53	96_PubMed	Out	Not proteomics	Plasma levels of free fatty acids correlate with type 2 diabetes mellitus	AIMS: Free fatty acids (FFA) mediate adverse metabolic effects such as downregulated carbohydrate metabolisms, providing causal links between obesity and the development of type 2 diabetes mellitus (T2DM). Here, we investigated the plasma concentrations of FFA alone and in combination with protein glycation as potential diagnostic and prognostic biomarkers of T2DM. MATERIALS AND METHODS: EDTA-pla…	AdultBiomarkers/*bloodBlood Glucose/metabolismCase-Control StudiesDiabetes Mellitus, Type 2/*blood/*diagnosisFatty Acids, Nonesterified/*bloodFemaleHaptoglobins/metabolismHumansMaleMiddle AgedPilot ProjectsPrediabetic State/blood/diagnosisPredictive Value of TestsSensitivity and Specificity	Institute of Bioanalytical Chemistry, Faculty of Chemistry and Mineralogy, Universität Leipzig, Leipzig, Germany.Center for Biotechnology and Biomedicine (BBZ), Universität Leipzig, Leipzig, Germany.University Hospital Leipzig, Department of Internal Medicine, Endocrinology and Nephrology, Universität Leipzig, Leipzig, Germany.Institute of Bioanalytical Chemistry, Faculty of Chemistry and Mineral…	Spiller S, Blüher M, Hoffmann R.	2018	Diabetes Obes Metab	10.1111/dom.13449
54	45_PubMed	Peer review		Hypoglycaemia in type 2 diabetes exacerbates amyloid-related proteins associated with dementia	AIMS: Hypoglycaemia in diabetes (T2D) may increase the risk of Alzheimer's disease (AD). We hypothesized that hypoglycaemia-induced amyloid-related protein changes would be exacerbated in T2D. MATERIALS AND METHODS: A prospective, parallel study in T2D (n = 23) and controls (n = 23). Subjects underwent insulin-induced hypoglycaemia with blood sampling at baseline, hypoglycaemia and post-hypoglyca…	*Alzheimer DiseaseAmyloidogenic Proteins*Diabetes Mellitus, Type 2/complicationsHumans*HypoglycemiaProspective StudiesProteomics	Diabetes Research Center (DRC), Qatar Biomedical Research Institute (QBRI), Hamad Bin Khalifa University (HBKU), Qatar Foundation (QF), Doha, Qatar.Academic Endocrinology, Diabetes and Metabolism, Hull York Medical School, Hull, UK.Leeds Medical School, Leeds, UK.Academic Endocrinology, Diabetes and Metabolism, Hull York Medical School, Hull, UK.Royal College of Surgeons of Ireland, Busaiteen, Ba…	Moin ASM, Al-Qaissi A, Sathyapalan T, Atkin SL, Butler AE.	2021	Diabetes Obes Metab	10.1111/dom.14220
55	449_PubMed	Out	Intervention	Effect of insulin sensitizer therapy on amino acids and their metabolites	AIMS: Prior studies have reported that elevated concentrations of several plasma amino acids (AA), particularly branched chain (BCAA) and aromatic AA predict the onset of type 2 diabetes. We sought to test the hypothesis that circulating BCAA, aromatic AA and related AA metabolites decline in response to the use of insulin sensitizing agents in overweight/obese adults with impaired fasting glucos…	AdultAmino Acids/*bloodBlood Glucose/analysisDiabetes Mellitus, Type 2/*bloodDouble-Blind MethodFemaleGlucose Clamp TechniqueHumansHypoglycemic Agents/*therapeutic useInsulin/*agonistsInsulin ResistanceMaleMetformin/therapeutic useObesity/metabolismOverweight/metabolismPioglitazoneThiazolidinediones/therapeutic use	Division of Endocrinology, Endocrinology Research Unit, Mayo Clinic College of Medicine, Rochester, MN. Electronic address: bairving@geisinger.edu.Department of Health Sciences Research, Mayo Clinic College of Medicine, Rochester, MN.Division of Endocrinology, Endocrinology Research Unit, Mayo Clinic College of Medicine, Rochester, MN.Department of Nursing, Mayo Clinic College of Medicine, Roches…	Irving BA, Carter RE, Soop M, Weymiller A, Syed H, Karakelides H, Bhagra S, Short KR, Tatpati L, Barazzoni R, Nair KS.	2015	Metabolism	10.1016/j.metabol.2015.01.008
56	563_PubMed	Out	Heart failure in diabetes	Proteomics to improve phenotyping in obese patients with heart failure with preserved ejection fraction	AIMS: Recent evidence points towards a distinct obese phenotype among patients with heart failure with preserved ejection fraction (HFpEF). We aimed to identify differentially expressed circulating biomarkers in obese HFpEF patients and link them to disease severity and outcomes. METHODS AND RESULTS: From the LIFE-Heart study, 999 patients with HFpEF and 999 patients without heart failure (no-HF)…	Biomarkers*Diabetes Mellitus, Type 2*Heart FailureHumansObesity/complicationsProteomicsStroke Volume	Department of Cardiology, Heart Center Leipzig at University Leipzig, Leipzig, Germany.Department of Cardiology, Heart Center Leipzig at University Leipzig, Leipzig, Germany.Clinic and Policlinic for Cardiology, University Hospital, Leipzig, Germany.Institute for Medical Informatics, Statistics and Epidemiology, University of Leipzig, Leipzig, Germany.LIFE Research Centre for Civilization Disease…	Kresoja KP, Rommel KP, Wachter R, Henger S, Besler C, Klöting N, Schnelle M, Hoffmann A, Büttner P, Ceglarek U, Thiele H, Scholz M, Edelmann F, Blüher M, Lurz P.	2021	Eur J Heart Fail	10.1002/ejhf.2291
57	73_PubMed	Peer review		V-ATPase subunit C 1 and IKBIP as tandem prospective biomarkers for diabetic nephropathy	AIMS: The appearance of low-molecular-weight (LMW) protein in the urine indicates any disruption in the structural integrity of the glomerular capillary wall; therefore, the presence of LMW protein may be a potential predictive marker for DN. METHODS: The urine proteomic profiling of T2DM patients (n = 94) and control group (n = 32) was compared by liquid chromatography-tandem mass spectrometry, …	Humans*Diabetes Mellitus, Type 2/complications*Diabetic Nephropathies/etiologyProteomicsBiomarkers/analysisAdenosine Triphosphatases	Department of Pharmacology and Clinical Pharmacy, Faculty of Pharmacy, Universitas Padjadjaran, Jatinangor, Indonesia; Prodia Clinical Laboratory, Jakarta, Indonesia.Department of Biomedical Sciences, Faculty of Medicine, Universitas Padjadjaran, Jatinangor, Indonesia; Center of Excellence for Pharmaceutical Care Innovation, Universitas Padjadjaran, Jatinangor, Indonesia. Electronic address: ronn…	Darmayanti S, Lesmana R, Meiliana A, Abdulah R.	2023	Diabetes Res Clin Pract	10.1016/j.diabres.2023.110887
58	194_PubMed	Out	Metabolites, not proteins	Blood metabolomic profile in patients with type 2 diabetes mellitus with diabetic peripheral neuropathic pain	AIMS: This study aimed to identify metabolic markers for diabetic peripheral neuropathic pain (DPNP) in patients with type 2 diabetes mellitus (T2DM). MATERIALS AND METHODS: Blood metabolite levels in the amino acid, biogenic amine, sphingomyelin, phosphatidylcholine (PC), carnitines, and hexose classes were analyzed in nondiabetic control (n = 27), T2DM without DPNP (n = 58), and T2DM with DPNP …	Humans*Diabetes Mellitus, Type 2/blood/complicationsMale*Diabetic Neuropathies/blood/etiologyFemaleMiddle Aged*Metabolomics/methods*Biomarkers/bloodAgedCase-Control StudiesMetabolomeNeuralgia/blood/etiologyBlood Glucose/analysis/metabolism	Department of Neurology, Linkou Medical Center, Chang Gung Memorial Hospital, Taoyuan City, Taiwan.College of Medicine, Chang Gung University, Taoyuan City, Taiwan.Department of Laboratory Medicine, Chang Gung Memorial Hospital, Taoyuan City, Taiwan.Department of Medical Biotechnology and Laboratory Science, College of Medicine, Chang Gung University, Taoyuan City, Taiwan.College of Medicine, Cha…	Kuo HC, Lin CN, Tsai SS, Chen CM, Lyu RK, Chu CC, Ro LS, Liao MF, Chang HS, Weng YC, Hwang JS.	2025	J Diabetes Investig	10.1111/jdi.14355
59	23_PubMed	Out	Not diabetes	Cytochrome P450-soluble epoxide hydrolase oxylipins, depression and cognition in type 2 diabetes	AIMS: This study examined serum cytochrome P450-soluble epoxide hydrolase (CYP450-sEH) oxylipins and depressive symptoms together in relation to cognitive performance in individuals with type 2 diabetes mellitus (T2DM). METHODS: Clinically cognitively normal T2DM individuals were recruited (NCT04455867). Depressive symptom severity was assessed using the Beck Depression Inventory-II (BDI-II; tota…	AgedFemaleHumansMaleMiddle AgedCognition/physiologyCognitive Dysfunction/blood/etiology/diagnosisCross-Sectional Studies*Cytochrome P-450 Enzyme System/metabolism*Depression/blood/diagnosis*Diabetes Mellitus, Type 2/complications/blood/psychology*Epoxide Hydrolases/metabolism/bloodExecutive Function/physiology*Oxylipins/blood	Department of Pharmacology & Toxicology, Temerty Faculty of Medicine University of Toronto, Canada; Sunnybrook Research Institute, Toronto, Ontario, Canada; KITE Research Institute, Toronto Rehabilitation Institute-University Health Network, Canada.Sunnybrook Research Institute, Toronto, Ontario, Canada; Sunnybrook Health Sciences Centre, Toronto, Ontario, Canada; Department of Psychiatry Univers…	Anita NZ, Herrmann N, Ryoo SW, Major-Orfao C, Lin WZ, Kwan F, Noor S, Rabin JS, Marzolini S, Nestor S, Ruthirakuhan MT, MacIntosh BJ, Goubran M, Yang P, Cogo-Moreira H, Rapoport M, Gallagher D, Black SE, Goldstein BI, Lanctôt KL, Oh PI, Taha AY, Swardfager W.	2024	J Diabetes Complications	10.1016/j.jdiacomp.2024.108826
60	267_PubMed	Out	Diabetic kidney disease	Assessment of biomarkers associated with rapid renal decline in the detection of retinopathy and its progression in type 2 diabetes: The Fremantle Diabetes Study Phase II	AIMS: To determine whether biomarkers for diabetic kidney disease (DKD) can be used to determine the prevalence, progression and/or incidence of diabetic retinopathy (DR) complicating type 2 diabetes. METHODS: Proteomic biomarkers were measured in baseline fasting plasma from 958 Fremantle Diabetes Study Phase II participants whose baseline and, in those returning for follow-up (n = 764), Year 4 …	Biomarkers*Diabetes Mellitus, Type 2/complications/epidemiology*Diabetic Retinopathy/diagnosis/epidemiologyDisease ProgressionHumansProteomicsRisk Factors	Medical School, University of Western Australia, Fremantle Hospital, Fremantle, Western Australia, Australia.Medical School, University of Western Australia, Fremantle Hospital, Fremantle, Western Australia, Australia; Proteomics International, PO Box 3008, Broadway, Nedlands, Perth, WA 6009, Australia.Medical School, University of Western Australia, Fremantle Hospital, Fremantle, Western Austral…	Drinkwater JJ, Peters K, Davis WA, Turner AW, Bringans SD, Lipscombe RJ, Davis TME.	2021	J Diabetes Complications	10.1016/j.jdiacomp.2021.107853
61	146_PubMed	Peer review		Identification of urinary biomarkers for type 2 diabetes using bead-based proteomic approach	AIMS: To seek urinary peptides as biomarkers distinguishing type 2 diabetes mellitus (T2DM) patients from healthy controls. METHODS: Random urine samples obtained from 28 patients with T2DM and 29 healthy individuals were analyzed by matrix-assisted laser desorption ionization time-of-flight mass spectrometry (MALDI-TOF MS) after purification using weak cationic-exchange magnetic beads (MB-WCX). …	AdultAmino Acyl-tRNA Synthetases/urineBiomarkers/*urineClusterin/urineDiabetes Mellitus, Type 2/*diagnosis/*urineFemaleHumansMaleMiddle AgedNerve Tissue Proteins/urineProteomics/*methodsSpectrometry, Mass, Matrix-Assisted Laser Desorption-Ionization	The Ninth Clinical Medical College of Peking University, Beijing Shijitan Hospital, China.	Chu L, Fu G, Meng Q, Zhou H, Zhang M.	2013	Diabetes Res Clin Pract	10.1016/j.diabres.2013.05.004
62	78_PubMed	Out	Rat model	Proteomic analysis reveals downregulation of housekeeping proteins in the diabetic vascular proteome	AIMS: Type 2 diabetes (T2D) increases the risk of death associated with cardiovascular complications. However, a complete understanding of protein changes within the diabetic vasculature is still lacking. METHODS: Herein, we utilized mass spectrometry to perform vascular and urinary proteome analysis using a rat model of high-fat feeding and low-dose streptozotocin to simulate late-stage T2D. The…	AnimalsAorta/*metabolismBiomarkers/blood/metabolism/urineDiabetes Mellitus, Experimental/blood/*metabolism/urineDown-Regulation*Genes, EssentialLipid MetabolismMaleOxidative StressProteome/chemistry/*genetics/metabolismRatsRats, Wistar	Discipline of Human Physiology, School of Medicine, Flinders University, Room 4E 432, Flinders Medical Centre, Flinders Drive, Bedford Park, SA, 5042, Australia.Discipline of Human Physiology, School of Medicine, Flinders University, Room 4E 432, Flinders Medical Centre, Flinders Drive, Bedford Park, SA, 5042, Australia.Discipline of Human Physiology, School of Medicine, Flinders University, Room…	Dwinovan J, Colella AD, Chegeni N, Chataway TK, Sokoya EM.	2017	Acta Diabetol	10.1007/s00592-016-0929-y
63	63_PubMed	Out	Review	Proteomics approaches to understand linkage between Alzheimer's disease and type 2 diabetes mellitus	Alzheimer's disease (AD) is a progressive neurological disease of the brain leading to the irreversible loss of neurons and intellectual abilities. Diabetes mellitus type 2 (T2DM) is a metabolic disorder that is characterized by high blood glucose in the context of insulin resistance and relative insulin deficiency. The prevalence of AD and T2DM is increasing at an alarming rate and has become a …	Alzheimer Disease/drug therapy/*metabolismAnimalsBiomarkers/metabolismDiabetes Mellitus, Type 2/drug therapy/*metabolismHumansProteomics/*methods	Proteomics & Structural Biology Unit, Fundamental & Applied Biology Group, King Fahd Medical Research Center, King Abdulaziz University, P.O. Box 80216, Jeddah 21589, Saudi Arabia. sheikhishfaq@gmail.com.	Mirza Z, Ali A, Ashraf GM, Kamal MA, Abuzenadah AM, Choudhary AG, Damanhouri GA, Sheikh IA.	2014	CNS Neurol Disord Drug Targets	10.2174/18715273113126660144
64	216_PubMed	Out	Mice	Hypoglycemic and Hypolipidemic Effects of Malonyl Ginsenosides from American Ginseng (Panax quinquefolius L.) on Type 2 Diabetic Mice	American ginseng (Panax quinquefolius L.) is popularly consumed as traditional herbal medicine and health food for the treatment of type 2 diabetes mellitus (T2DM). Malonyl ginsenosides (MGR) are the main natural ginsenosides in American ginseng. However, whether the malonyl ginsenosides in P. quinquefolius (PQ-MGR) possess antidiabetic effects has not been explored yet. In this study, the antidi…		College of Chinese Medicinal Materials, Jilin Agricultural University, Changchun 130118, China.Institute of Agricultural Modernization, Jilin Agricultural University, Changchun 130118, China.College of Chinese Medicinal Materials, Jilin Agricultural University, Changchun 130118, China.College of Chinese Medicinal Materials, Jilin Agricultural University, Changchun 130118, China.College of Chinese…	Liu Z, Qu CY, Li JX, Wang YF, Li W, Wang CZ, Wang DS, Song J, Sun GZ, Yuan CS.	2021	ACS Omega	10.1021/acsomega.1c04656
65	182_PubMed	Out		How mass spectrometry can be exploited to study AMPK	AMP-activated protein kinase (AMPK) is a key regulator of metabolism and a recognised target for the treatment of metabolic diseases such as Type 2 diabetes (T2D). Here, we review how mass spectrometry (MS) can be used to study short-term control by AMPK via protein phosphorylation and long-term control due to changes in protein expression. We discuss how MS can quantify AMPK subunit levels in ti…	*AMP-Activated Protein Kinases/metabolismHumans*Mass Spectrometry/methodsAnimalsPhosphorylationDiabetes Mellitus, Type 2/metabolismHydrogen Deuterium Exchange-Mass Spectrometry	Protein Phosphorylation (PHOS) laboratory, Université catholique de Louvain and de Duve Institute, Avenue Hippocrate 75, B-1200 Brussels, Belgium.Protein Phosphorylation (PHOS) laboratory, Université catholique de Louvain and de Duve Institute, Avenue Hippocrate 75, B-1200 Brussels, Belgium.Protein Phosphorylation (PHOS) laboratory, Université catholique de Louvain and de Duve Institute, Avenue H…	Rider MH, Vertommen D, Johanns M.	2024	Essays Biochem	10.1042/EBC20240009
66	376_PubMed	Out	Not control	Inverse changes in plasma tetranectin and titin levels in patients with type 2 diabetes mellitus: a potential predictor of acute myocardial infarction?	An early intervention using biomarkers to predict acute myocardial infarction (AMI) will effectively reduce global heart attack incidence, particularly among high-risk patients with type 2 diabetes mellitus (T2DM). This study attempted to identify potential biomarkers by detecting changes in the levels of plasma proteins in T2DM patients following onset of AMI in comparison with those without AMI…	Acute DiseaseBiomarkers/bloodConnectin/*bloodDiabetes Mellitus, Type 2/*bloodElectrophoresis, Gel, Two-DimensionalFemaleHumansLectins, C-Type/*bloodMaleMiddle AgedMyocardial Infarction/*blood/diagnosisSpectrometry, Mass, Matrix-Assisted Laser Desorption-Ionization	Centre of Preclinical Science Studies, Faculty of Dentistry, Universiti Teknologi MARA, 47000 Sungai Buloh, Selangor, Malaysia.Department of Oral and Craniofacial Sciences, Faculty of Dentistry, University of Malaya, Kuala Lumpur, Malaysia, 50603.Department of Medicine, Faculty of Medicine, University of Malaya, Kuala Lumpur, Malaysia, 50603.Department of Oral and Craniofacial Sciences, Faculty o…	Rahim MAA, Rahim ZHA, Ahmad WAW, Bakri MM, Ismail MD, Hashim OH.	2018	Acta Pharmacol Sin	10.1038/aps.2017.141
67	498_PubMed	Out	Intervention (ethanolic extarct)	Regulation of insulin action by an extract of Artemisia dracunculus L. in primary human skeletal muscle culture: a proteomics approach	An ethanolic extract of Artemisia dracunculus L. (PMI 5011) has been observed to decrease glucose and insulin levels in animal models and enhance cellular signaling in cultured cells. To determine the mechanism of action of PMI-5011, we have measured changes in protein expression in human primary skeletal muscle culture (HSMC) from subjects with Type 2 diabetes. After obtaining skeletal muscle bi…	*ArtemisiaCells, CulturedDiabetes Mellitus, Type 2/*metabolismHumansHypoglycemic Agents/*pharmacologyInflammation Mediators/metabolismInsulin/*metabolismMaleMiddle AgedMuscle, Skeletal/drug effects/*metabolismNF-kappa B/metabolismObesity/*metabolismPlant Extracts/*pharmacologyPolymerase Chain ReactionProteomics/methodsSignal Transduction/drug effects	Pennington Biomedical Research Center, Louisiana State University System, Baton Rouge, Louisiana, USA.	Kheterpal I, Coleman L, Ku G, Wang ZQ, Ribnicky D, Cefalu WT.	2010	Phytother Res	10.1002/ptr.3093
68	315_PubMed	Out	Intervention (resistant starch 3)	Intervention of resistant starch 3 on type 2 diabetes mellitus and its mechanism based on urine metabonomics by liquid chromatography-tandem mass spectrometry	As a severe metabolic disease, type 2 diabetes mellitus (T2DM) has aroused increasing public attentions. Resistant starch 3 (RS3), as a starch resistant to enzymatic hydrolysis owing to its special structure, has a good effect on improving insulin resistance and reducing blood sugar in T2DM patients. However, the possible mechanisms were barely interpreted yet. In our research, we aimed to evalua…	Amino Acids/urineAnimalsBiomarkers/blood/urineBlood Glucose/*metabolism*Chromatography, High Pressure LiquidDiabetes Mellitus, Experimental/chemically induced/*diet therapy/urineDiabetes Mellitus, Type 2/chemically induced/*diet therapy/urineInsulin ResistanceLipids/blood/urineMale*MetabolomicsMice, Inbred ICRResistant Starch/*administration & dosage/metabolismStreptozocin*Tandem Mass Spectrometry	Beijing University of Chinese Medicine, Northeast Corner of Intersection of Sunshine South Street and Baiyang East Road, Fang-Shan District, Beijing, 102488, China.Beijing University of Chinese Medicine, Northeast Corner of Intersection of Sunshine South Street and Baiyang East Road, Fang-Shan District, Beijing, 102488, China.Beijing University of Chinese Medicine, Northeast Corner of Intersectio…	Zhang C, Dong L, Wu J, Qiao S, Xu W, Ma S, Zhao B, Wang X.	2020	Biomed Pharmacother	10.1016/j.biopha.2020.110350
69	397_PubMed	Peer review		Balanced diets are associated with a lower risk of type 2 diabetes than plant-based diets	BACKGROUND & AIMS: Plant-based diets benefit human health, while the deficient in some nutrients limits its application. We aimed to examine whether balanced diets could be better in reducing diabetes risk than plant-based diets. METHODS: In cross-sectional analysis of Environment-Inflammation-Metabolic-Diseases Study (EIMDS), we used a questionnaire to investigate the habit of balanced and plant…	Humans*Diabetes Mellitus, Type 2/epidemiology/prevention & controlCross-Sectional Studies*Diet, VegetarianMaleFemaleMiddle AgedAdultProspective StudiesAgedRisk FactorsUnited Kingdom/epidemiologyProteomicsDiet, HealthyDiet, Plant-Based	Department of Endocrinology, the First Affiliated Hospital of Chongqing Medical University, Chongqing 400016, China; Department of Clinical Nutrition, the First Affiliated Hospital of Chongqing Medical University, Chongqing 400016, China.Department of Endocrinology, The People's Hospital of Wansheng District, Chongqing 400800, China.Department of Geriatrics, the First Affiliated Hospital of Chong…	Kang B, Yin X, Chen D, Wang Y, Lv J, Zhou J, Chen X, Kou X, Hang X, Yang Q, Wu R, Luo X, Wang C, Yang S, Li Q, Hu J.	2025	Diabetes Res Clin Pract	10.1016/j.diabres.2024.111977
70	68_PubMed	Peer review		Hypoglycemia-induced changes in complement pathways in type 2 diabetes	BACKGROUND AND AIMS: An association between hypoglycaemia and adverse cardiovascular events has been suggested from longitudinal and retrospective cohort studies. The complement pathway proteins in hypoglycemia are not well studied. Here, we hypothesized that these circulating proteins would be elevated in response to hypoglycemia in type 2 diabetes (T2D) through the inflammatory response. METHOD…		Diabetes Research Center (DRC), Qatar Biomedical Research Institute (QBRI), Hamad Bin Khalifa University (HBKU), Qatar Foundation (QF), PO Box 34110, Doha, Qatar.Diabetes Research Center (DRC), Qatar Biomedical Research Institute (QBRI), Hamad Bin Khalifa University (HBKU), Qatar Foundation (QF), PO Box 34110, Doha, Qatar.Hamad Bin Khalifa University (HBKU), Doha, Qatar.Academic Endocrinology, Di…	Moin ASM, Nandakumar M, Diboun I, Al-Qaissi A, Sathyapalan T, Atkin SL, Butler AE.	2021	Atheroscler Plus	10.1016/j.athplu.2021.11.002
71	327_PubMed	Out	Not proteomics	Unraveling the potential effects of non-synonymous single nucleotide polymorphisms (nsSNPs) on the Protein structure and function of the human SLC30A8 gene on type 2 diabetes and colorectal cancer: An In silico approach	BACKGROUND AND AIMS: The single nucleotide polymorphisms (SNPs) in SLC30A8 gene have been recognized as contributing to type 2 diabetes (T2D) susceptibility and colorectal cancer. This study aims to predict the structural stability, and functional impacts on variations in non-synonymous SNPs (nsSNPs) in the human SLC30A8 gene using various computational techniques. MATERIALS AND METHODS: Several …		Department of Biotechnology, Bangladesh Agricultural University, Mymensingh 2202, Bangladesh.Department of Biotechnology, Bangladesh Agricultural University, Mymensingh 2202, Bangladesh.Department of Microbiology, Primeasia University, Banani, Dhaka 1213, Bangladesh.Department of Biotechnology and Genetic Engineering, Mawlana Bhashani Science and Technology University, Santosh, Tangail 1902, Bang…	Uddin MM, Hossain MT, Hossain MA, Ahsan A, Shamim KH, Hossen MA, Rahman MS, Rahman MH, Ahmed K, Bui FM, Al-Zahrani FA.	2024	Heliyon	10.1016/j.heliyon.2024.e37280
72	414_PubMed	Out	Metabolomics	Identification of Potential Serum Metabolic Biomarkers of Diabetic Kidney Disease: A Widely Targeted Metabolomics Study	Background and Objectives. Diabetic kidney disease is a leading cause of chronic kidney disease and end-stage renal disease across the world. Early identification of DKD is vitally important for the effective prevention and control of it. However, the available indicators are doubtful in the early diagnosis of DKD. This study is aimed at determining novel sensitive and specific biomarkers to dist…	AgedBiomarkers/bloodCase-Control StudiesDiabetes Mellitus, Type 2/*bloodDiabetic Nephropathies/blood/*diagnosisEarly DiagnosisFemaleHumansMaleMetabolomicsMiddle AgedTandem Mass Spectrometry	Diabetes Center and Department of Endocrinology, The Second Affiliated Hospital and Yuying Children's Hospital of Wenzhou Medical University, No. 109 West Xueyuan Road, Wenzhou, China.Center on Clinical Research, School of Ophthalmology & Optometry, Wenzhou Medical University, Wenzhou, China.Diabetes Center and Department of Endocrinology, The Second Affiliated Hospital and Yuying Children's Hosp…	Zhang H, Zuo JJ, Dong SS, Lan Y, Wu CW, Mao GY, Zheng C.	2020	J Diabetes Res	10.1155/2020/3049098
73	85_PubMed	Peer review		Potential Biomarkers to Predict Acute Ischemic Stroke in Type 2 Diabetes	Background and Purpose: Patients with type 2 diabetes (T2D) have increased risk of cardiovascular disease (CVD), encompassing myocardial infarction, stroke, and peripheral vascular disease. We hypothesized that those biomarkers indicative of acute ischemic stroke (AIS) seen in large vessel occlusion (LVO) may also be elevated in T2D and further enhanced by stress conditions; therefore, these prot…		Diabetes Research Center (DRC), Qatar Biomedical Research Institute (QBRI), Hamad Bin Khalifa University (HBKU), Qatar Foundation (QF), Doha, Qatar.Diabetes Research Center (DRC), Qatar Biomedical Research Institute (QBRI), Hamad Bin Khalifa University (HBKU), Qatar Foundation (QF), Doha, Qatar.Academic Endocrinology, Diabetes and Metabolism, Hull York Medical School, Heslington, United Kingdom.L…	Moin ASM, Nandakumar M, Al-Qaissi A, Sathyapalan T, Atkin SL, Butler AE.	2021	Front Mol Biosci	10.3389/fmolb.2021.744459
74	450_PubMed	Out	Lipidomic	Lipidomic profiling reveals early-stage metabolic dysfunction in overweight or obese humans	BACKGROUND: Advances in mass spectrometry and lipidomics techniques are providing new insights into the role of lipid metabolism in obesity-related diseases. However, human lipidomic studies have been inconsistent, owing to the use of indirect proxy measures of metabolic outcomes and relatively limited coverage of the lipidome. Here, we employed comprehensive lipid profiling and gold-standard met…	Adipokines/metabolismAdipose Tissue/metabolismAdiposityAdultBlood Glucose/metabolismDiabetes Mellitus, Type 2/metabolismFemaleHumansInsulin/metabolismInsulin ResistanceLipid Metabolism/*physiologyLipids/physiologyMaleMetabolic Diseases/*diagnosis/*metabolismObesity/metabolism/physiopathologyOverweight/metabolism	Monash Centre for Health Research and Implementation (MCHRI), School of Public Health and Preventive Medicine, Monash University, 43-51 Kanooka Grove, Clayton, VIC 3168, Australia. Electronic address: aya.mousa@monash.edu.Monash Centre for Health Research and Implementation (MCHRI), School of Public Health and Preventive Medicine, Monash University, 43-51 Kanooka Grove, Clayton, VIC 3168, Austral…	Mousa A, Naderpoor N, Mellett N, Wilson K, Plebanski M, Meikle PJ, de Courten B.	2019	Biochim Biophys Acta Mol Cell Biol Lipids	10.1016/j.bbalip.2018.12.014
75	206_PubMed	Out	Not proteomics	Association between Higher Circulating Leucine-Rich α-2 Glycoprotein 1 Concentrations and Specific Plasma Ceramides in Postmenopausal Women with Type 2 Diabetes	Background: Although ceramides are involved in the pathophysiology of cardiovascular disease and other inflammation-associated disorders, there is a paucity of data on the association between plasma ceramides and inflammatory biomarkers in type 2 diabetes mellitus (T2DM). Therefore, we explored whether there was an association between plasma leucine-rich α-2 glycoprotein 1 (LRG1) concentrations (…	AgedAged, 80 and over*Cardiovascular DiseasesCeramides/analysis*Diabetes Mellitus, Type 2FemaleGlycated Hemoglobin/analysisGlycoproteins/*bloodHumansLeucineMiddle AgedPostmenopause	Section of Endocrinology, Diabetes and Metabolism, Department of Medicine, University and Azienda Ospedaliera Universitaria Integrata of Verona, 37126 Verona, Italy.Section of Endocrinology, Diabetes and Metabolism, Department of Medicine, University and Azienda Ospedaliera Universitaria Integrata of Verona, 37126 Verona, Italy.Section of Endocrinology, Diabetes and Metabolism, Department of Medi…	Mantovani A, Csermely A, Sani E, Beatrice G, Petracca G, Lunardi G, Bonapace S, Lippi G, Targher G.	2022	Biomolecules	10.3390/biom12070943
76	280_PubMed	Out	Only aa measurements	Mass spectrometry with derivatization method for concurrent measurement of amino acids and acylcarnitines in plasma of diabetic type 2 patients with diabetic nephropathy	BACKGROUND: Amino acids (AAs) and acylcarnitines play a key role in metabolic disease and can be used as biomarkers of various diseases such as malignancies, type 2 diabetes (T2D), insulin resistance, and cardiovascular diseases, therefore, designing an accurate and simple laboratory method that simultaneously measure both groups of substances, could improve the process of analytes quantification…		Department of mechanical engineering, University of Bristol, Bristol, UK. GRID: grid.5337.2. ISNI: 0000 0004 1936 7603Metabolomics and genomics research center, Endocrinology and metabolism molecular-cellular sciences institute, Tehran University of medical sciences, Tehran, Iran. GRID: grid.411705.6. ISNI: 0000 0001 0166 0922Metabolomics and genomics research center, Endocrinology and metabolism…	Esmati P, Najjar N, Emamgholipour S, Hosseinkhani S, Arjmand B, Soleimani A, Kakaii A, Razi F.	2021	J Diabetes Metab Disord	10.1007/s40200-021-00786-3
77	205_PubMed	Out	Type 1 diabetes	Plasma proteome analysis of patients with type 1 diabetes with diabetic nephropathy	BACKGROUND: As part of a clinical proteomics program focused on diabetes and its complications we are looking for new and better protein biomarkers for diabetic nephropathy. The search for new and better biomarkers for diabetic nephropathy has, with a few exceptions, previously focused on either hypothesis-driven studies or urinary based investigations. To date only two studies have investigated …		Department of Genome Biology, Hagedorn Research Institute, Gentofte, Denmark. juov@hagedorn.dk	Overgaard AJ, Hansen HG, Lajer M, Pedersen L, Tarnow L, Rossing P, McGuire JN, Pociot F.	2010	Proteome Sci	10.1186/1477-5956-8-4
78	382_PubMed	Out	Mice	Intake of flavonoids from Astragalus membranaceus ameliorated brain impairment in diabetic mice via modulating brain-gut axis	BACKGROUND: Brain impairment is one of a major complication of diabetes. Dietary flavonoids have been recommended to prevent brain damage. Astragalus membranaceus is a herbal medicine commonly used to relieve the complications of diabetes. Flavonoids is one of the major ingredients of Astragalus membranaceus, but its function and mechanism on diabetic encepholopathy is still unknown. METHODS: Typ…		Faculty of Chinese Medicine, State Key Laboratory of Quality Research in Chinese Medicine, Macau University of Science and Technology, Taipa, Macao, People's Republic of China.Faculty of Chinese Medicine, State Key Laboratory of Quality Research in Chinese Medicine, Macau University of Science and Technology, Taipa, Macao, People's Republic of China.Faculty of Chinese Medicine, State Key Laborato…	Li X, Zhao T, Gu J, Wang Z, Lin J, Wang R, Duan T, Li Z, Dong R, Wang W, Hong KF, Liu Z, Huang W, Gui D, Zhou H, Xu Y.	2022	Chin Med	10.1186/s13020-022-00578-8
79	178_PubMed	Out	Sterols analysis	Gas chromatography-tandem mass spectrometry method for the simultaneous determination of oxysterols, plant sterols, and cholesterol precursors	BACKGROUND: Cholesterol precursors and plant sterols have considerable potential as plasma biomarkers in several disorders of sterol metabolism and intestinal sterol absorption. Oxysterols are associated with atherogenesis, neurodegeneration, and inflammation. We developed a GC-MS method for the simultaneous analysis of these species in human plasma, including 24-, 25-, 27-hydroxycholesterol; 7-k…	Cholesterol/bloodGas Chromatography-Mass SpectrometryHumansHypercholesterolemia/bloodHyperthyroidism/bloodHypothyroidism/bloodNiemann-Pick Disease, Type C/geneticsPhytosterols/bloodPlasmaSterols/*bloodTandem Mass SpectrometryTangier Disease/geneticsXanthomatosis, Cerebrotendinous/genetics	University Hospital Regensburg, Regensburg, Germany.	Matysik S, Klünemann HH, Schmitz G.	2012	Clin Chem	10.1373/clinchem.2012.189605
80	496_PubMed	Out		Identification of biomarkers for chronic lymphocytic leukemia risk: a proteome-wide Mendelian randomization study	BACKGROUND: Chronic lymphocytic leukemia (CLL) is a common hematologic malignancy. Although previous research has explored associations between plasma proteins and CLL, the causal relationships remain unclear. This study used Mendelian randomization (MR) to investigate the causal relationship between 7156 plasma proteins and CLL risk. METHODS: A two-sample MR analysis assessed the impact of speci…		Department of Hematology, The First Affiliated Hospital of Ningbo University, No.59 Liu-Ting Road, Ningbo, 315000, People's Republic of China.Department of Hematology, The First Affiliated Hospital of Ningbo University, No.59 Liu-Ting Road, Ningbo, 315000, People's Republic of China.Department of Hematology, The First Affiliated Hospital of Ningbo University, No.59 Liu-Ting Road, Ningbo, 315000, …	Jin C, Lu Z, Chen Y, Hu H, Zhou M, Zhang Y, Ouyang G, Li T, Sheng L.	2025	Discov Oncol	10.1007/s12672-024-01699-2
81	378_PubMed	Out	Lipidomics	Plasma Lipidomic Profiles Improve on Traditional Risk Factors for the Prediction of Cardiovascular Events in Type 2 Diabetes Mellitus	BACKGROUND: Clinical lipid measurements do not show the full complexity of the altered lipid metabolism associated with diabetes mellitus or cardiovascular disease. Lipidomics enables the assessment of hundreds of lipid species as potential markers for disease risk. METHODS: Plasma lipid species (310) were measured by a targeted lipidomic analysis with liquid chromatography electrospray ionizatio…	AgedCardiovascular Diseases/*etiologyDiabetes Mellitus, Type 2/complicationsDouble-Blind MethodFemaleHumansLipids/*bloodMaleProspective StudiesRisk Factors	From Baker IDI Heart and Diabetes Institute, Melbourne, VIC, Australia (Z.H.A., P.A.M., C.K.B., N.A.M., G.W., P.J.N., B.A.K., P.J.M.); King Fahad Medical City, Riyadh, Saudi Arabia (Z.H.A.); Department of Biochemistry and Molecular Biology, University of Melbourne, Melbourne, VIC, Australia (Z.H.A., M.J.M., P.J.M.); NHMRC Clinical Trials Centre, University of Sydney, Sydney, NSW, Australia (J.S.,…	Alshehry ZH, Mundra PA, Barlow CK, Mellett NA, Wong G, McConville MJ, Simes J, Tonkin AM, Sullivan DR, Barnes EH, Nestel PJ, Kingwell BA, Marre M, Neal B, Poulter NR, Rodgers A, Williams B, Zoungas S, Hillis GS, Chalmers J, Woodward M, Meikle PJ.	2016	Circulation	10.1161/CIRCULATIONAHA.116.023233
82	548_PubMed	Out	Coronary heart disease (CHD)	Association of plasma proteomics with incident coronary heart disease in individuals with and without type 2 diabetes: results from the population-based KORA study	BACKGROUND: Coronary heart disease (CHD) is a major global health concern, especially among individuals with type 2 diabetes (T2D). Given the crucial role of proteins in various biological processes, this study aimed to elucidate the aetiological role and predictive performance of protein biomarkers on incident CHD in individuals with and without T2D. METHODS: The discovery cohort included 1492 p…	Humans*Diabetes Mellitus, Type 2/diagnosis/epidemiologyProteomicsRisk Assessment*Coronary Disease/diagnosis/epidemiologyRisk FactorsBiomarkers	Institute of Epidemiology, Helmholtz Zentrum München, German Research Center for Environmental Health (GmbH), Ingolstaedter Landstraße 1, D-85764, Neuherberg, Germany.Institute for Medical Information Processing, Biometry and Epidemiology (IBE), Faculty of Medicine, LMU Munich, Pettenkofer School of Public Health, Munich, Germany.Institute of Epidemiology, Helmholtz Zentrum München, German Resear…	Luo H, Huemer MT, Petrera A, Hauck SM, Rathmann W, Herder C, Koenig W, Hoyer A, Peters A, Thorand B.	2024	Cardiovasc Diabetol	10.1186/s12933-024-02143-z
83	90_PubMed	Out	Coronary heart disease (CHD)	Machine learning reveals serum myristic acid, palmitic acid and heptanoylcarnitine as biomarkers of coronary artery disease risk in patients with type 2 diabetes mellitus	BACKGROUND: Coronary heart disease (CHD) is the most important complication of type 2 diabetes mellitus (T2DM) and the leading cause of death. Identifying the risk of CHD in T2DM patients is important for early clinical intervention. METHODS: A total of 213 participants, including 81 healthy controls (HCs), 69 T2DM patients and 63 T2DM patients complicated with CHD were recruited in this study. S…	Humans*Coronary Artery Disease/complications*Diabetes Mellitus, Type 2Palmitic AcidTandem Mass SpectrometryMyristic AcidArteries/metabolismBiomarkersMachine LearningCarnitine/*analogs & derivatives	Beijing Chao-Yang Hospital, Capital Medical University, No.8 Gongti South Road, Chaoyang District, Beijing 100020, PR China. Electronic address: tinghu2018@163.com.Beijing Chao-Yang Hospital, Capital Medical University, No.8 Gongti South Road, Chaoyang District, Beijing 100020, PR China.Beijing Chao-Yang Hospital, Capital Medical University, No.8 Gongti South Road, Chaoyang District, Beijing 1000…	Hu T, Zhang W, Han F, Zhao R, Liu H, An Z.	2024	Clin Chim Acta	10.1016/j.cca.2024.117852
84	490_PubMed	Peer review		Identification of urinary soluble E-cadherin as a novel biomarker for diabetic nephropathy	BACKGROUND: Currently, early diagnosis of diabetic nephropathy (DN) remains a major challenge. Thus, more investigations into new DN-related biomarkers are needed. METHODS: We employed urinary proteomic approach of fluorescence-based difference gel electrophoresis (DIGE) and mass spectrometry to identify novel biomarkers in urine samples, which were from type 2 diabetes patients with normoalbumin…	AdultAgedAlbuminuria/urineBiomarkers/*urineBlotting, WesternCadherins/*urineDiabetes Mellitus, Type 2/*urineDiabetic Nephropathies/diagnosis/*urineElectrophoresis, Gel, Two-DimensionalEnzyme-Linked Immunosorbent AssayFemaleHumansImmunohistochemistryKidney/metabolismMaleMiddle AgedProteomicsSensitivity and SpecificitySolubilitySpectrometry, Mass, Matrix-Assisted Laser Desorption-Ionization	Department of Nephrology, The Second Hospital of Shandong University, 247 Beiyuan Road, Jinan, Shandong, PR China.	Jiang H, Guan G, Zhang R, Liu G, Cheng J, Hou X, Cui Y.	2009	Diabetes Metab Res Rev	10.1002/dmrr.940
85	474_PubMed	Out	Not proteomics	Utilization of electronic health records for the assessment of adiponectin receptor autoantibodies during the progression of cardio-metabolic comorbidities	BACKGROUND: Diabetes is a complex, multi-symptomatic disease whose complications drives increases in healthcare costs as the diabetes prevalence grows rapidly world-wide. Real-world electronic health records (EHRs) coupled with patient biospecimens, biological understanding, and technologies can characterize emerging diagnostic autoimmune markers resulting from proteomic discoveries. METHODS: Cir…		Bioanalytical Research Core, Indiana Biosciences Research Institute, Indianapolis IN, USA.Applied Data Sciences Center, Indiana Biosciences Research Institute, Indianapolis IN, USA.Applied Data Sciences Center, Indiana Biosciences Research Institute, Indianapolis IN, USA.Bioanalytical Research Core, Indiana Biosciences Research Institute, Indianapolis IN, USA.Bioanalytical Research Core, Indiana …	Pugia MJ, Pradhan M, Qi R, Eastes DL, Vorsilak A, Mills BJ, Baird Z, Wijeratne A, McAhren SM, Mosley A, Shekhar A, Robertson DH.	2020	Arch Autoimmune Dis	10.46439/autoimmune.1.004
86	379_PubMed	Out	Rat	Therapeutic potential of ADSCs in diabetic wounds: a proteomics-based approach	BACKGROUND: Diabetes mellitus (DM), a chronic metabolic disease characterized by elevated blood sugar, leads to delayed or non-healing wounds, increasing amputation risks, and placing a significant burden on patients and society. While extensive research has been conducted on adipose-derived stem cells (ADSCs) for promoting wound healing, there is a scarcity of studies focusing on diabetic wounds…		School of Clinical Medicine, Shandong Second Medical University, Weifang, China.School of Clinical Medicine, Shandong Second Medical University, Weifang, China.Department of Burns and Plastic Surgery, Emergency General Hospital, Beijing, China.Medical Cosmetic Plastic Surgery, Linyi People's Hospital, Linyi, China.Plastic and Cosmetic Surgery, People's Hospital of Liaoning Province, Shenyang, Chi…	Gu Y, Mu Z, Chen Y, Wu C, Shi J, Bai N.	2024	Front Cell Dev Biol	10.3389/fcell.2024.1468220
87	145_PubMed	Peer review		Glomerular proteomic profiling reveals early differences between preexisting and de novo type 2 diabetes in human renal allografts	BACKGROUND: Diabetes mellitus (DM), either preexisting or developing after transplantation, remains a crucial clinical problem in kidney transplantation. To obtain insights into the molecular mechanisms underlying PTDM development and early glomerular damage before the development of histologically visible diabetic kidney disease, we comparatively analysed the proteome of histologically normal gl…	AdultHumans*Kidney Transplantation*Diabetes Mellitus, Type 2ProteomeProteomicsKidney*Diabetic NephropathiesAllografts	Department of Clinical Medicine, University of Bergen, Bergen, Norway.Department of Clinical Medicine, University of Bergen, Bergen, Norway.Department of Medicine, Haukeland University Hospital, Bergen, Norway.Department of Clinical Medicine, University of Bergen, Bergen, Norway.Institute of Molecular Biomedicine, Faculty of Medicine, Comenius University, Bratislava, Slovakia.Department of Clinic…	Kipp A, Marti HP, Babickova J, Nakken S, Leh S, Halden TAS, Jenssen T, Vikse BE, Åsberg A, Spagnoli G, Furriol J.	2023	BMC Nephrol	10.1186/s12882-023-03294-z
88	135_PubMed	Out		Circulating Factors as Potential Biomarkers of Cardiovascular Damage Progression Associated with Type 2 Diabetes	Background: Diabetes, particularly type 2 diabetes (T2D), is linked with an increased risk of developing coronary heart disease (CHD). The present study aimed to evaluate potential circulating biomarkers of CHD by adopting a targeted proteomic approach based on proximity extension assays (PEA). Methods: The study was based on 30 patients with both T2D and CHD (group DC), 30 patients with T2D with…		Department of Medicine-DIMED, University of Padova, 35122 Padova, Italy.Department of Medicine-DIMED, University of Padova, 35122 Padova, Italy.Studium Patavinum, University of Padova, 35122 Padova, Italy.Unit of Functional Proteomics, Metabolomics, and Network Analysis, Centro Cardiologico Monzino IRCCS, 20138 Milan, Italy.Unit of Functional Proteomics, Metabolomics, and Network Analysis, Centro…	Sartore G, Piarulli F, Ragazzi E, Mallia A, Ghilardi S, Carollo M, Lapolla A, Banfi C.	2024	Proteomes	10.3390/proteomes12040029
89	333_PubMed	Out	Diabetic kidney disease & no control gorup	Growth differentiation factor 15 (GDF-15) is a potential biomarker of both diabetic kidney disease and future cardiovascular events in cohorts of individuals with type 2 diabetes: a proteomics approach	Background: Diabetic kidney disease (DKD) is a leading risk factor for end-stage renal disease and is one of the most important risk factors for cardiovascular disease in patients with diabetes. It is possible that novel markers portraying the pathophysiological underpinning processes may be useful.Aim: To investigate the associations between 80 circulating proteins, measured by a proximity exten…	AgedBiomarkers/metabolismCardiovascular Diseases/complications/*metabolismCohort StudiesDiabetes Mellitus, Type 2/*complicationsDiabetic Nephropathies/*metabolism/physiopathologyFemaleGlomerular Filtration RateGrowth Differentiation Factor 15/*metabolismHumansMaleMiddle AgedProteomics/*methodsRisk FactorsSweden	Department of Neurobiology, Care Sciences and Society (NVS), Karolinska Institutet, Huddinge, Sweden.Department of Neurobiology, Care Sciences and Society (NVS), Karolinska Institutet, Huddinge, Sweden.Department of Medical Sciences, Uppsala University, Uppsala, Sweden.Department of Medical and Health Sciences, Linköping University, Linköping, Sweden.Department of Medical and Health Sciences, Lin…	Carlsson AC, Nowak C, Lind L, Östgren CJ, Nyström FH, Sundström J, Carrero JJ, Riserus U, Ingelsson E, Fall T, Ärnlöv J.	2020	Ups J Med Sci	10.1080/03009734.2019.1696430
90	113_PubMed	Out	Metabolomics	Targeted metabolomics as a tool for the diagnosis of kidney disease in Type II diabetes mellitus	Background: Diabetic kidney disease (DKD) is an increasing health problem and an extra burden to health services. The study of characteristic metabolic alterations of DKD is crucial for a better understanding of pathogenesis to identify new potential biomarkers and drug targets. We hypothesized that metabolic profiling of amino acids, acylcarnitines, and organic acids are useful new biomarkers fo…	Albuminuria/diagnosisBiomarkersCase-Control Studies*Diabetes Mellitus, Type 2/complications/diagnosis*Diabetic Nephropathies/diagnosisGlomerular Filtration RateHumansMetabolomics	Clinical Biochemistry and Molecular Diagnostics Department, National Liver Institute, Menoufia University, Shibin El Kom, Egypt.Menoufia Faculty of Medicine, Public Health and Community Medicine, Shibin El Kom, Egypt.Internal Medicine Department, Menoufia Faculty of Medicine, Shibin El Kom, Egypt.Resident of Internal Medicine, EL Menia General Hospital, EL Menia, Egypt.Internal Medicine Departmen…	Abdelsattar S, Kasemy ZA, Elsayed M, Elrahem TA, Zewain SK.	2021	Br J Biomed Sci	10.1080/09674845.2021.1894705
91	349_PubMed	Out	Diabetic nephropathy and no control group	Multicentre prospective validation of a urinary peptidome-based classifier for the diagnosis of type 2 diabetic nephropathy	BACKGROUND: Diabetic nephropathy (DN) is one of the major late complications of diabetes. Treatment aimed at slowing down the progression of DN is available but methods for early and definitive detection of DN progression are currently lacking. The 'Proteomic prediction and Renin angiotensin aldosterone system Inhibition prevention Of early diabetic nephRopathy In TYpe 2 diabetic patients with no…	AdultAgedDiabetes Mellitus, Type 2/*complications/diagnosis/urineDiabetic Nephropathies/diagnosis/etiology/*urineDiagnosis, DifferentialDisease ProgressionFemaleFollow-Up StudiesHumansMaleMiddle AgedPeptidomimetics/*urineProspective StudiesProteomics/*methods	Mosaiques Diagnostics GmbH, Hanover, Germany Charité-Universitaetsmedizin Berlin, Medizinische Klinik IV, Berlin, Germany.Mosaiques Diagnostics GmbH, Hanover, Germany Institut National de la Santé et de la Recherche Médicale (INSERM), U1048, Institut of Cardiovascular and Metabolic Disease, Toulouse, France Université Toulouse III Paul-Sabatier, Toulouse, France.RD Néphrologie, Montpellier, Franc…	Siwy J, Schanstra JP, Argiles A, Bakker SJ, Beige J, Boucek P, Brand K, Delles C, Duranton F, Fernandez-Fernandez B, Jankowski ML, Al Khatib M, Kunt T, Lajer M, Lichtinghagen R, Lindhardt M, Maahs DM, Mischak H, Mullen W, Navis G, Noutsou M, Ortiz A, Persson F, Petrie JR, Roob JM, Rossing P, Ruggenenti P, Rychlik I, Serra AL, Snell-Bergeon J, Spasovski G, Stojceva-Taneva O, Trillini M, von der Le…	2014	Nephrol Dial Transplant	10.1093/ndt/gfu039
92	374_PubMed	Out	No control group and diet associations	Proteomic analysis identifies novel biological pathways that may link dietary quality to type 2 diabetes risk: evidence from African American and Asian cohorts	BACKGROUND: Diet affects the development of chronic diseases such as type 2 diabetes, but the underlying biological mechanisms are only partly understood. OBJECTIVES: This study aimed to identify proteomic markers of the Alternative Healthy Eating Index (AHEI) and the Dietary Approaches to Stop Hypertension (DASH) diet and their association with type 2 diabetes risk. METHODS: We examined the asso…	AdultAgedFemaleHumansMaleMiddle AgedAsianBiomarkers/blood*Black or African AmericanCohort Studies*Diabetes Mellitus, Type 2DietDiet, HealthyDietary Approaches To Stop Hypertension*ProteomicsRisk Factors	Saw Swee Hock School of Public Health, National University of Singapore and National University Health System, Singapore. Electronic address: clgy@nus.edu.sg.Departments of Exercise and Nutrition Sciences and Epidemiology, Milken Institute School of Public Health, The George Washington University, Newark, Washington, DC, United States.Saw Swee Hock School of Public Health, National University of …	Lim CG, Gradinariu V, Liang Y, Rebholz CM, Talegawkar S, Temprosa M, Min YI, Sim X, Wilson JG, van Dam RM.	2025	Am J Clin Nutr	10.1016/j.ajcnut.2024.11.016
93	207_PubMed	Peer review		Proteomic identification of human urinary biomarkers in diabetes mellitus type 2	BACKGROUND: During the proteomic era, one of the most rapidly growing areas in biomedical research is biomarker discovery, particularly using proteomic technologies. The urinary proteome is known to be a valuable field of study and has become one of the most attractive subdisciplines in clinical proteomics for human diseases. We have described the levels of protein biomarkers specific to diabetes…	AdipokinesAdultAgedAlbumins/analysisAlpha-Globulins/urineBiomarkers/urineCadherins/urineCarrier Proteins/urineChromatography, LiquidDiabetes Mellitus, Type 2/diagnosis/*urineDouble-Blind MethodFemaleGlycoproteins/urineHaptoglobins/urineHumansMaleMiddle AgedPakistanPrealbumin/urineProteomics/*methodsRetinol-Binding Proteins, Plasma/urineSpectrometry, Mass, Matrix-Assisted Laser Desorption-Ionizati…	Department of Biochemistry and Molecular Biology, Institute of Structural and Molecular Biology, Bioscience Division, University College London, Gower Street, London, UK. samreen@biochem.ucl.ac.uk	Riaz S, Alam SS, Srai SK, Skinner V, Riaz A, Akhtar MW.	2010	Diabetes Technol Ther	10.1089/dia.2010.0078
94	288_PubMed	Out	Rat	Metalloproteins and apolipoprotein C: candidate plasma biomarkers of T2DM screened by comparative proteomics and lipidomics in ZDF rats	BACKGROUND: Early diagnosis of type 2 diabetes mellitus (T2DM) is still difficult. Screening of plasma biomarkers has great significance of optimizing diagnosis and predicting the complications of T2DM. METHODS: We used a special diet, Purina #5008, to induce diabetes in Zucker leptin receptor gene-deficient rats (fa/fa) to establish Zucker diabetic fatty (ZDF) rats, simulating the early stage of…		Institute of Toxicology, School of Public Health, Cheeloo College of Medicine, Shandong University, Jinan, 250012 Shandong China. GRID: grid.27255.37. ISNI: 0000 0004 1761 1174Key Laboratory of Chemical Biology (Ministry of Education), School of Pharmaceutical Sciences, Cheeloo College of Medicine, Shandong University, Jinan, 250012 Shandong China. GRID: grid.27255.37. ISNI: 0000 0004 1761 1174De…	Wang S, Lu Z, Wang Y, Zhang T, He X.	2020	Nutr Metab (Lond)	10.1186/s12986-020-00488-2
95	81_PubMed	Out		Proteomic Pathways across Ejection Fraction Spectrum in Heart Failure: an EXSCEL Substudy	BACKGROUND: Ejection fraction (EF) is a key component of heart failure (HF) classification, including the increasingly codified HF with mildly reduced EF (HFmrEF) category. However, the biologic basis of HFmrEF as an entity distinct from HF with preserved EF (HFpEF) and reduced EF (HFrEF) has not been well characterized. METHODS: The EXSCEL trial randomized participants with type 2 diabetes (T2DM…			Peters AE, Nguyen M, Green JB, Pearson ER, Buse J, Sourij H, Hernandez AF, Sattar N, Holman RR, Mentz RJ, Shah SH.	2023	medRxiv	10.1101/2023.05.16.23288273
96	177_PubMed	Peer review		Differentiation of type 2 diabetes mellitus with different complications by proteomic analysis of plasma low abundance proteins	BACKGROUND: Few biomarkers of type 2 diabetes mellitus (T2DM) are replicable in the differentiation of T2DM with different complications. We aimed to identify proteomic biomarkers among T2DM patients with nephropathy or retinopathy. METHODS: Plasma low abundance proteins were enriched by depletion of 14 high abundance proteins using an affinity removal system, and subjected to nanoflow liquid chr…		Institute of Long-term Care, MacKay Medical College, Sanzhi District New Taipei City, 252 Taiwan.Department of Medical Research, Chang Gung Memorial Hospital-Kaohsiung Medical Center, Kaohsiung, 833 Taiwan.Proteomic Core Laboratory, Department of Medical Research, Kaohsiung Chang Gung Memorial Hospital, Kaohsiung, 833 Taiwan.Department of Medical Research, Kaohsiung Chang Gung Memorial Hospital, …	Yeh SH, Chang WC, Chuang H, Huang HC, Liu RT, Yang KD.	2016	J Diabetes Metab Disord	10.1186/s40200-016-0246-6
97	88_PubMed	Out	Gestational diabetes	First-trimester proteomic profiling identifies novel predictors of gestational diabetes mellitus	BACKGROUND: Gestational diabetes mellitus (GDM) is a common pregnancy complication associated with adverse outcomes including preeclampsia, caesarean section, macrosomia, neonatal morbidity and future development of type 2 diabetes in both mother and child. Current selective screening strategies rely on clinical risk factors such as age, family history of diabetes, macrosomia or GDM in a previous…	AdultBiomarkers/bloodDiabetes, Gestational/blood/*diagnosis/*metabolismFemaleHumansPregnancyPregnancy Trimester, First/blood/*metabolismPrognosis*ProteomicsReproducibility of Results	Department of Clinical Biochemistry and Pharmacology, Odense University Hospital, Odense, Denmark.The Danish Diabetes Academy, Odense University Hospital, Odense, Denmark.Department of Clinical Biochemistry and Pharmacology, Odense University Hospital, Odense, Denmark.Department of Obstetrics and Gynaecology, Odense University Hospital, Odense, Denmark.Department of Biochemistry and Molecular Bio…	Ravnsborg T, Svaneklink S, Andersen LLT, Larsen MR, Jensen DM, Overgaard M.	2019	PLoS One	10.1371/journal.pone.0214457
98	501_PubMed	Out	Mice	Effect of green tea on blood glucose levels and serum proteomic patterns in diabetic (db/db) mice and on glucose metabolism in healthy humans	BACKGROUND: Green tea is widely consumed in Asian countries and is becoming increasingly popular in Western countries. Epidemiologically, it has been suggested that green tea consumption prevents type 2 diabetes. The present study was aimed at providing evidence of improvement in glucose metabolism in diabetic mice and healthy humans upon green tea consumption. RESULTS: Green tea promoted glucose…	AnimalsBeverages/classificationBlood Glucose/*drug effectsBlood ProteinsCamellia sinensis/*chemistryDiabetes Mellitus, Experimental/*bloodDiabetes Mellitus, Type 2/*bloodDisease Models, AnimalGlucose Tolerance Test/methodsHypoglycemic Agents/metabolismInsulin/bloodMaleMiceMice, Inbred C57BLPhytotherapy/*methodsPlant Preparations/*pharmacologyProteome/*metabolism	Department of Clinical Pharmacology, Toyama Medical and Pharmaceutical University, Toyama 930-0194, Japan. htsuneki@ms.toyama-mpu.ac.jp	Tsuneki H, Ishizuka M, Terasawa M, Wu JB, Sasaoka T, Kimura I.	2004	BMC Pharmacol	10.1186/1471-2210-4-18
99	259_PubMed	Peer review		A Novel Diagnostic Biomarker, PZP, for Detecting Colorectal Cancer in Type 2 Diabetes Mellitus Patients Identified by Serum-Based Mass Spectrometry	Background: Growing evidence has confirmed that populations with type 2 diabetes mellitus (T2DM) have an increasing risk of developing colorectal cancer (CRC). Thus, convenient and effective screening strategies for CRC should be developed for the T2DM population to increase the detection rate of CRC. Methods: Twenty serum samples extracted from five healthy participants, five T2DM patients, five…		Department of Endocrinology, The Affiliated Wuxi People's Hospital of Nanjing Medical University, Wuxi, China.Department of Gastroenterology, The Affiliated Wuxi People's Hospital of Nanjing Medical University, Wuxi, China.Department of Endocrinology, The Affiliated Wuxi People's Hospital of Nanjing Medical University, Wuxi, China.Department of Clinical Laboratory, The Affiliated Wuxi People's Ho…	Yang J, Fang W, Wu W, Tian Z, Gao R, Yu L, Chen D, Weng X, Zhu S, Yang C.	2021	Front Mol Biosci	10.3389/fmolb.2021.736272
100	109_PubMed	Out	Heart failure	Nutritional biomarkers and heart failure requiring hospitalization in patients with type 2 diabetes: the SURDIAGENE cohort	BACKGROUND: Heart failure (HF) is a growing complication and one of the leading causes of mortality in people living with type 2 diabetes (T2D). Among the possible causes, the excess of red meat and the insufficiency of vegetables consumption are suspected. Such an alimentation is associated with nutritional biomarkers, including trimethylamine N-oxide (TMAO) and its precursors. Here, we aimed to…	AgedBetaineBiomarkersCarnitineCholineCohort StudiesCysteine*Diabetes Mellitus, Type 2/diagnosisFemale*Heart Failure/diagnosisHomocysteineHospitalizationHumansMaleMethionineMiddle AgedProspective StudiesRisk Factors	Nantes Université, CHU Nantes, CNRS, INSERM, l'institut du thorax, 44000, Nantes, France.CHU de Nantes, INSERM CIC 1413, Pôle Hospitalo-Universitaire 11: Santé Publique, Clinique des données, Nantes, France.Nantes Université, CHU Nantes, CNRS, INSERM, l'institut du thorax, 44000, Nantes, France.Université de Nantes, CHU Nantes, Inserm, CNRS, SFR Santé, Inserm UMS 016, CNRS UMS 3556, 44000, Nantes…	Wargny M, Croyal M, Ragot S, Gand E, Jacobi D, Trochu JN, Prieur X, Le May C, Goronflot T, Cariou B, Saulnier PJ, Hadjadj S; SURDIAGENE study group.	2022	Cardiovasc Diabetol	10.1186/s12933-022-01505-9
101	402_PubMed	Out	Not diabetes	Proteomic analysis of the human brain in Huntington's Disease indicates pathogenesis by molecular processes linked to other neurodegenerative diseases and to type-2 diabetes	BACKGROUND: Huntington's disease (HD) is a neurodegenerative disorder in which the aetiological defect is inherited or spontaneous mutation in the HTT gene, which alters the structure of the corresponding huntingtin protein and initiates a pathogenetic cascade that ultimately leads to or causes dementia. OBJECTIVE: Here our main objective was to elucidate further the pathogenic processes that und…	AgedAged, 80 and overBrain/*metabolismCase-Control StudiesDiabetes Mellitus, Type 2/*metabolismElectrophoresis, Gel, Two-DimensionalFemaleHumansHuntington Disease/*metabolismMaleMiddle AgedNeurodegenerative Diseases/*metabolismPeptide MappingProteomics	School of Biological Sciences, University of Auckland, Auckland, New Zealand.School of Biological Sciences, University of Auckland, Auckland, New Zealand Centre for Brain Research, Faculty of Medical & Health Sciences, University of Auckland, Auckland, New Zealand.Centre for Brain Research, Faculty of Medical & Health Sciences, University of Auckland, Auckland, New Zealand.School of Biological Sc…	Schönberger SJ, Jezdic D, Faull RL, Cooper GJ.	2013	J Huntingtons Dis	10.3233/JHD-120044
102	350_PubMed	Out	Intervention (exercise)	Effects of crocin and voluntary exercise, alone or combined, on heart VEGF-A and HOMA-IR of HFD/STZ induced type 2 diabetic rats	BACKGROUND: Hyperglycemia is the main risk factor for microvascular complications in type 2 diabetes. Crocin and voluntary exercise have anti-hyperglycemic effects in diabetes. In this research, we evaluated the effects of crocin and voluntary exercise alone or combined on glycemia control and heart level of VEGF-A. MATERIALS AND METHODS: Animals were divided into eight groups as: control (con), …	AnimalsBiomarkers/metabolismCarotenoids/*pharmacologyCombined Modality TherapyDiabetes Mellitus, Experimental/etiology/metabolism/*therapyDiabetes Mellitus, Type 2/etiology/metabolism/*therapyDiet, High-Fat/adverse effectsDisease Models, AnimalEnzyme-Linked Immunosorbent AssayGlucose/administration & dosageGlucose Tolerance TestHeart/drug effects/*physiopathology*Insulin ResistanceMale*Physical C…	Drug Applied Research Center of Tabriz University of Medical Sciences, Tabriz, Iran.Drug Applied Research Center of Tabriz University of Medical Sciences, Tabriz, Iran.Drug Applied Research Center of Tabriz University of Medical Sciences, Tabriz, Iran.Drug Applied Research Center of Tabriz University of Medical Sciences, Tabriz, Iran.Neuroscience Research Centre of Tabriz University of Medical Sc…	Ghorbanzadeh V, Mohammadi M, Dariushnejad H, Chodari L, Mohaddes G.	2016	J Endocrinol Invest	10.1007/s40618-016-0456-2
103	437_PubMed	Peer review		Characterization of diabetic nephropathy by urinary proteomic analysis: identification of a processed ubiquitin form as a differentially excreted protein in diabetic nephropathy patients	BACKGROUND: Identification of markers for prediction of the clinical course of diabetic nephropathy remains a major challenge in disease management. We established a proteomics approach for identification of diabetic nephropathy-related biomarkers in urine. METHODS: We used SELDI-TOF mass spectrometry and SAX2 protein arrays to compare protein profiles from urine of 4 defined patient groups. Samp…	AgedAlbuminuria/diagnosis/urineBiomarkers/urineDiabetic Nephropathies/diagnosis/*urineFemaleHumansMaleMiddle AgedProtein Array AnalysisProteome/*analysisReproducibility of ResultsSpectrometry, Mass, Matrix-Assisted Laser Desorption-IonizationUbiquitins/*urine	Department of Nephrology and Rheumatology, Georg-August-University Medical Center, Goettingen, Germany. dihazi@med.uni-goettingen.de	Dihazi H, Müller GA, Lindner S, Meyer M, Asif AR, Oellerich M, Strutz F.	2007	Clin Chem	10.1373/clinchem.2007.088260
104	8_PubMed	Out	Review	Biomarkers of disease progression in people with psoriasis: a scoping review	BACKGROUND: Identification of those at risk of more severe psoriasis and/or associated morbidities offers opportunity for early intervention, reduced disease burden and more cost-effective healthcare. Prognostic biomarkers of disease progression have thus been the focus of intense research, but none are part of routine practice. OBJECTIVES: To identify and catalogue candidate biomarkers of diseas…	*Arthritis, Psoriatic/diagnosis/geneticsBiomarkers/metabolismColony-Stimulating Factors*Diabetes Mellitus, Type 2Disease ProgressionHLA-C Antigens/geneticsHumansImmunoglobulin GIntegrinsInterleukin-13Interleukin-17InterleukinsKallikreinsProteomics*Psoriasis/geneticsTyramine	St John's Institute of Dermatology, School of Basic & Medical Biosciences and Department of Medical & Molecular Genetics, School of Basic & Medical Biosciences, Faculty of Life Sciences & Medicine, King's College London, London, UK.Centre for Reviews and Dissemination, University of York, York, UK.Centre for Reviews and Dissemination, University of York, York, UK.Luxembourg Centre for Systems Bio…	Ramessur R, Corbett M, Marshall D, Acencio ML, Barbosa IA, Dand N, Di Meglio P, Haddad S, Jensen AHM, Koopmann W, Mahil SK, Ostaszewski M, Rahmatulla S, Rastrick J, Saklatvala J, Weidinger S, Wright K, Eyerich K, Ndlovu M, Barker JN, Skov L, Conrad C, Smith CH; BIOMAP consortium.	2022	Br J Dermatol	10.1111/bjd.21627
105	210_PubMed	Out	Intervention (metformin)	Exploring metformin monotherapy response in Type-2 diabetes: Computational insights through clinical, genomic, and proteomic markers using machine learning algorithms	BACKGROUND: In 2016, the UK had 4.5 million people with diabetes, predominantly Type-2 Diabetes Mellitus (T2DM). The NHS allocates £10 billion (9% of its budget) to manage diabetes. Metformin is the primary treatment for T2DM, but 35% of patients don't benefit from it, leading to complications. This study aims to delve into metformin's efficacy using clinical, genomic, and proteomic data to uncov…	Humans*Metformin/therapeutic useHypoglycemic Agents/therapeutic useGlycated HemoglobinProteomics*Diabetes Mellitus, Type 2/drug therapy/geneticsMachine LearningAlgorithms	Ulster University, Centre for Stratified Medicine, Faculty of Life and Health Sciences, Magee Campus, Londonderry, Northern Ireland, United Kingdom. Electronic address: athmspsalms23@gmail.com.Ulster University, Centre for Stratified Medicine, Faculty of Life and Health Sciences, Magee Campus, Londonderry, Northern Ireland, United Kingdom.School of Health and Life Sciences, Teesside University, E…	Villikudathil AT, Mc Guigan DH, English A.	2024	Comput Biol Med	10.1016/j.compbiomed.2024.108106
106	76_PubMed	Out		Effects of treatment with SGLT-2 inhibitors on arginine-related cardiovascular and renal biomarkers	BACKGROUND: In patients with type 2 diabetes (T2D) sodium-glucose cotransporter 2 (SGLT-2) inhibitors improve glycaemic control as well as cardiovascular and renal outcomes. Their effects on L-arginine (Arg) related risk markers asymmetric and symmetric dimethylarginine (ADMA and SDMA) and the protective biomarker L-homoarginine (hArg) linking T2D to cardiovascular and renal disease have not yet …	Arginine/*analogs & derivatives/bloodBenzhydryl Compounds/adverse effects/*therapeutic useBiomarkers/bloodBlood Glucose/drug effects/metabolismCross-Over StudiesDiabetes Mellitus, Type 2/blood/diagnosis/*drug therapyDouble-Blind MethodFemaleGlucosides/adverse effects/*therapeutic useGlycated Hemoglobin/metabolismHumansMaleMiddle AgedPredictive Value of TestsProspective StudiesSodium-Glucose Trans…	Institute of Experimental and Clinical Pharmacology and Toxicology, Friedrich-Alexander-Universität Erlangen-Nürnberg, Fahrstr. 17, 91054, Erlangen, Germany. arne.gessner@fau.de.Institute of Experimental and Clinical Pharmacology and Toxicology, Friedrich-Alexander-Universität Erlangen-Nürnberg, Fahrstr. 17, 91054, Erlangen, Germany.Department of Nephrology and Hypertension, University Hospital E…	Gessner A, Gemeinhardt A, Bosch A, Kannenkeril D, Staerk C, Mayr A, Fromm MF, Schmieder RE, Maas R.	2022	Cardiovasc Diabetol	10.1186/s12933-021-01436-x
107	122_PubMed	Out	Review	Current updates on protein as biomarkers for diabetic kidney disease: a systematic review	BACKGROUND: In the past decade, researchers have been focused on discovering protein biomarkers for diabetic kidney disease. This paper aims to search for, analyze, and synthesize current updates regarding the development of these efforts. METHODS: We systematically searched the ScienceDirect, SpringerLink, and PubMed databases for observational studies of protein biomarkers in patients with diab…		Faculty of Pharmacy, Universitas Indonesia, Depok, 16424, Indonesia.Faculty of Pharmacy, Universitas Indonesia, Depok, 16424, Indonesia.Faculty of Pharmacy, Universitas Indonesia, Depok, 16424, Indonesia.	Sauriasari R, Safitri DD, Azmi NU.	2021	Ther Adv Endocrinol Metab	10.1177/20420188211049612
108	387_PubMed	Out	Metabolomics	Serum metabolites predict response to angiotensin II receptor blockers in patients with diabetes mellitus	BACKGROUND: Individual patients show a large variability in albuminuria response to angiotensin receptor blockers (ARB). Identifying novel biomarkers that predict ARB response may help tailor therapy. We aimed to discover and validate a serum metabolite classifier that predicts albuminuria response to ARBs in patients with diabetes mellitus and micro or macroalbuminuria. METHODS: Liquid chromatog…	AdultAlbuminuria/blood/complicationsAngiotensin Receptor Antagonists/pharmacology/*therapeutic useBiphenyl Compounds/therapeutic useDiabetes Mellitus, Type 2/*blood/complications/drug therapy/*metabolismFemaleHumansIrbesartanLosartan/therapeutic useMale*Metabolome/drug effectsMiddle AgedModels, MolecularTetrazoles/therapeutic use	Department of Clinical Pharmacy and Pharmacology, University of Groningen, University Medical Center Groningen, P. O. Box 30.001, 9700RB, Groningen, The Netherlands.emergentec biodevelopment GmbH, Vienna, Austria.Steno Diabetes Center, Gentofte, Denmark.Faculty of Health Science, University of Aarhus, Aarhus, Denmark.University of Copenhagen, Copenhagen, Denmark.Department of Medical Endocrinolog…	Pena MJ, Heinzel A, Rossing P, Parving HH, Dallmann G, Rossing K, Andersen S, Mayer B, Heerspink HJ.	2016	J Transl Med	10.1186/s12967-016-0960-3
109	60_PubMed	Out	Review	Associations between circulating proteins and cardiometabolic diseases: a systematic review and meta-analysis of observational and Mendelian randomisation studies	BACKGROUND: Integration of large proteomics and genetic data in population-based studies can provide insights into discovery of novel biomarkers and potential therapeutic targets for cardiometabolic diseases (CMD). We aimed to synthesise existing evidence on the observational and genetic associations between circulating proteins and CMD. METHODS: PubMed, Embase and Web of Science were searched un…	Humans*Biomarkers/bloodBlood Proteins/genetics/analysis*Cardiovascular Diseases/genetics/bloodMendelian Randomization AnalysisObservational Studies as TopicProteomics/methods	School of Public Health, Peking University, Beijing, China.School of Public Health, Peking University, Beijing, China.School of Public Health, Peking University, Beijing, China.School of Public Health, Peking University, Beijing, China.School of Public Health, Peking University, Beijing, China.Peking University Center for Public Health and Epidemic Preparedness & Response, Beijing, China.Key Labo…	Wu T, Ke Y, Li Y, Wu Z, Lv J, Yu C, Sun D, Yao P, Kartsonaki C, Chen Z, Li L, Pang Y.	2024	Heart	10.1136/heartjnl-2024-324050
110	7_PubMed	Out	Intervention	Jiang-Tang-San-Huang pill alleviates type 2 diabetes mellitus through modulating the gut microbiota and bile acids metabolism	BACKGROUND: Jiang-Tang-San-Huang (JTSH) pill, a traditional Chinese medicine (TCM) prescription, has long been applied to clinically treat type 2 diabetes mellitus (T2DM), while the underlying antidiabetic mechanism remains unclarified. Currently, it is believed that the interaction between intestinal microbiota and bile acids (BAs) metabolism mediates host metabolism and promotes T2DM. PURPOSE: …	RatsMaleAnimals*Gastrointestinal Microbiome*Diabetes Mellitus, Type 2/drug therapy/metabolismChromatography, LiquidRNA, Ribosomal, 16SBile Acids and Salts/metabolismRats, Sprague-DawleyTandem Mass SpectrometryLiver/metabolismCytochrome P-450 Enzyme System/metabolismGlucagon-Like Peptide 1/metabolism	The First School of Clinical Medicine, Guangzhou University of Chinese Medicine, Guangzhou 510405, China; Lingnan Medical Research Center, Guangzhou University of Chinese Medicine, Guangzhou 510405, China.Tianjin University of Traditional Chinese Medicine, Tianjin 301617, China.The First School of Clinical Medicine, Guangzhou University of Chinese Medicine, Guangzhou 510405, China.The First Schoo…	Tawulie D, Jin L, Shang X, Li Y, Sun L, Xie H, Zhao J, Liao J, Zhu Z, Cui H, Wen W.	2023	Phytomedicine	10.1016/j.phymed.2023.154733
111	357_PubMed	Out	Intervention	The efficacy and safety of Chinese herbal medicine Shen-Qi Hua-Yu formula in patients with diabetic lower extremity artery disease: Study protocol of a multi-center, randomized, double-blind, placebo-controlled trial	BACKGROUND: Lower extremity artery disease (LEAD) is greatly harmful to Type 2 Diabetes Mellitus patients. Traditional Chinese Medicine (TCM) is an alternative therapy to delay the development of macrovascular diseases, but the existing evidence of its efficacy, safety and mechanism of action is insufficient. We report a study protocol of a multi-center, randomized, double-blind, placebo-controll…	AdultAgedFemaleHumansMaleMiddle AgedAnkle Brachial IndexBiomarkersBlood GlucoseDiabetes Mellitus, Type 2/complications*Diabetic Angiopathies/drug therapyDouble-Blind Method*Drugs, Chinese Herbal/therapeutic useLipids/bloodLower ExtremityQiRandomized Controlled Trials as TopicResearch DesignTibial ArteriesMulticenter Studies as Topic	Hospital of Chengdu University of Traditional Chinese Medicine, PR China.	Leng Y, Gao H, Fu X, Xie H, Hu Z, Zhu J, Liu X, Zhou X, Xie Z, Xie C.	2020	Medicine (Baltimore)	10.1097/MD.0000000000018713
112	545_PubMed	Out	Diabetic kidney disease	Urine complement proteins are associated with kidney disease progression of type 2 diabetes in Korean and American cohorts	BACKGROUND: Mechanisms of progression of diabetic kidney disease (DKD) are not completely understood. This study uses untargeted and targeted mass spectrometry-based proteomics in two independent cohorts on two continents to decipher the mechanisms of DKD in patients with type 2 diabetes. METHODS: We conducted untargeted mass spectrometry on urine samples collected at the time of kidney biopsy fr…			Yun D, Bae S, Gao Y, Lopez L, Han D, Nicora CD, Kim TY, Moon KC, Kim DK, Fillmore TL, Kim YS, Rosenberg AZ, Wang W, Sarder P, Qian WJ, Afkarian M, Han SS.	2024	medRxiv	10.1101/2024.08.15.24312080
113	386_PubMed	Out		A Metadata description of the data in "A metabolomic comparison of urinary changes in type 2 diabetes in mouse, rat, and human."	BACKGROUND: Metabolomics is a rapidly developing functional genomic tool that has a wide range of applications in diverse fields in biology and medicine. However, unlike transcriptomics and proteomics there is currently no central repository for the depositing of data despite efforts by the Metabolomics Standard Initiative (MSI) to develop a standardised description of a metabolomic experiment. F…		MRC Human Nutrition Research, Elsie Widdowson Laboratory, Fulbourn Road, Cambridge, CB1 9NL, UK. Jules.griffin@mrc-hnr.cam.ac.uk.	Griffin JL, Atherton HJ, Steinbeck C, Salek RM.	2011	BMC Res Notes	10.1186/1756-0500-4-272
114	466_PubMed	Out		Human umbilical cord mesenchymal stem cell-derived exosomes promote microcirculation in aged diabetic mice by TGF-β1 signaling pathway	BACKGROUND: Microvascular dysfunction is one of the most common pathological characteristics in Type 2 diabetes. Human mesenchymal stem cell-derived exosomes (hUCMSCs-Exo) have diverse functions in improving microcirculation; however, the molecular mechanism of hUCMSCs-Exo in regulating burn-induced inflammation is not well understood. METHODS: hUCMSCs-Exo were extracted by hypervelocity centrifu…		Department of Interventional & Vascular Surgery, Hefei Second People's Hospital, Hefei Hospital Affiliated to Anhui Medical University, Anhui, 230011, China.Geriatric department, Shanghai YangZhi Rehabilitation Hospital (Shanghai Sunshine Rehabilitation Center), School of Medicine, Tongji University, Shanghai, 201600, China.Department of Urinary Surgery Shanghai Pudong New District Zhoupu Hospita…	Fan W, Zhou M, Zheng S, Liu Y, Pan S, Guo P, Xu M, Hu C, Ding A, Wang Z, Yin S, Zuo K, Xie X.	2023	Diabetol Metab Syndr	10.1186/s13098-023-01191-x
115	108_PubMed	Out	Rat, interventional	Identifying potential therapeutic targets of mulberry leaf extract for the treatment of type 2 diabetes: a TMT-based quantitative proteomic analysis	BACKGROUND: Mulberry (Morus alba L.) leaf, as a medicinal and food homologous traditional Chinese medicine, has a clear therapeutic effect on type 2 diabetes mellitus (T2DM), yet its underlying mechanisms have not been totally clarified. The study aimed to explore the mechanism of mulberry leaf in the treatment of T2DM through tandem mass tag (TMT)-based quantitative proteomics analysis of skelet…	AnimalsRats*Diabetes Mellitus, Type 2/drug therapy*Morus*Diabetes Mellitus, Experimental/drug therapyMolecular Docking SimulationProteomicsInsulinBody WeightCholesterol, HDLPlant Extracts/pharmacology	Department of Pharmacology of Chinese Materia Medica, School of Chinese Materia Medica, Beijing University of Chinese Medicine, Beijing, 102488, China.Qingdao Municipal Hospital, University of Health and Rehabilitation Sciences, Qingdao, China.Department of Pharmacology of Chinese Materia Medica, School of Chinese Materia Medica, Beijing University of Chinese Medicine, Beijing, 102488, China.Depa…	Shi L, Wang J, He C, Huang Y, Fu W, Zhang H, An Y, Wang M, Shan Z, Li H, Lv Y, Wang C, Cheng L, Dai H, Duan Y, Zhao H, Zhao B.	2023	BMC Complement Med Ther	10.1186/s12906-023-04140-3
116	522_PubMed	Out	Diabetic kidney disease	Impact of diabetic nephropathy and angiotensin II receptor blockade on urinary polypeptide patterns	BACKGROUND: New insights into the pathogenesis and treatment of diabetic renal disease may emerge from recent advances in proteomics using high-throughput mass spectrometry (MS) of urine. METHODS: Using a combination of online capillary electrophoresis (CE) and MS we evaluated urinary polypeptide patterns in four groups of type 2 diabetic patients matched for age, gender, and diabetes duration, i…	Albuminuria/drug therapy/urineAmino Acid SequenceAngiotensin II Type 1 Receptor Blockers/*administration & dosageBenzimidazoles/*administration & dosageBiomarkers/urineBiphenyl CompoundsCross-Over StudiesDiabetes Mellitus, Type 2/complicationsDiabetic Nephropathies/*drug therapy/*urineElectrophoresis, CapillaryFemaleHumansMaleMass SpectrometryMiddle AgedMolecular Sequence DataPeptides/analysis/ch…	Steno Diabetes Center, Gentofte, Denmark. krossing@dadlnet.dk	Rossing K, Mischak H, Parving HH, Christensen PK, Walden M, Hillmann M, Kaiser T.	2005	Kidney Int	10.1111/j.1523-1755.2005.00394.x
117	455_PubMed	Peer review		Cathepsin D improves the prediction of undetected diabetes in patients with myocardial infarction	Background: Newer therapeutic agents for type 2 diabetes mellitus can improve cardiovascular outcomes, but diabetes remains underdiagnosed in patients with myocardial infarction (MI). We sought to identify proteomic markers of undetected dysglycaemia (impaired fasting glucose, impaired glucose tolerance, or diabetes mellitus) to improve the identification of patients at highest risk for diabetes.…	Biomarkers/bloodBlood Glucose/*analysisCathepsin D/*bloodCohort StudiesDiabetes Mellitus, Type 2/*diagnosis/epidemiologyFemaleFollow-Up StudiesGlucose Tolerance TestGlycated Hemoglobin/*analysisHospitalizationHospitals, CountyHumansIncidenceIncidental FindingsLogistic ModelsMaleMultivariate AnalysisMyocardial Infarction/blood/*diagnosis/therapyProspective StudiesRisk AssessmentSweden	Department of Medicine, Västmanland County Hospital , Västerås , Sweden.Örebro University, Faculty of Health, Department of Cardiology , Örebro , Sweden.Centre for Clinical Research, Uppsala University , Falun , Dalarna , Sweden.Department of Medical Sciences, Molecular Epidemiology and SciLife Laboratory, Uppsala University , Uppsala , Sweden.Department of Medical Sciences, Molecular Epidemiolog…	Velders MA, Calais F, Dahle N, Fall T, Hagström E, Leppert J, Nowak C, Tenerz Å, Ärnlöv J, Hedberg P.	2019	Ups J Med Sci	10.1080/03009734.2019.1650141
118	566_PubMed	Out	Non-alcoholic fatty liver disease (NAFLD) in diabetes	Predicting and elucidating the etiology of fatty liver disease: A machine learning modeling and validation study in the IMI DIRECT cohorts	BACKGROUND: Non-alcoholic fatty liver disease (NAFLD) is highly prevalent and causes serious health complications in individuals with and without type 2 diabetes (T2D). Early diagnosis of NAFLD is important, as this can help prevent irreversible damage to the liver and, ultimately, hepatocellular carcinomas. We sought to expand etiological understanding and develop a diagnostic tool for NAFLD usi…	Diabetes Complications/etiologyFatty Liver/*etiologyFemaleHumans*Machine LearningMaleMiddle AgedModels, StatisticalProspective StudiesReproducibility of ResultsRisk Assessment	Genetic and Molecular Epidemiology Unit, Department of Clinical Sciences, Lund University, Malmö, Sweden.Computational Biology and Biological Physics Unit, Department of Astronomy and Theoretical Physics, Lund University, Lund, Sweden.Center for Applied Intelligent Systems Research, Halmstad University, Halmstad, Sweden.Department of Genetic Medicine and Development, University of Geneva Medical …	Atabaki-Pasdar N, Ohlsson M, Viñuela A, Frau F, Pomares-Millan H, Haid M, Jones AG, Thomas EL, Koivula RW, Kurbasic A, Mutie PM, Fitipaldi H, Fernandez J, Dawed AY, Giordano GN, Forgie IM, McDonald TJ, Rutters F, Cederberg H, Chabanova E, Dale M, Masi F, Thomas CE, Allin KH, Hansen TH, Heggie A, Hong MG, Elders PJM, Kennedy G, Kokkola T, Pedersen HK, Mahajan A, McEvoy D, Pattou F, Raverdy V, Häus…	2020	PLoS Med	10.1371/journal.pmed.1003149
119	492_PubMed	Out	Not proteomics	Differences in the serum nonesterified Fatty Acid profile of young women associated with a recent history of gestational diabetes and overweight/obesity	BACKGROUND: Nonesterified fatty acids (NEFA) play pathophysiological roles in metabolic syndrome and type 2 diabetes (T2D). In this study, we analyzed the fasting NEFA profiles of normoglycemic individuals at risk for T2D (women with a recent history of gestational diabetes (GDM)) in comparison to controls (women after a normoglycemic pregnancy). We also examined the associations of NEFA species …	AdultBiomarkers/bloodDiabetes Mellitus, Type 2/blood/diagnostic imagingDiabetes, Gestational/*blood/diagnostic imagingFatty Acids/*bloodFemaleHumans*Insulin ResistanceMagnetic Resonance ImagingObesity/*blood/diagnostic imagingPregnancyRadiography	Diabetes Research Group, Medizinische Klinik und Poliklinik IV, Klinikum der Universität München, Ludwig-Maximilians-Universität München, Munich, Germany; Clinical Cooperation Group Type 2 Diabetes, Helmholtz Zentrum München, Munich, Germany; German Center for Diabetes Research (DZD), Munich, Germany.Division of Metabolic and Nutritional Medicine, Dr. von Hauner Children's Hospital, Klinikum der …	Fugmann M, Uhl O, Hellmuth C, Hetterich H, Kammer NN, Ferrari U, Parhofer KG, Koletzko B, Seissler J, Lechner A.	2015	PLoS One	10.1371/journal.pone.0128001
120	167_PubMed	Peer review		Proteomic Profiling Identifies Distinct Regulation of Proteins in Obese Diabetic Patients Treated with Metformin	Background: Obesity and type 2 diabetes mellitus (T2DM) are characterized by underlying low-grade chronic inflammation. Metformin has been used as the first line of therapy in T2DM as it decreases hepatic glucose production and glucose intestinal absorption, enhances insulin sensitivity and weight loss, and is known to ameliorate inflammation. The mechanisms through which metformin exerts its eff…		Department of Medicine, Ministry of National Guard Health Affairs, Riyadh 11426, Saudi Arabia.King Abdullah International Medical Research Center, College of Medicine, King Saud bin Abdulaziz University for Health Sciences, Riyadh 11481, Saudi Arabia.Department of Biochemistry and Molecular Medicine, College of Medicine, Al Faisal University, Riyadh 11533, Saudi Arabia.Proteomics Resource Unit, O…	Alshahrani A, Aljada A, Masood A, Mujammami M, Alfadda AA, Musambil M, Alanazi IO, Al Dubayee M, Abdel Rahman AM, Benabdelkamel H.	2023	Pharmaceuticals (Basel)	10.3390/ph16101345
121	142_PubMed	Out	Intervention	Functional annotation and enrichment analysis of differentially expressed serum proteins in patients with type 2 diabetes after dapagliflozin	BACKGROUND: Only 50% of patients with type 2 diabetes mellitus (T2DM) can control their blood glucose levels. Dapagliflozin is a selective inhibitor of sodium-glucose co-transporter 2 (SGLT-2) that improves the insulin sensitivity of the liver and peripheral tissues. Many studies confirmed that SGLT2 inhibitors reduce blood glucose and have multiple beneficial effects such as weight loss, lipid r…		Basic Building Laboratory, The Affiliated Hospital of Inner Mongolia Medical University, Hohhot 010000, Inner Mongolia, China.Department of Endocrinology, The Affiliated Hospital of Inner Mongolia Medical University, Hohhot 010000, Inner Mongolia, China.Department of Endocrinology, The Affiliated Hospital of Inner Mongolia Medical University, Hohhot 010000, Inner Mongolia, China. aliceyzl@126.com.	Zhao YX, Borjigin S, Yan ZL.	2022	World J Diabetes	10.4239/wjd.v13.i3.224
122	456_PubMed	Out	In vitro	Chronic Exposure to Proline Causes Aminoacidotoxicity and Impaired Beta-Cell Function: Studies In Vitro	BACKGROUND: Pancreatic islet-cell dysfunction is a hallmark in the development of diabetes, but the reasons for the primary β-cell defect are still elusive. Elevated circulating proline levels have been found in subjects with insulin resistance, obesity, and type 2 diabetes. Therefore, we assessed β-cell function, gene expressions, and cell death after long-term exposure of pancreatic β-cells to …	AnimalsCell Death/*drug effectsCell LineElectron Transport Complex IV/metabolismFemaleGlucose/pharmacologyInsulin/metabolismInsulin-Secreting Cells/*drug effects/metabolismIslets of Langerhans/drug effects/metabolismMicePhosphorylation/drug effectsProline/*pharmacology	Department of Medicine and Endocrinology, Aarhus University Hospital, Tage-Hansens Gade 2, DK-8000 Aarhus C, Denmark.Department of Medicine and Endocrinology, Aarhus University Hospital, Tage-Hansens Gade 2, DK-8000 Aarhus C, Denmark.Department of Medicine and Endocrinology, Aarhus University Hospital, Tage-Hansens Gade 2, DK-8000 Aarhus C, Denmark.Department of Food Science, Faculty of Agricultu…	Liu Z, Jeppesen PB, Gregersen S, Bach Larsen L, Hermansen K.	2016	Rev Diabet Stud	10.1900/RDS.2016.13.66
123	243_PubMed	Out	Targeted proteomics	Multi-proteomic approach to predict specific cardiovascular events in patients with diabetes and myocardial infarction: findings from the EXAMINE trial	BACKGROUND: Patients with diabetes who had a recent myocardial infarction (MI) are at high risk of cardiovascular events. Therefore, risk assessment is important for treatment and shared decisions. We used data from EXAMINE trial to investigate whether a multi-proteomic approach would provide specific proteomic signatures and also improve the prognostic capacity for determining the risk of cardio…	Biomarkers/*bloodCause of Death/trendsComorbidityDiabetes Mellitus, Type 2/blood/drug therapy/*epidemiologyFemaleFibroblast Growth Factor-23HumansHypoglycemic Agents/therapeutic useMaleMiddle AgedMyocardial Infarction/blood/*epidemiologyNatriuretic Peptide, Brain/bloodPiperidines/*therapeutic usePrognosisProteomics/*methodsRisk Assessment/*methodsSurvival Rate/trendsUracil/*analogs & derivatives/…	Université de Lorraine, Centre D'Investigation Clinique Plurithématique Inserm CIC-P 1433, Inserm U1116, CHRU Nancy Hopitaux de Brabois, F-CRIN INI-CRCT (Cardiovascular and Renal Clinical Trialists), Nancy, France. j.ferreira@chru-nancy.fr.Division of Cardiology, McGill University Health Centre, Montreal, QC, Canada.Cytel Corporation, Cambridge, MA, USA.Harvard T.H. Chan School of Public Health, …	Ferreira JP, Sharma A, Mehta C, Bakris G, Rossignol P, White WB, Zannad F.	2021	Clin Res Cardiol	10.1007/s00392-020-01729-3
124	251_PubMed	Peer review		Discovery and validation of PZP as a novel serum biomarker for screening lung adenocarcinoma in type 2 diabetes mellitus patients	BACKGROUND: Patients with type 2 diabetes mellitus (T2DM) have an increased risk of suffering from various malignancies. This study aimed to identify specific biomarkers that can detect lung adenocarcinoma (LAC) in T2DM patients for the early diagnosis of LAC. METHODS: The clinical information of hospitalized T2DM patients diagnosed with various cancers was collected by reviewing medical records …		Department of Endocrinology, Wuxi People's Hospital Affiliated to Nanjing Medical University, Wuxi, 214023, China.Department of Gastroenterology, Wuxi People's Hospital Affiliated to Nanjing Medical University, Wuxi, 214023, China.Department of Endocrinology, Wuxi People's Hospital Affiliated to Nanjing Medical University, Wuxi, 214023, China.Department of Endocrinology, Wuxi People's Hospital Af…	Yang J, Yang C, Shen H, Wu W, Tian Z, Xu Q, Cao C, Ye S, Ban L, Tong X, Mei J.	2021	Cancer Cell Int	10.1186/s12935-021-01861-8
125	546_PubMed	Out	Intervention	Serum proteomic profiling of physical activity reveals CD300LG as a novel exerkine with a potential causal link to glucose homeostasis	BACKGROUND: Physical activity has been associated with preventing the development of type 2 diabetes and atherosclerotic cardiovascular disease. However, our understanding of the precise molecular mechanisms underlying these effects remains incomplete and good biomarkers to objectively assess physical activity are lacking. METHODS: We analyzed 3072 serum proteins in 26 men, normal weight or overw…	AdultAnimalsFemaleHumansMaleMiceMiddle AgedBiomarkers/bloodBlood Glucose/metabolismBlood Proteins/metabolism/analysisDiabetes Mellitus, Type 2/metabolism/genetics/blood*Exercise/physiologyGlucose/metabolism*HomeostasisInsulin ResistanceMuscle, Skeletal/metabolismOverweight/metabolism/bloodProteomics	Department of Endocrinology, Morbid Obesity and Preventive Medicine, Oslo University Hospital, Oslo, Norway.Institute of Clinical Medicine, Faculty of Medicine, University of Oslo, Oslo, Norway.Department of Nutrition, Institute of Basic Medical Sciences, Faculty of Medicine, University of Oslo, Oslo, Norway.Department of Nutrition, Institute of Basic Medical Sciences, Faculty of Medicine, Univer…	Lee-Ødegård S, Hjorth M, Olsen T, Moen GH, Daubney E, Evans DM, Hevener AL, Lusis AJ, Zhou M, Seldin MM, Allayee H, Hilser J, Viken JK, Gulseth H, Norheim F, Drevon CA, Birkeland KI.	2024	Elife	10.7554/eLife.96535
126	400_PubMed	Out	Targeted proteomics	L(+) and D(-) lactate are increased in plasma and urine samples of type 2 diabetes as measured by a simultaneous quantification of L(+) and D(-) lactate by reversed-phase liquid chromatography tandem mass spectrometry	BACKGROUND: Plasma and urinary levels of D-lactate have been linked to the presence of diabetes. Previously developed techniques have shown several limitations to further evaluate D-lactate as a biomarker for this condition. METHODS: D and L-lactate were quantified using ultraperformance liquid chromatography tandem mass spectrometry with labelled internal standard. Samples were derivatized with …	AdultAgedChromatography, Reverse-PhaseDiabetes Mellitus, Type 2/blood/*metabolism/urineFemaleHumansInflammatory Bowel Diseases/blood/urineLactic Acid/blood/*metabolism/urineMaleMiddle AgedTandem Mass Spectrometry	Laboratory for Metabolism and Vascular Medicine, Department of Internal Medicine, Maastricht University, P. Debeyelaan 25, P.O. Box 5800, 6202 AZ Maastricht, The Netherlands. j.scheijen@maastrichtuniversity.nl	Scheijen JL, Hanssen NM, van de Waarenburg MP, Jonkers DM, Stehouwer CD, Schalkwijk CG.	2012	Exp Diabetes Res	10.1155/2012/234812
127	296_PubMed	Out		Plasma mannose as a novel marker of myocardial infarction across different glycaemic states: a case control study	BACKGROUND: Plasma mannose, an emerging novel biomarker of insulin resistance, is associated with both diabetes mellitus and coronary atherosclerosis, but the relationship between mannose concentrations and myocardial infarction (MI) across different glycaemic states remains to be elucidated. The aim of this study was to investigate the independent association between mannose and a first MI in a …	BiomarkersBlood Glucose/analysisCase-Control Studies*Diabetes Mellitus, Type 2Glucose*Glucose IntoleranceHumans*Insulin ResistanceMannose*Myocardial Infarction/complications/diagnosis	Division of Cardiology, Department of Medicine K2, Karolinska Institutet, Norrbacka S1:02, 171 76, Stockholm, Sweden. elena.fortin@ki.se.Division of Cardiology, Department of Medicine K2, Karolinska Institutet, Norrbacka S1:02, 171 76, Stockholm, Sweden.National Research Council Institute of Clinical Physiology, Pisa, Italy.Division of Cardiology, Department of Medicine K2, Karolinska Institutet,…	Fortin E, Ferrannini G, Campi B, Mellbin L, Norhammar A, Näsman P, Saba A, Ferrannini E, Rydén L.	2022	Cardiovasc Diabetol	10.1186/s12933-022-01630-5
128	553_PubMed	Out	Not diabetes (COVID)	Proteomics of fibrin amyloid microclots in long COVID/post-acute sequelae of COVID-19 (PASC) shows many entrapped pro-inflammatory molecules that may also contribute to a failed fibrinolytic system	BACKGROUND: Post-acute sequelae of COVID-19 (PASC), also now known as long COVID, has become a major global health and economic burden. Previously, we provided evidence that there is a significant insoluble fibrin amyloid microclot load in the circulation of individuals with long COVID, and that these microclots entrap a substantial number of inflammatory molecules, including those that might pre…	BiomarkersC-Reactive Protein/metabolism*COVID-19/complications*Diabetes Mellitus, Type 2/complicationsFibrin/metabolismFibrinogen/metabolismHumansInterleukin-6Plasma KallikreinPlatelet Factor 4Proteomics*Thrombosis/diagnosisalpha-2-Antiplasminvon Willebrand Factor/analysisPost-Acute COVID-19 Syndrome	Department of Physiological Sciences, Faculty of Science, Stellenbosch University, Private Bag X1 Matieland, Stellenbosch, 7602, South Africa.Central Analytical Facility, Mass Spectrometry Stellenbosch University, Tygerberg Campus, Room 6054, Clinical Building, Francie Van Zijl Drive, Tygerberg, Cape Town, 7505, South Africa.Department of Physiological Sciences, Faculty of Science, Stellenbosch U…	Kruger A, Vlok M, Turner S, Venter C, Laubscher GJ, Kell DB, Pretorius E.	2022	Cardiovasc Diabetol	10.1186/s12933-022-01623-4
129	131_PubMed	Peer review		Metabolic profiling of pre-gestational and gestational diabetes mellitus identifies novel predictors of pre-term delivery	BACKGROUND: Pregnant women with gestational diabetes mellitus (GDM) or type 2 diabetes mellitus (T2DM) are at increased risks of pre-term labor, hypertension and preeclampsia. In this study, metabolic profiling of blood samples collected from GDM, T2DM and control pregnant women was undertaken to identify potential diagnostic biomarkers in GDM/T2DM and compared to pregnancy outcome. METHODS: Sixt…	*Diabetes Mellitus, Type 2*Diabetes, GestationalFemaleHumansMetabolomics*Pre-EclampsiaPregnancyROC Curve	Hamad Bin Khalifa University (HBKU), Doha, Qatar.Qatar Metabolic Institute, Hamad Medical Corporation, Doha, Qatar.Translational Research Institute, Hamad Medical Corporation, Doha, Qatar.Weill Cornell Medicine-Qatar, Doha, Qatar.Weill Cornell Medicine-Qatar, Doha, Qatar.Qatar Metabolic Institute, Hamad Medical Corporation, Doha, Qatar.Diabetes Research Center (DRC), Qatar Biomedical Research Ins…	Diboun I, Ramanjaneya M, Majeed Y, Ahmed L, Bashir M, Butler AE, Abou-Samra AB, Atkin SL, Mazloum NA, Elrayess MA.	2020	J Transl Med	10.1186/s12967-020-02531-5
130	354_PubMed	Out	Mice	The effect of G0S2 on insulin sensitivity: A proteomic analysis in a G0S2-overexpressed high-fat diet mouse model	BACKGROUND: Previous research has shown a tight relationship between the G0/G1 switch gene 2 (G0S2) and metabolic diseases such as non-alcoholic fatty liver disease (NAFLD) and obesity and diabetes, and insulin resistance has been shown as the major risk factor for both NAFLD and T2DM. However, the mechanisms underlying the relationship between G0S2 and insulin resistance remain incompletely unde…	AnimalsMiceCell Cycle Proteins/geneticsDiet, High-Fat/adverse effectsInsulin*Insulin Resistance/genetics*Non-alcoholic Fatty Liver Disease/metabolismObesity/complicationsProteomics	College of First Clinical Medicine, Shandong University of Traditional Chinese Medicine, Jinan, China.Department of Endocrinology, Shandong Provincial Hospital Affiliated to Shandong First Medical University, Jinan, China.Shandong Clinical Research Center of Diabetes and Metabolic Diseases, Jinan, China.Shandong Key Laboratory of Endocrinology and Lipid Metabolism, Jinan, China.Shandong Preventio…	Wu D, Zhang Z, Sun W, Yan Y, Jing M, Ma S.	2023	Front Endocrinol (Lausanne)	10.3389/fendo.2023.1130350
131	77_PubMed	Peer review		Clinical and Proteomic Risk Profiles of New-Onset Heart Failure in Men and Women	BACKGROUND: Previous studies have examined clinical predictors of incident heart failure (HF) in men and women. However, potential mechanisms through which these clinical predictors relate to the onset of HF remain to be established. OBJECTIVES: The authors studied the association between clinical and proteomic risk profiles of new-onset HF in men and women. METHODS: Incident HF was studied in 47…		Department of Cardiology, University of Groningen, University Medical Center Groningen, Groningen, the Netherlands.Department of Cardiology, University of Groningen, University Medical Center Groningen, Groningen, the Netherlands; Saw Swee Hock School of Public Health, National University of Singapore and the National University Health System, Singapore; National Heart Centre Singapore and Duke-N…	Qin H, Tromp J, Ter Maaten JM, Voordes GHD, van Essen BJ, André de la Rambelje M, van der Hoef CCS, Santema BT, Lam CSP, Voors AA.	2024	JACC Heart Fail	10.1016/j.jchf.2024.09.022
132	221_PubMed	Out	In vitro	Thymosin beta-4 improves endothelial function and reparative potency of diabetic endothelial cells differentiated from patient induced pluripotent stem cells	BACKGROUND: Prior studies show that signature phenotypes of diabetic human induced pluripotent stem cells derived endothelial cells (dia-hiPSC-ECs) are disrupted glycine homeostasis, increased senescence, impaired mitochondrial function and angiogenic potential as compared with healthy hiPSC-ECs. In the current study, we aimed to assess the role of thymosin β-4 (Tb-4) on endothelial function usin…	AnimalsCell Differentiation/drug effects*Diabetes Mellitus, Type 2/metabolismEndothelial Cells/drug effects/metabolismHumans*Induced Pluripotent Stem Cells/drug effects/metabolismMice*Thymosin/genetics/pharmacology	National Heart Research Institute Singapore, National Heart Centre Singapore, Singapore, 169609, Singapore.Department of Endocrinology, Nanjing First Hospital, Nanjing Medical University, Nanjing, 210029, China.National Heart Research Institute Singapore, National Heart Centre Singapore, Singapore, 169609, Singapore.Department of Cardiology, Ren Ji Hospital, School of Medicine, Shanghai Jiao Tong…	Su L, Kong X, Loo S, Gao Y, Liu B, Su X, Dalan R, Ma J, Ye L.	2022	Stem Cell Res Ther	10.1186/s13287-021-02687-x
133	465_PubMed	Out	In vitro	Combined transcriptome and proteome profiling of the pancreatic β-cell response to palmitate unveils key pathways of β-cell lipotoxicity	BACKGROUND: Prolonged exposure to elevated free fatty acids induces β-cell failure (lipotoxicity) and contributes to the pathogenesis of type 2 diabetes. In vitro exposure of β-cells to the saturated free fatty acid palmitate is a valuable model of lipotoxicity, reproducing features of β-cell failure observed in type 2 diabetes. In order to map the β-cell response to lipotoxicity, we combined RNA…	Apoptosis*Diabetes Mellitus, Type 2Humans*Insulin-Secreting CellsPalmitates/toxicityProteomeProteomicsTranscriptome	ULB Center for Diabetes Research, Université Libre de Bruxelles, CP-618, Route de Lennik 808, 1070, Brussels, Belgium.Division of Endocrinology, Erasmus Hospital, Université Libre de Bruxelles, Brussels, Belgium.ULB Center for Diabetes Research, Université Libre de Bruxelles, CP-618, Route de Lennik 808, 1070, Brussels, Belgium.ULB Center for Diabetes Research, Université Libre de Bruxelles, CP-6…	Lytrivi M, Ghaddar K, Lopes M, Rosengren V, Piron A, Yi X, Johansson H, Lehtiö J, Igoillo-Esteve M, Cunha DA, Marselli L, Marchetti P, Ortsäter H, Eizirik DL, Cnop M.	2020	BMC Genomics	10.1186/s12864-020-07003-0
134	544_PubMed	Peer review		Association of plasma proteomics with mortality in individuals with and without type 2 diabetes: Results from two population-based KORA cohort studies	BACKGROUND: Protein biomarkers may contribute to the identification of vulnerable subgroups for premature mortality. This study aimed to investigate the association of plasma proteins with all-cause and cause-specific mortality among individuals with and without baseline type 2 diabetes (T2D) and evaluate their impact on the prediction of all-cause mortality in two prospective Cooperative Health …	Humans*Diabetes Mellitus, Type 2/mortality/bloodMaleFemaleMiddle AgedAged*Proteomics*Blood Proteins/analysisProspective StudiesBiomarkers/bloodCohort StudiesCardiovascular Diseases/mortality/bloodAdultNeoplasms/mortality/bloodGermany/epidemiology	Institute of Epidemiology, Helmholtz Zentrum München, German Research Center for Environmental Health (GmbH), Neuherberg, Germany.Institute for Medical Information Processing, Biometry and Epidemiology (IBE), Faculty of Medicine, Pettenkofer School of Public Health, LMU Munich, Munich, Germany.Metabolomics and Proteomics Core, Helmholtz Zentrum München, German Research Center for Environmental He…	Luo H, Petrera A, Hauck SM, Rathmann W, Herder C, Gieger C, Hoyer A, Peters A, Thorand B.	2024	BMC Med	10.1186/s12916-024-03636-0
135	225_PubMed	Peer review		Proteome-wide assessment of diabetes mellitus in Qatari identifies IGFBP-2 as a risk factor already with early glycaemic disturbances	BACKGROUND: Proteomics is expected to provide novel insights in the underlying pathophysiology of type 2 diabetes mellitus. In the present study, we aimed to identify and biochemically characterize proteins associated with diabetes mellitus in a Qatari population. METHODS: In a diabetes case-control study (175 cases, 164 controls; Arab, South Asian and Philippine ethnicities), we conducted a disc…	AdultBlood Proteins/analysis/metabolismCase-Control StudiesCitrulline/blood/metabolismDiabetes Mellitus, Type 2/blood/*metabolismFemaleHumansInsulin-Like Growth Factor Binding Protein 2/blood/*metabolismMaleMetabolomeMiddle AgedProteome/analysis/metabolism	Department of Internal Medicine, Section of Gerontology and Geriatrics, Leiden University Medical Center, Leiden, the Netherlands; Institute of Computational Biology, Helmholtz Zentrum München, Neuherberg, Germany. Electronic address: r.noordam@lumc.nl.Department of Internal Medicine, Section of Gerontology and Geriatrics, Leiden University Medical Center, Leiden, the Netherlands.Department of Ph…	Noordam R, van Heemst D, Suhre K, Krumsiek J, Mook-Kanamori DO.	2020	Arch Biochem Biophys	10.1016/j.abb.2020.108476
136	420_PubMed	Out	Computation tool	Corra: Computational framework and tools for LC-MS discovery and targeted mass spectrometry-based proteomics	BACKGROUND: Quantitative proteomics holds great promise for identifying proteins that are differentially abundant between populations representing different physiological or disease states. A range of computational tools is now available for both isotopically labeled and label-free liquid chromatography mass spectrometry (LC-MS) based quantitative proteomics. However, they are generally not compa…	Chromatography, Liquid/*methodsComputational BiologyInternetMass Spectrometry/*methodsProteins/*analysisProteome/analysisProteomics/*methods*Software	Institute for Systems Biology, 1441 North 34th Street, Seattle, WA 98103, USA. mbrusnia@systemsbiology.org	Brusniak MY, Bodenmiller B, Campbell D, Cooke K, Eddes J, Garbutt A, Lau H, Letarte S, Mueller LN, Sharma V, Vitek O, Zhang N, Aebersold R, Watts JD.	2008	BMC Bioinformatics	10.1186/1471-2105-9-542
137	441_PubMed	Peer review		Localized-statistical quantification of human serum proteome associated with type 2 diabetes	BACKGROUND: Recent advances in proteomics have shed light to discover serum proteins or peptides as biomarkers for tracking the progression of diabetes as well as understanding molecular mechanisms of the disease. RESULTS: In this work, human serum of non-diabetic and diabetic cohorts was analyzed by proteomic approach. To analyze total 1377 high-confident serum-proteins, we developed a computing…	AgedBiomarkersBlood Proteins/*chemistryCohort StudiesDiabetes Mellitus, Type 2/*blood/*metabolismDisease ProgressionElectrophoresis, Agar Gel/methodsHumansLectins/biosynthesisMaleMiddle AgedModels, StatisticalProteomics/*methodsReproducibility of ResultsFicolins	Key Laboratory of Systems Biology, Institute of Biochemistry and Cell Biology, Shanghai Institutes for Biological Sciences, Chinese Academy of Sciences, Shanghai, China.	Li RX, Chen HB, Tu K, Zhao SL, Zhou H, Li SJ, Dai J, Li QR, Nie S, Li YX, Jia WP, Zeng R, Wu JR.	2008	PLoS One	10.1371/journal.pone.0003224
138	240_PubMed	Out	Targeted	Salivary 1,5-Anhydroglucitol and its Correlation with Postprandial Hyperglycemia: Development and Validation of a Novel Assay	BACKGROUND: Saliva has the potential to be used as a noninvasive sample for testing hyperglycemia in diabetes mellitus. Serum 1,5-anhydroglucitol (1,5-AG) decreases with an increase in blood sugar >180 mg/dl. We hypothesized that salivary 1,5-AG can be used to identify blood sugar higher than 180 mg/dl using a novel biochemical method. AIM: This study aimed to develop a novel biochemical method f…		Department of Oral Medicine and Radiology, Dhanalakshmi Srinivasan Dental College, Perambalur, Tamil Nadu, India.Department of Oral Medicine and Radiology, Sri Ramachandra Dental College and Hospital, Sri Ramachandra University, Chennai, Tamil Nadu, India.Department of General Medicine, Sri Ramachandra Institute of Higher Education and Research, Sri Ramachandra University, Chennai, Tamil Nadu, In…	Kedarnath PS, Subramanian SS, Bhaskar E, Kasi M, Pillai V, Subramanian S, Manohar V.	2023	Int J Appl Basic Med Res	10.4103/ijabmr.ijabmr_378_22
139	417_PubMed	Peer review		Salivary proteomics and metaproteomics identifies distinct molecular and taxonomic signatures of type-2 diabetes	BACKGROUND: Saliva is a protein-rich body fluid for noninvasive discovery of biomolecules, containing both human and microbial components, associated with various chronic diseases. Type-2 diabetes (T2D) imposes a significant health and socio-economic burden. Prior research on T2D salivary microbiome utilized methods such as metagenomics, metatranscriptomics, 16S rRNA sequencing, and low-throughpu…	Humans*Diabetes Mellitus, Type 2/microbiology/metabolism*Saliva/microbiology*Proteomics/methodsMaleMiddle AgedFemale*MicrobiotaBiomarkers/metabolismBacterial Proteins/geneticsAdultBacteria/classification/metabolism/genetics/isolation & purificationRNA, Ribosomal, 16S/geneticsComputational Biology/methodsSalivary Proteins and Peptides/metabolismCase-Control StudiesAged	Novo Nordisk Foundation Center for Basic Metabolic Research, University of Copenhagen, Blegdamsvej 3B, Copenhagen, 2200, Denmark.Novo Nordisk Foundation Center for Basic Metabolic Research, University of Copenhagen, Blegdamsvej 3B, Copenhagen, 2200, Denmark.Department of Biomedical Sciences, University of Copenhagen, Blegdamsvej 3B, Copenhagen, 2200, Denmark.Novo Nordisk Foundation Center for Bas…	Samodova D, Stankevic E, Søndergaard MS, Hu N, Ahluwalia TS, Witte DR, Belstrøm D, Lubberding AF, Jagtap PD, Hansen T, Deshmukh AS.	2025	Microbiome	10.1186/s40168-024-01997-5
140	392_PubMed	Out		Exploring omics signature in the cardiovascular response to semaglutide: Mechanistic insights and clinical implications	BACKGROUND: Semaglutide, a glucagon-like peptide-1 (GLP-1) receptor agonist, is a widely used drug for the treatment of type 2 diabetes that offers significant cardiovascular benefits. RESULTS: This review systematically examines the proteomic and metabolomic indicators associated with the cardiovascular effects of semaglutide. A comprehensive literature search was conducted to identify relevant …	Humans*Glucagon-Like Peptides/pharmacology/therapeutic use*Diabetes Mellitus, Type 2/drug therapy/metabolism*Proteomics*Metabolomics*Hypoglycemic Agents/pharmacology/therapeutic use*Cardiovascular DiseasesLipid Metabolism/drug effectsArtificial IntelligenceInsulin Secretion/drug effectsGlucagon-Like Peptide-1 Receptor/metabolism	Department of Medical Sciences, Institute of Biomedicine iBiMED, University of Aveiro, Aveiro, Portugal.Cardiovascular R&D Centre-UnIC@RISE, Department of Surgery and Physiology, Faculty of Medicine of the University of Porto, Porto, Portugal.	Vitorino R.	2025	Eur J Clin Invest	10.1111/eci.14334
141	191_PubMed	Out	Intervention insulin infuson	Differences in protein expression, at the basal state and at 2 h of insulin infusion, in muscle biopsies from healthy Arab men with high or low insulin sensitivity measured by hyperinsulinemic euglycemic clamp	BACKGROUND: Skeletal muscle is the main site for insulin-dependent glucose disposal. The hyperinsulinemic euglycemic clamp (HIEC) is the gold standard for the assessment of insulin sensitivity (IS). We have previously shown that insulin sensitivity, measured by HIEC, varied widely among a group of 60 young healthy men with normoglycemia. The aim of this study was to correlate the proteomic profil…	MaleHumans*Insulin ResistanceProteomicsArabs*Diabetes Mellitus, Type 2Glucose Clamp TechniqueInsulinBiopsyGlucoseMuscle, Skeletal	Qatar Metabolic Institute, Academic Health System, Hamad Medical Corporation, Doha, Qatar.Translational Research Institute, Academic Health System, Hamad Medical Corporation, Doha, Qatar.Translational Research Institute, Academic Health System, Hamad Medical Corporation, Doha, Qatar.Division of Molecular Medicine, Ruder Boskovic Institute, Zagreb, Croatia.Qatar Metabolic Institute, Academic Healt…	Bettahi I, Krishnankutty R, Jaganjac M, Suleiman NNM, Ramanjaneya M, Jerobin J, Hassoun S, Alkasem M, Abdelhakam I, Iskandarani A, Samra TA, Mohamed-Ali V, Abou-Samra AB.	2023	Front Endocrinol (Lausanne)	10.3389/fendo.2022.1024832
142	290_PubMed	Out	Animal models	Identification of proteins in hyperglycemia and stroke animal models	BACKGROUND: Stroke is a major cause of disability and death in adults. Diabetes mellitus is a metabolic disorder that strongly increases the risk of severe vascular diseases. This study compared changes in proteins of the cerebral cortex during ischemic brain injury between nondiabetic and diabetic animals. METHODS: Adult male rats were injected with streptozotocin (40 mg/kg) via the intraperiton…	AnimalsBiomarkers/metabolismBrain Ischemia/complications/*metabolismCerebral Cortex/*metabolismDiabetes Mellitus, Experimental/complications/*metabolismElectrophoresis, Gel, Two-DimensionalHyperglycemia/complications/*metabolismMaleMass SpectrometryProteome/*metabolismProteomicsRandom AllocationRatsRats, Sprague-DawleyReverse Transcriptase Polymerase Chain ReactionStreptozocinStroke/complications…	Department of Anatomy, College of Veterinary Medicine, Research Institute of Life Science, Gyeongsang National University, Jinju, South Korea.Department of Anatomy, College of Veterinary Medicine, Research Institute of Life Science, Gyeongsang National University, Jinju, South Korea.Department of Anatomy, College of Veterinary Medicine, Research Institute of Life Science, Gyeongsang National Univ…	Sung JH, Shah FA, Gim SA, Koh PO.	2016	J Surg Res	10.1016/j.jss.2015.07.020
143	224_PubMed	Out	Not control groups	Prediction of the Short-Term Risk of New-Onset Renal Dysfunction in Patients with Type 2 Diabetes: A Longitudinal Observational Study	BACKGROUND: Studies in the past decade have reported many novel biomarkers for predicting the new-onset or progression risk of renal dysfunction in patients with type 2 diabetes (T2D) based on the genomic, metabolomic, and proteomic technologies. These novel predictive markers, however, are difficult to be widely used in clinical practice over the short term due to their high technology content, …	Creatinine*Diabetes Mellitus, Type 2/complicationsFemaleHumans*Kidney DiseasesLongitudinal StudiesMaleProteomics	Department of Clinical Laboratory, Affiliated Jinhua Hospital, Zhejiang University School of Medicine, Jinhua City, Zhejiang Province, China.Department of Clinical Laboratory, Affiliated Jinhua Hospital, Zhejiang University School of Medicine, Jinhua City, Zhejiang Province, China.Department of Clinical Laboratory, Affiliated Jinhua Hospital, Zhejiang University School of Medicine, Jinhua City, Z…	Xu J, Shan X, Xu Y, Ma Y, Wang H.	2022	J Immunol Res	10.1155/2022/6289261
144	389_PubMed	Peer review		Pancreatic cancer biomarkers discovery by surface-enhanced laser desorption and ionization time-of-flight mass spectrometry	BACKGROUND: Surface-enhanced laser desorption and ionization time-of-flight mass spectrometry (SELDI-TOF/MS), a laboratory-friendly technique, is used to identify biomarkers for cancer. The aim of the present study was to explore the application of SELDI proteomic patterns in serum for distinguishing between cases of pancreatic cancer, chronic pancreatitis, type 2 diabetes mellitus and healthy co…	AdultAgedAged, 80 and overBiomarkers, Tumor/*bloodCA-19-9 Antigen/bloodCase-Control StudiesDiabetes Mellitus, Type 2/blood/diagnosisDiagnosis, DifferentialDisease-Free SurvivalFemaleHumansMaleMiddle AgedPancreatic Neoplasms/blood/*diagnosis/mortalityPancreatitis, Chronic/blood/diagnosisPeptides/*bloodProportional Hazards ModelsProteomics/*methodsSpectrometry, Mass, Matrix-Assisted Laser Desorptio…	Department of Laboratory Medicine, University of Padova, Padova, Italy.	Navaglia F, Fogar P, Basso D, Greco E, Padoan A, Tonidandel L, Fadi E, Zambon CF, Bozzato D, Moz S, Seraglia R, Pedrazzoli S, Plebani M.	2009	Clin Chem Lab Med	10.1515/CCLM.2009.158
145	447_PubMed	Peer review		The use of proteomics in identifying differentially expressed serum proteins in humans with type 2 diabetes	BACKGROUND: The aim of the study was to optimize protocols for finding and identifying serum proteins that are differentially expressed in persons with normal glucose tolerance (NGT) compared to individuals with type 2 diabetes mellitus (T2DM). Serum from persons with NGT and persons with T2DM was profiled using ProteinChip arrays and time-of-flight mass spectra were generated by surface enhanced…		Department of Medical Cell Biology, Uppsala University, Uppsala, Sweden. tea.sundsten@mcb.uu.se	Sundsten T, Eberhardson M, Göransson M, Bergsten P.	2006	Proteome Sci	10.1186/1477-5956-4-22
146	103_PubMed	Out	Interventional	Network analysis combined with experimental assessment to explore the therapeutic mechanisms of New Shenqi Pills formula targeting mitochondria on senile diabetes mellitus	BACKGROUND: The escalation of global population aging has accentuated the prominence of senile diabetes mellitus (SDM) as a consequential public health concern. Oxidative stress and chronic inflammatory cascades prevalent in individuals with senile diabetes significantly amplify disease progression and complication rates. Traditional Chinese Medicine (TCM) emerges as a pivotal player in enhancing…		Guang'anmen Hospital, China Academy of Chinses Medicine Sciences, Beijing, China.Beijing University of Chinese Medicine, Beijing, China.Guang'anmen Hospital, China Academy of Chinses Medicine Sciences, Beijing, China.Guang'anmen Hospital, China Academy of Chinses Medicine Sciences, Beijing, China.Guang'anmen Hospital, China Academy of Chinses Medicine Sciences, Beijing, China.Guang'anmen Hospital…	Zhang Y, Zhou Y, Wen Z, Wang H, Zhang S, Ni Q.	2024	Front Pharmacol	10.3389/fphar.2024.1339758
147	274_PubMed	Out	Targeted	Plasma gelsolin levels are associated with diabetes, sex, race, and poverty	BACKGROUND: The growing epidemic of the inflammation-related metabolic disease, type 2 diabetes mellitus, presents a challenge to improve our understanding of potential mechanisms or biomarkers to prevent or better control this age-associated disease. A gelsolin isoform is secreted into the plasma as part of the extracellular actin scavenger system which serves a protective role by digesting and …	MaleAdultMiddle AgedHumansFemale*Gelsolin*Diabetes Mellitus, Type 2AdiponectinProteomicsInflammationBiomarkersBlood Proteins	Laboratory of Epidemiology and Population Sciences, National Institute on Aging, National Institutes of Health, NIH Biomedical Research Center, 251 Bayview Boulevard, Suite 100, Baltimore, MD, 21224, USA.Laboratory of Epidemiology and Population Sciences, National Institute on Aging, National Institutes of Health, NIH Biomedical Research Center, 251 Bayview Boulevard, Suite 100, Baltimore, MD, 21…	Noren Hooten N, Mode NA, Kowalik E, Omoniyi V, Zonderman AB, Ezike N, DiNubile MJ, Levinson SL, Evans MK.	2023	J Transl Med	10.1186/s12967-023-04026-5
148	223_PubMed	Out		Urinary fetuin-A peptides as a new marker for impaired kidney function in patients with type 2 diabetes	BACKGROUND: The hepatokine fetuin-A, released by the human liver, promotes pro-inflammatory effects of perivascular fat. The involvement of inflammation in type 2 diabetes mellitus (T2DM) can affect the kidney and contribute to the development of diabetic kidney disease. Therefore we examined the association of urinary fetuin-A protein fragments with renal damage in T2DM patients. METHODS: Urinar…		Mosaiques Diagnostics GmbH, Hannover, Germany.Mosaiques Diagnostics GmbH, Hannover, Germany.Mosaiques Diagnostics GmbH, Hannover, Germany.Institute of Cardiovascular and Medical Sciences, University of Glasgow, Glasgow, UK.Institute for Clinical Chemistry and Pathobiochemistry/Central Laboratory, University of Tübingen, Tübingen, Germany.German Center for Diabetes Research, Tübingen; Germany.Inst…	Magalhães P, Zürbig P, Mischak H, Schleicher E.	2020	Clin Kidney J	10.1093/ckj/sfaa176
149	217_PubMed	Out	Not diabetes, ESKG	Discovery of Novel Digital Biomarkers for Type 2 Diabetic Nephropathy Classification via Integration of Urinary Proteomics and Pathology	BACKGROUND: The heterogeneous phenotype of diabetic nephropathy (DN) from type 2 diabetes complicates appropriate treatment approaches and outcome prediction. Kidney histology helps diagnose DN and predict its outcomes, and an artificial intelligence (AI)-based approach will maximize clinical utility of histopathological evaluation. Herein, we addressed whether AI-based integration of urine prote…		J. Crayton Pruitt Family Department of Biomedical Engineering, University of Florida, Gainesville, FL, USA.Department of Biomedical Sciences, Seoul National University College of Medicine, Seoul, Republic of Korea.Proteomics Core Facility, Biomedical Research Institute, Seoul National University Hospital, Seoul, Republic of Korea.The Janssen Pharmaceutical Companies of Johnson & Johnson, Raritan …	Lucarelli N, Yun D, Han D, Ginley B, Moon KC, Rosenberg AZ, Tomaszewski JE, Zee J, Jen KY, Han SS, Sarder P.	2023	medRxiv	10.1101/2023.04.28.23289272
150	102_PubMed	Out	Rat	PCSK9 inhibitor effectively alleviated cognitive dysfunction in a type 2 diabetes mellitus rat model	BACKGROUND: The incidence of diabetes-associated cognitive dysfunction (DACD) is increasing; however, few clinical intervention measures are available for the prevention and treatment of this disease. Research has shown that proprotein convertase subtilisin/kexin type 9 (PCSK9) inhibitors, particularly SBC-115076, have a protective effect against various neurodegenerative diseases. However, their…	Animals*Diabetes Mellitus, Type 2/complications/drug therapy*PCSK9 InhibitorsMale*Rats, Sprague-DawleyRats*Cognitive Dysfunction/drug therapy/etiologyHippocampus/drug effects/metabolism/pathologyDiabetes Mellitus, Experimental/complications/drug therapyDisease Models, AnimalNeurons/drug effects/metabolism/pathologyProprotein Convertase 9	Department of Endocrinology, the Second Affiliated Hospital, Kunming Medical University, Kunming, Yunnan, China.Department of Epidemiology and Biostatistics, School of Public Health, Kunming Medical University, Kunming, Yunnan, China.Department of Endocrinology, the Second Affiliated Hospital, Kunming Medical University, Kunming, Yunnan, China.Department of Endocrinology, the Second Affiliated Ho…	Yang Y, Wang Y, Wang Y, Ke T, Zhao L.	2024	PeerJ	10.7717/peerj.17676
151	388_PubMed	Out	Not label-free	Quantitative Proteome Analysis Reveals Increased Content of Basement Membrane Proteins in Arteries From Patients With Type 2 Diabetes Mellitus and Lower Levels Among Metformin Users	BACKGROUND: The increased risk of cardiovascular diseases in type 2 diabetes mellitus has been extensively documented, but the origins of the association remain largely unknown. We sought to determine changes in protein expressions in arterial tissue from patients with type 2 diabetes mellitus and moreover hypothesized that metformin intake influences the protein composition. METHODS AND RESULTS:…	AgedBasement MembraneDiabetes Mellitus, Type 2/drug therapy/*metabolismFemaleHumansHypoglycemic Agents/*therapeutic useMaleMammary Arteries/*metabolismMembrane Proteins/*metabolismMetformin/*therapeutic useProteome/*metabolism	From the Department of Biochemistry and Pharmacology, Odense University Hospital (S.A.R.P., L.P.K., H.C.B., P.S.J., M.B.-P., M.L.H., L.M.R.) and Protein Research Group, Department of Biochemistry and Molecular Biology (M.R.L.), University of Southern Denmark, Odense, Denmark; Center for Individualized Medicine in Arterial Diseases (CIMA), Center for Clinical Proteomics (CCP), Odense Patient Explo…	Preil SA, Kristensen LP, Beck HC, Jensen PS, Nielsen PS, Steiniche T, Bjørling-Poulsen M, Larsen MR, Hansen ML, Rasmussen LM.	2015	Circ Cardiovasc Genet	10.1161/CIRCGENETICS.115.001165
152	37_PubMed	Out	Intervention	Rationale and design of an investigator-initiated, multicenter, prospective, placebo-controlled, double-blind, randomized trial to evaluate the effects of finerenone on vascular stiffness and cardiorenal biomarkers in type 2 diabetes and chronic kidney disease (FIVE-STAR)	BACKGROUND: The overactivation of mineralocorticoid receptor (MR) plays a key pathological role in the progression of cardiovascular and renal diseases by promoting pro-inflammatory and pro-fibrotic signaling. Recently, it has been found that finerenone, a novel nonsteroidal selective MR antagonist, can robustly improve cardiorenal outcomes in patients with type 2 diabetes (T2D) and a wide spectr…	Humans*Diabetes Mellitus, Type 2/complications/diagnosis/drug therapy*Vascular StiffnessProspective StudiesProteomics*Diabetic Nephropathies/diagnosis/drug therapy*Renal Insufficiency, Chronic/diagnosis/drug therapy/complicationsDouble-Blind MethodBiomarkers	Department of Cardiovascular Medicine, Saga University, Saga, Japan. tanakaa2@cc.saga-u.ac.jp.Department of Endocrinology, Metabolism, Rheumatology and Nephrology, Faculty of Medicine, Oita University, Yufu, Japan.Department of Medical Statistics, Osaka Metropolitan University Graduate School of Medicine, Osaka, Japan.Department of Medical Statistics, Osaka Metropolitan University Graduate School…	Tanaka A, Shibata H, Imai T, Yoshida H, Miyazono M, Takahashi N, Fukuda D, Okada Y, Teragawa H, Suwa S, Kida K, Moroi M, Taguchi I, Toyoda S, Shimabukuro M, Tanabe K, Tanaka K, Nangaku M, Node K; FIVE-STAR trial investigators.	2023	Cardiovasc Diabetol	10.1186/s12933-023-01928-y
153	300_PubMed	Out	Only certain metabolites were examined by LC-MS/MS	Lysine pathway metabolites and the risk of type 2 diabetes and cardiovascular disease in the PREDIMED study: results from two case-cohort studies	BACKGROUND: The pandemic of cardiovascular disease (CVD) and type 2 diabetes (T2D) requires the identification of new predictor biomarkers. Biomarkers potentially modifiable with lifestyle changes deserve a special interest. Our aims were to analyze: (a) The associations of lysine, 2-aminoadipic acid (2-AAA) or pipecolic acid with the risk of T2D or CVD in the PREDIMED trial; (b) the effect of th…	2-Aminoadipic Acid/*bloodAgedAged, 80 and overBiomarkers/bloodCardiovascular Diseases/*blood/diagnosis/epidemiology/prevention & controlDiabetes Mellitus, Type 2/*blood/diagnosis/epidemiology/prevention & controlDiet, MediterraneanFemaleHumansIncidenceLysine/*bloodMaleMiddle AgedPipecolic Acids/*bloodPrimary PreventionProspective StudiesRandomized Controlled Trials as TopicRisk AssessmentRisk Fac…	Department of Preventive Medicine and Public Health, University of Navarra, Pamplona, Spain.IdiSNA, Navarra Institute for Health Research, Pamplona, Spain.CIBER Fisiopatología de la Obesidad y Nutrición (CIBERObn), Instituto de Salud Carlos III, Madrid, Spain.Department of Preventive Medicine and Public Health, University of Navarra, Pamplona, Spain.IdiSNA, Navarra Institute for Health Research, …	Razquin C, Ruiz-Canela M, Clish CB, Li J, Toledo E, Dennis C, Liang L, Salas-Huetos A, Pierce KA, Guasch-Ferré M, Corella D, Ros E, Estruch R, Gómez-Gracia E, Fitó M, Lapetra J, Romaguera D, Alonso-Gómez A, Serra-Majem L, Salas-Salvadó J, Hu FB, Martínez-González MA.	2019	Cardiovasc Diabetol	10.1186/s12933-019-0958-2
154	520_PubMed	Peer review		Urinary collagen fragments are significantly altered in diabetes: a link to pathophysiology	BACKGROUND: The pathogenesis of diabetes mellitus (DM) is variable, comprising different inflammatory and immune responses. Proteome analysis holds the promise of delivering insight into the pathophysiological changes associated with diabetes. Recently, we identified and validated urinary proteomics biomarkers for diabetes. Based on these initial findings, we aimed to further validate urinary pro…	AdultBiomarkers/urineCohort StudiesCollagen/*urineDiabetes Mellitus, Type 1/physiopathology/*urineDiabetes Mellitus, Type 2/physiopathology/*urineExtracellular Matrix/chemistryFemaleHumansMaleMass SpectrometryMiddle Aged*Proteomics	Barbara Davis Center for Childhood Diabetes, University of Colorado Denver, Aurora, Colorado, United States of America. David.Maahs@ucdenver.edu	Maahs DM, Siwy J, Argilés A, Cerna M, Delles C, Dominiczak AF, Gayrard N, Iphöfer A, Jänsch L, Jerums G, Medek K, Mischak H, Navis GJ, Roob JM, Rossing K, Rossing P, Rychlík I, Schiffer E, Schmieder RE, Wascher TC, Winklhofer-Roob BM, Zimmerli LU, Zürbig P, Snell-Bergeon JK.	2010	PLoS One	10.1371/journal.pone.0013051
155	329_PubMed	Out	Not control, gestational diabetes	Association of Proteins Modulating Immune Response and Insulin Clearance During Gestation with Antenatal Complications in Patients with Gestational or Type 2 Diabetes Mellitus	BACKGROUND: The purpose of the study is to establish and quantitatively assess protein markers and their combination in association with insulin uptake that may be have value for early prospective recognition of diabetic fetopathy (DF) as a complication in patients with diabetes mellitus during gestation. METHODS: Proteomic surveying and accurate quantitative measurement of selected proteins from…	AdultCalibrationCluster AnalysisDiabetes Mellitus, Type 2/*immunologyDiabetes, Gestational/*immunologyFemaleGene OntologyHumans*ImmunityInfant, NewbornInsulin/*metabolismModels, BiologicalPregnancyProteins/*metabolismROC Curve	Department of Pathology, Institute of General Pathology and Pathophysiology, 125315 Moscow, Russia.Department of Proteomic Researches, Institute of Biomedical Chemistry, 119121 Moscow, Russia.Department of Proteomic Researches, Institute of Biomedical Chemistry, 119121 Moscow, Russia.Perinatal Center, Sergey S. Yudin 7th State Clinical Hospital, 115446 Moscow, Russia.Nikolay E. Bauman 29th State …	Kopylov AT, Kaysheva AL, Papysheva O, Gribova I, Kotaysch G, Kharitonova L, Mayatskaya T, Krasheninnikova A, Morozov SG.	2020	Cells	10.3390/cells9041032
156	42_PubMed	Peer review		Microbial and proteomic signatures of type 2 diabetes in an Arab population	BACKGROUND: The rising prevalence of Type 2 diabetes mellitus (T2D) in the Qatari population presents a significant public health challenge, highlighting the need for innovative approaches to early detection and management. While most efforts are centered on using blood samples for biomarker discovery, the use of saliva remains underexplored. METHODS: Using noninvasive saliva samples from 2974 Qa…	Humans*Diabetes Mellitus, Type 2/microbiology/metabolism/blood*Proteomics*Saliva/microbiology/metabolismMaleFemale*ArabsMiddle AgedProteome/metabolismMicrobiota/geneticsAdultBiomarkers/metabolism/bloodCase-Control Studies	Research Department, Sidra Medicine, Doha, Qatar.Research Department, Sidra Medicine, Doha, Qatar.Research Department, Sidra Medicine, Doha, Qatar.Research Department, Sidra Medicine, Doha, Qatar.Research Department, Sidra Medicine, Doha, Qatar.Research Department, Sidra Medicine, Doha, Qatar. salkhodor@sidra.org.	Murugesan S, Yousif G, Djekidel MN, Gentilcore G, Grivel JC, Al Khodor S.	2024	J Transl Med	10.1186/s12967-024-05928-8
157	551_PubMed	Out	Intervention, not diabetes	Urinary peptide analysis to predict the response to blood pressure medication	BACKGROUND: The risk of diabetic kidney disease (DKD) progression is significant despite treatment with renin-angiotensin system (RAS) blocking agents. Current clinical tools cannot predict whether or not patients will respond to treatment with RAS inhibitors (RASi). We aimed to investigate whether proteome analysis could identify urinary peptides as biomarkers that could predict the response to …	HumansFemaleMale*Glomerular Filtration RateMiddle Aged*Diabetic Nephropathies/drug therapy/diagnosis/urine/etiology*Biomarkers/urinePeptides/urine/therapeutic useAgedAngiotensin-Converting Enzyme Inhibitors/therapeutic useRenin-Angiotensin System/drug effectsPrognosisDisease ProgressionFollow-Up StudiesBlood Pressure/drug effectsAntihypertensive Agents/therapeutic useHypertension/drug therapy/uri…	Mosaiques Diagnostics GmbH, Hannover, Germany.University Hospital RWTH Aachen, Institute for Molecular Cardiovascular Research, Aachen, Germany.Mosaiques Diagnostics GmbH, Hannover, Germany.University Hospital RWTH Aachen, Institute for Molecular Cardiovascular Research, Aachen, Germany.Mosaiques Diagnostics GmbH, Hannover, Germany.Department of Internal Medicine IV (Nephrology and Hypertension),…	Jaimes Campos MA, Mavrogeorgis E, Latosinska A, Eder S, Buchwinkler L, Mischak H, Siwy J, Rossing P, Mayer G, Jankowski J.	2024	Nephrol Dial Transplant	10.1093/ndt/gfad223
158	148_PubMed	Out	Not control, albuminuria patients	Urinary proteomics for prediction of mortality in patients with type 2 diabetes and microalbuminuria	BACKGROUND: The urinary proteomic classifier CKD273 has shown promise for prediction of progressive diabetic nephropathy (DN). Whether it is also a determinant of mortality and cardiovascular disease in patients with microalbuminuria (MA) is unknown. METHODS: Urine samples were obtained from 155 patients with type 2 diabetes and confirmed microalbuminuria. Proteomic analysis was undertaken using …	AdultAgedAlbuminuria/diagnosis/*mortality/*urineBiomarkers/urineCross-Sectional StudiesDiabetes Mellitus, Type 2/diagnosis/*mortality/*urineDiabetic Nephropathies/diagnosis/*mortality/*urineElectrophoresis, CapillaryFemaleHumansLongitudinal StudiesMaleMass SpectrometryMiddle AgedPredictive Value of TestsPrognosisProteomics/*methodsRisk FactorsTime FactorsUrinalysis	Institute of Cardiovascular and Medical Sciences, University of Glasgow, 126 University Place, Glasgow, G12 8TA, UK. gemma.currie@glasgow.ac.uk.Steno Diabetes Center, Gentofte, Copenhagen, Denmark.Institute of Cardiovascular and Medical Sciences, University of Glasgow, 126 University Place, Glasgow, G12 8TA, UK.Institute of Cardiovascular and Medical Sciences, University of Glasgow, 126 Universit…	Currie GE, von Scholten BJ, Mary S, Flores Guerrero JL, Lindhardt M, Reinhard H, Jacobsen PK, Mullen W, Parving HH, Mischak H, Rossing P, Delles C.	2018	Cardiovasc Diabetol	10.1186/s12933-018-0697-9
159	439_PubMed	Out	After intervention	Pathophysiological Sex Differences in Heart Failure Progression After Acute Coronary Syndrome: Insights From the EXAMINE Trial	BACKGROUND: Therapies can reduce the risk of heart failure (HF) development and progression in type 2 diabetes; nevertheless, the risk of these outcomes is greater in females than in males. METHODS AND RESULTS: To investigate sex differences in HF development and progression, we compared baseline circulating proteins (Olink Cardiovascular II panel) in males and females with type 2 diabetes and re…	HumansMaleFemale*Acute Coronary Syndrome/physiopathology*Heart Failure/physiopathology*Disease ProgressionMiddle AgedAged*Biomarkers/blood*Diabetes Mellitus, Type 2/epidemiology/physiopathologySex FactorsPiperidines/therapeutic useHospitalization/trendsUracil/analogs & derivatives	Centre for Outcomes Research and Evaluation, Research Institute of the McGill University Health Centre, Montreal, Quebec, Canada; Division of Cardiology, McGill University Health Centre, McGill University, Montreal, Quebec, Canada; DREAM-CV Lab, McGill University Health Centre, McGill University, Montreal, Quebec, Canada.DREAM-CV Lab, McGill University Health Centre, McGill University, Montreal, …	Razaghizad A, Aziz H, Zhang GK, Ferreira JP, White WB, Mehta CR, Bakris GL, Zannad F, Sharma A.	2024	J Card Fail	10.1016/j.cardfail.2023.10.474
160	156_PubMed	Peer review		Screening candidate diagnostic biomarkers for diabetic kidney disease	BACKGROUND: There are big differences in treatments and prognosis between diabetic kidney disease (DKD) and non-diabetic renal disease (NDRD). However, DKD patients couldn't be diagnosed early due to lack of special biomarkers. Urine is an ideal non-invasive sample for screening DKD biomarkers. This study aims to explore DKD special biomarkers by urinary proteomics. MATERIALS AND METHODS: Accordi…	Humans*Diabetic Nephropathies/urine*Diabetes Mellitus, Type 2/complications/diagnosis/urineProteomicsBiomarkers/urinePrognosisKidney	Department of Clinical Laboratory, the First Affiliated Hospital of Kunming Medical University, Kunming, China.Yunnan Key Laboratory of Laboratory Medicine, Kunming, China.Yunnan Innovation Team of Clinical Laboratory and Diagnosis, First Affiliated Hospital of Kunming Medical University, Kunming, China.Department of Clinical Laboratory, the First Affiliated Hospital of Kunming Medical University…	Huang X, Zhang H, Liu J, Yang X, Liu Z.	2024	J Clin Lab Anal	10.1002/jcla.25000
161	254_PubMed	Out	Metabolomics	Altered neopterin and IDO in kynurenine metabolism based on LC-MS/MS metabolomics study: Novel therapeutic checkpoints for type 2 diabetes mellitus	BACKGROUND: This study assessed the alternations of kynurenine pathway (KP) and neopterin in type 2 diabetes mellitus (T2DM) and explored possible differential metabolites. METHODS: A fresh residual sera panel was collected from 80 healthy control (HC) individuals and 72 T2DM patients. Metabolites/ratios of interest including tryptophan (TRP), kynurenine (KYN), 5-hydroxytryptamine (5HT), kynureni…	Humans*Kynurenine/metabolismNeopterinChromatography, Liquid/methods*Diabetes Mellitus, Type 2Tandem Mass Spectrometry/methodsLiquid Chromatography-Mass SpectrometryTryptophan/metabolismBiomarkers	National Center for Clinical Laboratories, Institute of Geriatric Medicine, Chinese Academy of Medical Sciences, Beijing Hospital/National Center of Gerontology, PR China; Chinese Academy of Medical Sciences and Peking Union Medical College, Beijing, PR China.National Center for Clinical Laboratories, Institute of Geriatric Medicine, Chinese Academy of Medical Sciences, Beijing Hospital/National …	Liu Z, Ma Z, Jin L, Nizhamuding X, Zeng J, Zhang T, Zhang J, Wang J, Zhao H, Zhou W, Zhang C.	2024	Clin Chim Acta	10.1016/j.cca.2024.117859
162	149_PubMed	Out	Diabetic renopathy and another macular affection in T2DM	Quantitative proteomics analysis of vitreous body from type 2 diabetic patients with proliferative diabetic retinopathy	BACKGROUND: To compare the abundance of vitreous proteins between the patients with proliferative diabetic retinopathy (PDR) and idiopathic macular hole (IMH). METHODS: In this study, we performed mass spectrometry-based label-free quantitative proteomics analysis of vitreous samples from type 2 diabetic patients with PDR (n = 9) and IMH subjects (n = 9) and identified the abundance of 610 protei…	Biomarkers/metabolismDiabetes Mellitus, Type 2/*complications/metabolismDiabetic Retinopathy/complications/diagnosis/*metabolismEnzyme-Linked Immunosorbent AssayEye Proteins/*metabolismHumansMass SpectrometryProspective StudiesProteomics/*methodsVitreoretinopathy, Proliferative/diagnosis/etiology/*metabolismVitreous Body/*chemistry/pathology	Department of Ophthalmology, the First Affiliated Hospital of Soochow University, No. 188 Shizi street, Suzhou, 215006, China.Department of Ophthalmology, the First Affiliated Hospital of Soochow University, No. 188 Shizi street, Suzhou, 215006, China.Department of Ophthalmology, the First Affiliated Hospital of Soochow University, No. 188 Shizi street, Suzhou, 215006, China. lupeirong@suda.edu.c…	Li J, Lu Q, Lu P.	2018	BMC Ophthalmol	10.1186/s12886-018-0821-3
163	147_PubMed	Out		Associations of urinary metabolites of oxidized DNA and RNA with the incidence of diabetes mellitus using UPLC-MS/MS and ELISA methods	BACKGROUND: To evaluate the association of urinary oxidized guanine/guanosine (OxGuo) levels with incident type 2 diabetes (T2D) among older adults. METHODS: A nested case-control design was applied with 440 cases of incident T2D and 440 controls, randomly sampled from all 65-75 year-old study participants of the ESTHER study, which is a population-based German cohort study with 14 years of follo…	AgedBiomarkers/urineChromatography, High Pressure Liquid/methodsChromatography, Liquid/methodsCohort StudiesDNADNA DamageDeoxyguanosine/urine*Diabetes Mellitus, Type 2/diagnosis/epidemiologyEnzyme-Linked Immunosorbent AssayHumansIncidence*RNA/metabolismTandem Mass Spectrometry/methods	Division of Clinical Epidemiology and Ageing Research, German Cancer Research Center, Im Neuenheimer Feld 581, 69120, Heidelberg, Germany; Network Aging Research, University of Heidelberg, Bergheimer Straße 20, 69115, Heidelberg, Germany. Electronic address: b.schoettker@dkfz.de.Department of Clinical Pharmacology, Copenhagen University Hospital Bispebjerg and Frederiksberg, Copenhagen, Denmark.D…	Schöttker B, Larsen EL, Weimann A, Henriksen T, Brenner H, Poulsen HE.	2022	Free Radic Biol Med	10.1016/j.freeradbiomed.2022.03.007
164	57_PubMed	Out	Diabetes and osteoarthritis	Data-independent acquisition-based proteomics analysis correlating type 2 diabetes mellitus with osteoarthritis in total knee arthroplasty patients	BACKGROUND: To explore the effects of type 2 diabetes mellitus (T2DM) on osteoarthritis (OA), 12 bone tissue samples were obtained surgically from the human total knee arthroplasty patients and analyzed by quantitative proteomics. METHODS: Based on patient clinical histories, patient samples were assigned to diabetes mellitus osteoarthritis (DMOA) and OA groups. A data-independent acquisition met…	*Arthroplasty, Replacement, Knee*Diabetes Mellitus, Type 2/complications/geneticsGene OntologyHumans*Osteoarthritis/geneticsProteome/*geneticsProteomics	School of Pharmaceutical Sciences, Nanjing Tech University, Nanjing, Jiangsu Province, PR China.College of Biotechnology and Pharmaceutical Engineering, Nanjing Tech University, Nanjing, Jiangsu Province, PR China.Department of Orthopedic Surgery, Nanjing First Hospital of Nanjing Medical University, Nanjing, Jiangsu Province, PR China.Key Lab of Additive Manufacturing Technology, Institute of Di…	Zhao L, Wu T, Li J, Cai C, Yao Q, Zhu YS.	2022	Medicine (Baltimore)	10.1097/MD.0000000000028738
165	237_PubMed	Out	In vitro	Mass Spectrometric Analysis of Proteins of L6 Skeletal Muscle Cells Under Different Glucose Conditions and Vitamin D Supplementation	BACKGROUND: Type 2 Diabetes (T2D) is a metabolic disease which affects glucose homeostasis caused due to inability of the target cells to respond to insulin. Role of vitamin D in the pathogenesis and prevention of T2D has sparked widespread interest. Vitamin D plays a classical role in Ca++ homeostasis as well as regulates insulin secretion from β-cells and its action on various target cells. Pro…	AnimalsCell LineDiabetes Mellitus, Type 2/*metabolismGlucose/*metabolism/pharmacologyGlucose Transport Proteins, Facilitative/metabolismHumansLIM-Homeodomain Proteins/metabolismMetabolomicsMiceMicrotubules/metabolismMuscle Cells/*metabolismMuscle, Skeletal/cytology/*metabolismMusclesPeptide Synthases/metabolismProteome/metabolismSignal TransductionSpectrometry, Mass, Matrix-Assisted Laser Desorpt…	Department of Biotechnology, Jaypee Institute of Information Technology, Noida, Uttar Pradesh, India.Department of Biotechnology, Jaypee Institute of Information Technology, Noida, Uttar Pradesh, India.	Taneja N, Priyadarshini.	2018	Protein Pept Lett	10.2174/0929866525666180406142128
166	549_PubMed	Peer review		Associations of diabetes, circulating protein biomarkers, and risk of pancreatic cancer	BACKGROUND: Type 2 diabetes (T2D) is associated with higher risk of pancreatic cancer (PC), but the underlying mechanisms are not fully understood. METHODS: We conducted a case-subcohort study involving 610 PC cases and 623 subcohort participants with 92 protein biomarkers measured in baseline plasma samples. Genetically-instrumented T2D was derived using 86 single-nucleotide polymorphisms (SNPs)…	HumansFemaleMiddle AgedMale*Diabetes Mellitus, Type 2*Insulin ResistanceRisk FactorsInterleukin-10/geneticsInterleukin-6/geneticsInsulinBiomarkers*Pancreatic Neoplasms/genetics	Department of Epidemiology & Biostatistics, School of Public Health, Peking University, 38 Xueyuan Road, 100191, Beijing, China. yuanjie_p@163.com.Key Laboratory of Epidemiology of Major Diseases (Peking University), Ministry of Education, Beijing, China. yuanjie_p@163.com.Department of Epidemiology & Biostatistics, School of Public Health, Peking University, 38 Xueyuan Road, 100191, Beijing, Chi…	Pang Y, Lv J, Wu T, Yu C, Guo Y, Chen Y, Yang L, Millwood IY, Walters RG, Yang X, Stevens R, Clarke R, Chen J, Li L, Chen Z, Kartsonaki C.	2024	Br J Cancer	10.1038/s41416-023-02533-2
167	431_PubMed	Peer review		Differentially displayed proteins as a tool for the development of type 2 diabetes	BACKGROUND: Type 2 diabetes is a complex disease that still requires a great deal of work to be carried out to understand the pathophysiology. Recently, researchers have focused on studying the organs and tissues known to be involved in the development of the type 2 phenotype using a proteomic approach. Little work has been reported on plasma of type 2 diabetics in whom the clinical status has be…	AdultBlood Proteins/*analysisDiabetes Mellitus, Type 2/*blood/*pathologyElectrophoresis, Gel, Two-DimensionalFemaleHumansMiddle Aged	Faculty of Science, Biochemistry Department, Ege University, 35100 Bornova-Izmir, Turkey.	Dincer A, Onal S, Timur S, Zeytunluoglu A, Duman E, Zihnioglu F.	2009	Ann Clin Biochem	10.1258/acb.2009.009034
168	331_PubMed	Out	In vitro	Diabetic microenvironment deteriorates the regenerative capacities of adipose mesenchymal stromal cells	BACKGROUND: Type 2 diabetes is an endocrine disorder characterized by compromised insulin sensitivity that eventually leads to overt disease. Adipose stem cells (ASCs) showed promising potency in improving type 2 diabetes and its complications through their immunomodulatory and differentiation capabilities. However, the hyperglycaemia of the diabetic microenvironment may exert a detrimental effec…		Center of Excellence for Stem Cells and Regenerative Medicine (CESC), Zewail City of Science and Technology, 6th of October City, Sheikh Zayed District, 6th of October City , 12582, Giza, Egypt.Center of Excellence for Stem Cells and Regenerative Medicine (CESC), Zewail City of Science and Technology, 6th of October City, Sheikh Zayed District, 6th of October City , 12582, Giza, Egypt.Department …	Ahmed SM, Elkhenany HA, Ahmed TA, Ghoneim NI, Elkodous MA, Mohamed RH, Magdeldin S, Osama A, Anwar AM, Gabr MM, El-Badri N.	2024	Diabetol Metab Syndr	10.1186/s13098-024-01365-1
169	14_PubMed	Out	Interventional	Impact of weight loss on cancer-related proteins in serum: results from a cluster randomised controlled trial of individuals with type 2 diabetes	BACKGROUND: Type 2 diabetes is associated with higher risk of several cancer types. However, the biological intermediates driving this relationship are not fully understood. As novel interventions for treating and managing type 2 diabetes become increasingly available, whether they also disrupt the pathways leading to increased cancer risk is currently unknown. We investigated the effect of a typ…	HumansMaleFemale*Diabetes Mellitus, Type 2/complications/therapyFurinProteomicsObesity/complications/therapyWeight LossGlycoproteinsMendelian Randomization Analysis*Neoplasms/etiology	MRC Integrative Epidemiology Unit at the University of Bristol, Bristol, UK; Population Health Sciences, Bristol Medical School, University of Bristol, Bristol, UK; School of Translational Health Sciences, Dorothy Hodgkin Building, University of Bristol, Bristol, UK.MRC Integrative Epidemiology Unit at the University of Bristol, Bristol, UK; Population Health Sciences, Bristol Medical School, Uni…	Bull CJ, Hazelwood E, Legge DN, Corbin LJ, Richardson TG, Lee M, Yarmolinsky J, Smith-Byrne K, Hughes DA, Johansson M, Peters U, Berndt SI, Brenner H, Burnett-Hartman A, Cheng I, Kweon SS, Le Marchand L, Li L, Newcomb PA, Pearlman R, McConnachie A, Welsh P, Taylor R, Lean MEJ, Sattar N, Murphy N, Gunter MJ, Timpson NJ, Vincent EE.	2024	EBioMedicine	10.1016/j.ebiom.2024.104977
170	126_PubMed	Out	MRMR and T2DM with cardiovascular diseases	Multiplexed MRM-based proteomics for identification of circulating proteins as biomarkers of cardiovascular damage progression associated with diabetes mellitus	BACKGROUND: Type 2 diabetes mellitus (T2DM) increases the risk of coronary heart disease (CHD) by 2-4 fold, and is associated with endothelial dysfunction, dyslipidaemia, insulin resistance, and chronic hyperglycaemia. The aim of this investigation was to assess, by a multimarker mass spectrometry approach, the predictive role of circulating proteins as biomarkers of cardiovascular damage progres…	Humans*Diabetes Mellitus, Type 2/diagnosisProteomics/methodsBiomarkersPeptidesBlood Proteins	Department of Medicine DIMED, University of Padova, Padova, Italy.Centro Cardiologico Monzino, IRCCS, Milano, 20138, Italy. cristina.banfi@ccfm.it.Department of Pharmaceutical and Pharmacological Sciences, University of Padova, Padova, Italy. eugenio.ragazzi@unipd.it.Centro Cardiologico Monzino, IRCCS, Milano, 20138, Italy.Centro Cardiologico Monzino, IRCCS, Milano, 20138, Italy.Department of Med…	Piarulli F, Banfi C, Ragazzi E, Gianazza E, Munno M, Carollo M, Traldi P, Lapolla A, Sartore G.	2024	Cardiovasc Diabetol	10.1186/s12933-024-02125-1
171	226_PubMed	Out	Lipidomics	Lipidomic analysis of serum exosomes identifies a novel diagnostic marker for type 2 diabetes mellitus	BACKGROUND: Type 2 diabetes mellitus (T2DM) intricately involves disrupted lipid metabolism. Exosomes emerge as carriers of biomarkers for early diagnosis and monitoring. This study aims to identify lipid metabolites in serum exosomes for T2DM diagnosis. METHODS: Serum samples were collected from newly diagnosed T2DM patients and age and body mass index-matched healthy controls. Exosomes were iso…	*Lipidomics/methods*Exosomes/metabolism/ultrastructure*Biomarkers/blood*Diabetes Mellitus, Type 2/blood/diagnosisHumansMaleFemaleMiddle AgedCase-Control Studies*Lipids/bloodReproducibility of Results	Department of Clinical Laboratory, Yixing People's Hospital, Yixing, China.Department of Endocrinology, Yixing People's Hospital, Yixing, China.Department of Medical Laboratory, Lianyungang Maternal and Child Health Hospital, Lianyungang, China.Department of Clinical Laboratory, Yixing People's Hospital, Yixing, China.Department of Endocrinology, Yixing People's Hospital, Yixing, China.Department…	Zhang L, Lu T, Zhou B, Sun Y, Wang L, Qiao G, Yang T.	2024	Lab Med	10.1093/labmed/lmae039
172	249_PubMed	Peer review		Screening for potential serum-based proteomic biomarkers for human type 2 diabetes mellitus using MALDI-TOF MS	BACKGROUND: Type 2 diabetes mellitus (T2DM) is a complex, pandemic disease contributing towards the global burden of health issues. To date, there are no simple clinical tests for the early detection of T2DM. METHOD: To identify potential peptide biomarkers for such applications, 406 sera of T2DM patients (n = 206) and healthy controls (n = 200) are analyzed by using MALDI-TOF MS with a cross-sec…	Biomarkers/bloodCross-Sectional StudiesDiabetes Mellitus, Type 2/*blood/diagnosisFemaleHumansMaleMiddle Aged*ProteomicsSpectrometry, Mass, Matrix-Assisted Laser Desorption-Ionization	Department of Endocrinology, Chinese PLA General Hospital, Beijing, China.Beijing Key Laboratory of Clinical Epidemiology, School of Public Health, Capital Medical University, Beijing, China.School of Medical and Health Sciences, Edith Cowan University, Perth, Australia.Department of Endocrinology, Chinese PLA General Hospital, Beijing, China.Research and Technology Service Center, Chinese PLA 30…	Meng Q, Ge S, Yan W, Li R, Dou J, Wang H, Wang B, Ma Q, Zhou Y, Song M, Yu X, Wang H, Yang X, Liu F, Alzain MA, Yan Y, Zhang L, Wu L, Zhao F, He Y, Guo X, Chen F, Xu W, Garcia M, Menon D, Wang Y, Mu Y, Wang W.	2017	Proteomics Clin Appl	10.1002/prca.201600079
173	111_PubMed	Out	Rat	1,25D/VDR inhibits pancreatic β cell ferroptosis by downregulating FOXO1 expression in diabetes mellitus	BACKGROUND: Type 2 diabetes mellitus (T2DM) is a global health problem that seriously threatens human health. Vitamin D (VD) has antidiabetic effects. However, the protective mechanism of 1,25-dihydroxyvitamin D3 (1,25D) on T2DM is still unclear. METHODS: A rat model of T2DM was constructed using a high-fat diet combined with intraperitoneal injection of streptozotocin (STZ). Glucose tolerance wa…	AnimalsRats*Diabetes Mellitus, Type 2/metabolism*FerroptosisForkhead Box Protein O1/metabolismGlucose/metabolism*Insulin-Secreting Cells/metabolismProteomicsReactive Oxygen Species/metabolismReceptors, Calcitriol/genetics/metabolism	Endocrinology and Nephrology Department, Chongqing University Cancer Hospital and Chongqing Cancer Institute and Chongqing Cancer Hospital, Chongqing, China.Endocrinology and Nephrology Department, Chongqing University Cancer Hospital and Chongqing Cancer Institute and Chongqing Cancer Hospital, Chongqing, China. Electronic address: wql455@126.com.	Ding Y, Wu Q.	2023	Cell Signal	10.1016/j.cellsig.2022.110564
174	222_PubMed	Peer review		Identification of liver proteins altered by type 2 diabetes mellitus in obese subjects	BACKGROUND: Type 2 diabetes mellitus (T2DM) is a well-known factor risk for non-alcoholic fatty liver disease (NAFLD) and non-alcoholic steatohepatitis (NASH) in obese patients. AIMS: To better understand the association between T2DM and NAFLD, global changes in protein expression in diabetic and non-diabetic obese subjects were assessed by a proteomic approach. METHODS: Liver samples were obtain…	AdultAldehydes/analysisBiomarkers/analysisBiopsyDiabetes Mellitus, Type 2/*complications/metabolismElectrophoresis, Gel, Two-DimensionalFatty Liver/*etiology/metabolism/pathologyFemaleGlutathione/analysisHumansLiver/*chemistry/pathologyMethionine/analysisMiddle AgedMitochondria, Liver/chemistryNon-alcoholic Fatty Liver DiseaseObesity, Morbid/*complications/metabolismOxidative StressProtein Carbon…	Grupo Multidisciplinar de Oncología Traslacional, Institut Universitari d'Investigació en Ciències de la Salut, Universitat de les Illes Balears, Palma de Mallorca, Spain.	Valle A, Catalán V, Rodríguez A, Rotellar F, Valentí V, Silva C, Salvador J, Frühbeck G, Gómez-Ambrosi J, Roca P, Oliver J.	2012	Liver Int	10.1111/j.1478-3231.2012.02765.x
175	301_PubMed	Out	Monkeys	Characteristics of the Serum Microbiota and Circulating Metabolites in Cynomolgus Monkeys With Spontaneous Type 2 Diabetes Mellitus	BACKGROUND: Type 2 diabetes mellitus (T2DM) is widely recognized as a serious global public health concern with a substantial economic burden on patients, their families, and society. Accumulating evidence suggests that an etiologic role for serum microbiota and circulating metabolites in the pathogenesis of T2DM. This study aims to characterize the serum microbiota and circulating metabolites in…	Animals*Macaca fascicularis/blood*Diabetes Mellitus, Type 2/blood/veterinary/microbiologyMale*MicrobiotaRNA, Ribosomal, 16SBiomarkers/bloodBacteria/classification	Sanya Research Institute of Hainan University, School of Biomedical Engineering, Hainan University, Sanya, China.Key Laboratory of Biomedical Engineering of Hainan Province, One Health Institute, Hainan University, Haikou, China.Hainan Jingang Biotech Co., Ltd, Haikou, China.Hainan Jingang Biotech Co., Ltd, Haikou, China.Sanya Research Institute of Hainan University, School of Biomedical Engineer…	Tian C, Yang Q, Lv H, Yue F.	2024	J Med Primatol	10.1111/jmp.12738
176	396_PubMed	Out	Aminoacid analysis	First observation of N-acetyl leucine and N-acetyl isoleucine in diabetic patient hair and quantitative analysis by UPLC-ESI-MS/MS	BACKGROUND: Type 2 diabetes patients (DP) have significantly higher plasma levels of valine, leucine, isoleucine and alanine than the controls. Specific amino acids may acutely and chronically regulate insulin secretion from the pancreatic β-cells. We recently identified a metabolic signature of N-acetyl leucine (Ac-Leu) that strongly predicts diabetes development in mice hair. The Ac-Leu appears…	AdultChromatography, High Pressure LiquidFemaleHair/*chemistryHealthy VolunteersHumansIsoleucine/*analysisLeucine/*analysisMaleMiddle AgedMolecular StructureSpectrometry, Mass, Electrospray IonizationYoung Adult	Laboratory of Analytical and Bio-Analytical Chemistry, School of Pharmaceutical Sciences, University of Shizuoka, 52-1 Yada, Suruga-ku, Shizuoka 422-8526, Japan; Key Laboratory for Natural Resource of Changbai Mountain & Functional Molecules, Ministry of Education, College of Pharmacy, Yanbian University, Yanji 133002, Jilin Province, China. Electronic address: junzhe@u-shizuoka-ken.ac.jp.Laborat…	Min JZ, Tomiyasu Y, Morotomi T, Jiang YZ, Li G, Shi Q, Yu HF, Inoue K, Todoroki K, Toyo'oka T.	2015	Clin Chim Acta	10.1016/j.cca.2015.02.006
177	519_PubMed	Peer review		Multicentric validation of proteomic biomarkers in urine specific for diabetic nephropathy	BACKGROUND: Urine proteome analysis is rapidly emerging as a tool for diagnosis and prognosis in disease states. For diagnosis of diabetic nephropathy (DN), urinary proteome analysis was successfully applied in a pilot study. The validity of the previously established proteomic biomarkers with respect to the diagnostic and prognostic potential was assessed on a separate set of patients recruited …	Biomarkers/*urineCase-Control StudiesDiabetic Nephropathies/*urineElectrophoresis, CapillaryHumansLimit of DetectionMass Spectrometry*Proteomics	Department of Internal Medicine, University Medical Center Groningen, University of Groningen, Groningen, The Netherlands.	Alkhalaf A, Zürbig P, Bakker SJ, Bilo HJ, Cerna M, Fischer C, Fuchs S, Janssen B, Medek K, Mischak H, Roob JM, Rossing K, Rossing P, Rychlík I, Sourij H, Tiran B, Winklhofer-Roob BM, Navis GJ; PREDICTIONS Group.	2010	PLoS One	10.1371/journal.pone.0013421
178	83_PubMed	Out	Monkeys	Preliminary serum and fecal metabolomics study of spontaneously diabetic cynomolgus monkeys based on LC-MS/MS	BACKGROUND: Using untargeted metabolomics techniques, the goal of the study is to differentially screen serum and feces metabolite profiles of spontaneously diabetic and healthy cynomolgus monkeys, to explore potential serum and fecal biomarkers and analyze affected metabolic pathways. METHODS: We adopted the diagnostic criteria for T2DM recommended by ADA for humans: FSG ≥7.0 mmol/L (126 mg/dl) …	HumansAnimalsChromatography, Liquid/methodsMacaca fascicularis/metabolism*Tandem Mass SpectrometryMetabolomics/methodsFecesBiomarkers*Diabetes Mellitus, Type 2	Key Laboratory of Biomedical Engineering of Hainan Province, School of Biomedical Engineering, Hainan University, Haikou, China.One Health Institute, Hainan University, Haikou, China.Hainan Jingang Biotech Co., Ltd, Haikou, China.Hainan Jingang Biotech Co., Ltd, Haikou, China.Key Laboratory of Biomedical Engineering of Hainan Province, School of Biomedical Engineering, Hainan University, Haikou, …	Tian C, Qiu M, Lv H, Yue F, Zhou F.	2022	J Med Primatol	10.1111/jmp.12610
179	257_PubMed	Out	Metabolomics	Plasma Targeted Metabolomics Analysis for Amino Acids and Acylcarnitines in Patients with Prediabetes, Type 2 Diabetes Mellitus, and Diabetic Vascular Complications	BACKGROUND: We hypothesized that specific amino acids or acylcarnitines would have benefits for the differential diagnosis of diabetes. Thus, a targeted metabolomics for amino acids and acylcarnitines in patients with diabetes and its complications was carried out. METHODS: A cohort of 54 normal individuals and 156 patients with type 2 diabetes mellitus and/or diabetic complications enrolled from…	Amino AcidsCarnitine/analogs & derivatives*Diabetes Mellitus, Type 2/complications/diagnosis*Diabetic AngiopathiesHumansMetabolomics*Prediabetic State/complications/diagnosis	School of Pharmaceutical Sciences, Liaoning University, Shenyang, China.Department of Biostatistics, College of Public Health and Health Professions & College of Medicine, University of Florida, Gainesville, FL, USA.School of Pharmaceutical Sciences, Liaoning University, Shenyang, China.School of Pharmaceutical Sciences, Liaoning University, Shenyang, China.School of Pharmaceutical Sciences, Liao…	Li X, Li Y, Liang Y, Hu R, Xu W, Liu Y.	2021	Diabetes Metab J	10.4093/dmj.2019.0209
180	198_PubMed	Peer review		Changes in the Proteome Profile of People Achieving Remission of Type 2 Diabetes after Bariatric Surgery	Bariatric surgery (BS) results in metabolic pathway recalibration. We have identified potential biomarkers in plasma of people achieving type 2 diabetes mellitus (T2DM) remission after BS. Longitudinal analysis was performed on plasma from 10 individuals following Roux-en-Y gastric bypass (n = 7) or sleeve gastrectomy (n = 3). Sequential window acquisition of all theoretical fragment ion spectra …		The School of Medicine and Manchester Academic Health Sciences Centre, Manchester University, Manchester M13 9PL, UK.Department of Endocrinology, Diabetes and Metabolism, Salford Royal Foundation Trust, Salford M6 8HD, UK.The School of Medicine and Manchester Academic Health Sciences Centre, Manchester University, Manchester M13 9PL, UK.Department of Endocrinology, Diabetes and Metabolism, Salfor…	Iqbal Z, Fachim HA, Gibson JM, Baricevic-Jones I, Campbell AE, Geary B, Donn RP, Hamarashid D, Syed A, Whetton AD, Soran H, Heald AH.	2021	J Clin Med	10.3390/jcm10163659
181	245_PubMed	Out	Intervention (low calory diet)	A proteomic analysis of excreted and circulating proteins from obese patients following two different weight-loss strategies	Bariatric surgery is the most successful therapeutic approach to weight loss, but how it leads to weight loss, and how it resolves obesity-related complications, including type-2 diabetes, are poorly understood. This study, comprising two groups of individuals, one on a low-calorie diet (n = 5) and one undergoing bariatric surgery (n = 7), used both targeted and untargeted proteomic approaches to…	Adult*Bariatric SurgeryBlood Proteins/*analysis*Caloric RestrictionElectrophoresis, Gel, Two-DimensionalFemaleHumansMaleObesity/surgery/*therapyProtein Array AnalysisProteome/*analysisUrine/*chemistryWeight Loss	Obesity Research Center, College of Medicine, King Saud University, Riyadh 11461, Saudi Arabia.	Alfadda AA, Turjoman AA, Moustafa AS, Al-Naami MY, Chishti MA, Sallam RM, Gibson D, Duncan MW.	2014	Exp Biol Med (Maywood)	10.1177/1535370214523894
182	530_PubMed	Peer review		Remission of Diabetes Following Bariatric Surgery: Plasma Proteomic Profiles	Bariatric surgery restores glucose tolerance in many, but not all, severely obese subjects with type 2 diabetes (T2D). We aimed to evaluate the plasma protein profiles associated with the T2D remission after obesity surgery. We recruited seventeen women with severe obesity submitted to bariatric procedures, including six non-diabetic patients and eleven patients with T2D. After surgery, diabetes …		Diabetes, Obesity and Human Reproduction Research Group, Instituto Ramón y Cajal de Investigación Sanitaria (IRYCIS), Hospital Universitario Ramón y Cajal, Universidad de Alcalá, E-28034 Madrid, Spain.Centro de Investigación Biomédica en Red Diabetes y Enfermedades Metabólicas Asociadas (CIBERDEM), E-28029 Madrid, Spain.Centro de Investigación Biomédica en Red Diabetes y Enfermedades Metabólicas …	Insenser M, Vilarrasa N, Vendrell J, Escobar-Morreale HF.	2021	J Clin Med	10.3390/jcm10173879
183	157_PubMed	Peer review		Identification of differentially expressed plasma proteins in atherosclerotic patients with type 2 diabetes	Besides hyperglycaemia and insulin resistance, several factors are associated with a higher cardiovascular risk in type 2 diabetes mellitus (T2DM), many of them being closely related to each other owing to common origins or pathways. The pathophysiological mechanisms underlying vascular dysfunctions in diabetes include reduced bioavailability of nitric oxide, increased ROS and prothrombotic facto…	AgedAtherosclerosis/*blood/complications/epidemiology/surgeryBiomarkers/bloodBlood Proteins/*analysis/chemistryBlotting, WesternChromatography, High Pressure LiquidDiabetes Mellitus, Type 2/*complicationsDiabetic Angiopathies/*blood/epidemiology/surgeryEndarterectomy, CarotidFemaleHumansItaly/epidemiologyMalePeptide MappingProteomics/methodsRisk FactorsSpectrometry, Mass, Electrospray IonizationT…	Dipartimento di Scienze Biomediche, University of Sassari, Sassari, Italy. Electronic address: ajlepedda@uniss.it.Dipartimento di Scienze Biomediche, University of Sassari, Sassari, Italy.Istituto di Fisiologia Clinica, National Research Council, Pisa, Italy.Dipartimento di Scienze Biomediche, University of Sassari, Sassari, Italy.Istituto di Fisiologia Clinica, National Research Council, Pisa, I…	Lepedda AJ, Lobina O, Rocchiccioli S, Nieddu G, Ucciferri N, De Muro P, Idini M, Nguyen HQ, Guarino A, Spirito R, Formato M.	2016	J Diabetes Complications	10.1016/j.jdiacomp.2016.03.007
184	422_PubMed	Out		Urinary Proteomics and Systems Biology Link Eight Proteins to the Higher Risk of Hypertension and Related Complications in Blacks Versus Whites	Blacks are more prone to salt-sensitive hypertension than Whites. This cross-sectional analysis of a multi-ethnic cohort aimed to search for proteins potentially involved in the susceptibility to salt sensitivity, hypertension, and hypertension-related complications. The study included individuals enrolled in African Prospective Study on the Early Detection and Identification of Cardiovascular Di…		Department of Cardiovascular Medicine, Shanghai Key Laboratory of Hypertension, Shanghai Institute of Hypertension, State Key Laboratory of Medical Genomics, National Research Center for Translational Medicine, Ruijin Hospital, Shanghai Jiaotong University School of Medicine, Shanghai, China.Non-Profit Research Association Alliance for the Promotion of Preventive Medicine, Mechelen, Belgium.Resea…	An DW, Martens DS, Mokwatsi GG, Yu YL, Chori BS, Latosinska A, Isiguzo G, Eder S, Zhang DY, Mayer G, Kruger R, Brguljan-Hitij J, Delles C, Mels CMC, Stolarz-Skrzypek K, Rajzer M, Verhamme P, Schutte AE, Nawrot TS, Li Y, Mischak H, Odili AN, Staessen JA.	2024	Proteomics	10.1002/pmic.202400207
185	500_PubMed	Out		Proteins and pathways involved in inflammation are longitudinally associated with total body bone mineral density among primarily hispanic overweight/obese adolescents and young adults	Bone mineral density (BMD), an important marker of bone health, is regulated by a complex interaction of proteins. Plasma proteomic analyses can contribute to identification of proteins associated with changes in BMD. This may be especially informative in stages of bone accrual and peak BMD achievement (i.e., adolescence and young adulthood), but existing research has focused on older adults. Thi…		Department of Population and Public Health Sciences, Keck School of Medicine, University of Southern California, Los Angeles, CA, United States.Department of Population and Public Health Sciences, Keck School of Medicine, University of Southern California, Los Angeles, CA, United States.Department of Population and Public Health Sciences, Keck School of Medicine, University of Southern California…	Beglarian E, Chen JC, Li Z, Costello E, Wang H, Hampson H, Alderete TL, Chen Z, Valvi D, Rock S, Chen W, Rianon N, Aung MT, Gilliland FD, Goran MI, McConnell R, Eckel SP, Lee M, Conti DV, Goodrich JA, Chatzi L.	2025	J Bone Miner Res	10.1093/jbmr/zjaf002
186	115_PubMed	Out	Metabolomics	Targeted High Performance Liquid Chromatography Tandem Mass Spectrometry-based Metabolomics differentiates metabolic syndrome from obesity	Both obesity and the metabolic syndrome are risk factors for type 2 diabetes and cardiovascular disease. Identification of novel biomarkers are needed to distinguish metabolic syndrome from equally obese individuals in order to direct them to early interventions that reduce their risk of developing further health problems. We utilized mass spectrometry-based targeted metabolic profiling of 221 me…	AdultBiomarkers/bloodBlood Glucose/analysisChromatography, High Pressure Liquid/methodsFemaleHumansHypertension/bloodLipoproteins, HDL/bloodMaleMetabolic Syndrome/*blood/diagnosisMetabolomics/methodsObesity/*blood/diagnosisROC CurveSensitivity and SpecificityTandem Mass Spectrometry/methodsTriglycerides/bloodWaist Circumference	1 Department of Chemistry and Biochemistry, Miami University, Oxford, OH 45056, USA.1 Department of Chemistry and Biochemistry, Miami University, Oxford, OH 45056, USA.2 Human Nutrition Program, The Ohio State University, Columbus, OH 43210, USA.3 Department of Kinesiology and Health, Miami University, Oxford, OH 45056, USA.1 Department of Chemistry and Biochemistry, Miami University, Oxford, OH …	Zhong F, Xu M, Bruno RS, Ballard KD, Zhu J.	2017	Exp Biol Med (Maywood)	10.1177/1535370217694098
187	94_PubMed	Out	Review	Proteomics in diabetes research	Both type 1 and type 2 diabetes mellitus are heterogeneous diseases with alterations in many genes and their products. Not all transcriptional alterations lead to protein changes, which makes it very important to, in conjunction with mRNA expression studies, also address changes in cellular protein levels. Various proteomic techniques are available for measuring many protein changes simultaneousl…	AnimalsBlood Proteins/analysisDiabetes Mellitus/*metabolismHumansIslets of Langerhans/metabolismOrgan Specificity*Proteomics*ResearchRF 165	Department of Medical Cell Biology, Uppsala University, Uppsala, Sweden.	Sundsten T, Ortsäter H.	2009	Mol Cell Endocrinol	10.1016/j.mce.2008.06.018
188	533_PubMed	Out		Deep Multi-OMICs and Multi-Tissue Characterization in a Pre- and Postprandial State in Human Volunteers: The GEMM Family Study Research Design	Cardiovascular disease (CVD) and type 2 diabetes (T2D) are increasing worldwide. This is mainly due to an unhealthy nutrition, implying that variation in CVD risk may be due to variation in the capacity to manage a nutritional load. We examined the genomic basis of postprandial metabolism. Our main purpose was to introduce the GEMM Family Study (Genetics of Metabolic Diseases in Mexico) as a mult…		Department of Genetics, Texas Biomedical Research Institute, San Antonio, TX 78227-0549, USA. raul@txbiomed.org.Escuela de Ciencias de la Salud, Universidad Marista de Mérida, Mérida 97300, Mexico. hlaviada@marista.edu.mx.Facultad de Salud Pública y Nutrición (FASPyN), UANL, Monterrey 64460, Mexico. edna.navag@uanl.mx.Facultad de Medicina y Ciencias Biomédicas, Universidad Autónoma de Chihuahua, …	Bastarrachea RA, Laviada-Molina HA, Nava-Gonzalez EJ, Leal-Berumen I, Escudero-Lourdes C, Escalante-Araiza F, Peschard VG, Veloz-Garza RA, Haack K, Martínez-Hernández A, Barajas-Olmos FM, Molina-Segui F, Buenfil-Rello FA, Gonzalez-Ramirez L, Janssen-Aguilar R, Lopez-Muñoz R, Perez-Cetina F, Gaytan-Saucedo JF, Vaquera Z, Cornejo-Barrera J, Castillo-Pineda JC, Murillo-Ramirez A, Diaz-Tena SP, Figue…	2018	Genes (Basel)	10.3390/genes9110532
189	98_PubMed	Out	Review	Translating Senotherapeutic Interventions into the Clinic with Emerging Proteomic Technologies	Cellular senescence is a state of irreversible growth arrest with profound phenotypic changes, including the senescence-associated secretory phenotype (SASP). Senescent cell accumulation contributes to aging and many pathologies including chronic inflammation, type 2 diabetes, cancer, and neurodegeneration. Targeted removal of senescent cells in preclinical models promotes health and longevity, s…		Translational Geroproteomics Unit, Translational Gerontology Branch, National Institute on Aging, National Institutes of Health, Baltimore, MD 21224, USA.Translational Geroproteomics Unit, Translational Gerontology Branch, National Institute on Aging, National Institutes of Health, Baltimore, MD 21224, USA.Translational Geroproteomics Unit, Translational Gerontology Branch, National Institute on …	Dey AK, Banarjee R, Boroumand M, Rutherford DV, Strassheim Q, Nyunt T, Olinger B, Basisty N.	2023	Biology (Basel)	10.3390/biology12101301
190	326_PubMed	Out	Only ceramides	Lipidomic Analysis to Assess the Correlation between Ceramides, Stress Hyperglycemia, and HbA1c in Acute Myocardial Infarction	Ceramides have been associated with cardiometabolic disease (e.g., acute myocardial infarction (AMI) and type 2 diabetes (T2D)) and adverse outcomes. Acute admission hyperglycemia (AH) is a transient glucose alteration in response to stress. As glycated hemoglobin (HbA1c) reflects the glycemia over a longer period of time, its use may be helpful in distinguishing between the AH and hyperglycemia …	HumansGlycated Hemoglobin*Diabetes Mellitus, Type 2/complicationsBlood Glucose/analysisLipidomics*Hyperglycemia/complications*Myocardial Infarction/diagnosisAcute Disease*Anterior Wall Myocardial InfarctionGlucoseRisk Factors	Institute of Clinical Physiology, National Research Council, Via G. Moruzzi 1, 56124 Pisa, Italy.Institute of Clinical Physiology, National Research Council, Via G. Moruzzi 1, 56124 Pisa, Italy.Institute of Chemistry of Organometallic Compounds, National Research Council, Via G. Moruzzi 1, 56124 Pisa, Italy.Institute of Clinical Physiology, National Research Council, Via G. Moruzzi 1, 56124 Pisa,…	Gaggini M, Michelucci E, Ndreu R, Rocchiccioli S, Chatzianagnostou K, Berti S, Vassalle C.	2023	Molecules	10.3390/molecules28020716
191	390_PubMed	Out		Endogenous cortisol excess confers a unique lipid signature and metabolic network	Chronic cortisol excess induces several alterations on protein, lipid and carbohydrate metabolism resembling those found in the metabolic syndrome. However, patients exposed to prolonged high levels of cortisol in Cushing syndrome (CS) present exceeding cardiometabolic alterations not reflected by conventional biomarkers. Using 3 ultra-high-performance liquid chromatography-tandem mass spectromet…	BiomarkersCase-Control StudiesCushing Syndrome/diagnosis/etiology/metabolismDiabetes Mellitus, Type 2/diagnosis/etiology/metabolismHumansHydrocortisone/*metabolism*Lipid Metabolism*Lipidomics*Metabolic Networks and PathwaysMetabolomeMetabolomicsPrognosisSeverity of Illness Index	Group of Endocrine Disorders, Institut d'Investigacions Biomèdiques August Pi i Sunyer (IDIBAPS), Carrer Rosselló, 149, 08036, Barcelona, Spain.Endocrinology and Nutrition Department, Hospital Clínic, Barcelona, Spain.OWL Metabolomics, Derio, Spain.Endocrinology and Nutrition Department, Hospital Clínic, Barcelona, Spain.Group of Endocrine Disorders, Institut d'Investigacions Biomèdiques August P…	Vega-Beyhart A, Iruarrizaga M, Pané A, García-Eguren G, Giró O, Boswell L, Aranda G, Flores V, Casals G, Alonso C, Mora M, Halperin I, Carmona F, Enseñat J, Vidal O, Hu T, Rojo G, Gomis R, Hanzu FA.	2021	J Mol Med (Berl)	10.1007/s00109-021-02076-0
192	53_PubMed	Out	Review	Glucotoxicity and pancreatic proteomics	Chronic hyperglycaemia is one of the main characteristics of a diabetic state. This is also the first cause of diabetic complications. However, it is now generally accepted that glucotoxicity also participates in the worsening of type 2 diabetes, by affecting the secretion of beta-cells. So far, different mechanisms have been proposed to explain the adverse effects of chronic hyperglycaemia. One …	Adipose Tissue/metabolismAnimalsBrain/metabolismDiabetes Mellitus, Type 2Glucagon/metabolismGlucose/*metabolism/toxicityHumansInsulin/*metabolismIslets of Langerhans/*metabolismLiver/metabolismMuscles/metabolismPancreas/*metabolismProteome/*metabolismRF 189	Biomedical Proteomics Research Group, University Medical Center, Geneva, Switzerland. yannick.brunner@unige.ch	Brunner Y, Schvartz D, Priego-Capote F, Couté Y, Sanchez JC.	2009	J Proteomics	10.1016/j.jprot.2008.10.002
193	493_PubMed	Out	In vitro	High glucose induces dysfunction in insulin secretory cells by different pathways: a proteomic approach	Chronic hyperglycemia is a hallmark of type 2 diabetes and can contribute to progressive beta cell dysfunction and death. The aim of the present study was to identify pathways mediating high glucose-induced beta cell demise by a proteomic approach. INS-1E cells were exposed to 25 mM glucose for a sustained period of 24 h. Protein profiling of INS-1E cells was done by two-dimensional difference ge…	AnimalsBlotting, WesternCell Line, TumorCells, CulturedElectrophoresis, Gel, Two-DimensionalGene Expression ProfilingGlucose/*pharmacologyInsulin/metabolismInsulin SecretionInsulin-Secreting Cells/cytology/metabolismInsulinoma/genetics/metabolism/pathologyModels, BiologicalProteins/*analysis/genetics/metabolismProteomics/*methodsRNA InterferenceRatsRats, WistarReverse Transcriptase Polymerase Cha…	Laboratory for Experimental Medicine and Endocrinology, Herestraat 49, Catholic University of Leuven, Leuven, Belgium.	Maris M, Ferreira GB, D'Hertog W, Cnop M, Waelkens E, Overbergh L, Mathieu C.	2010	J Proteome Res	10.1021/pr100557w
194	458_PubMed	Out	In vitro	Interleukin-18 alters protein expressions of neurodegenerative diseases-linked proteins in human SH-SY5Y neuron-like cells	Chronic inflammation and oxidative stress (OS) are present in Alzheimer's disease (AD) brains in addition to neuronal loss, Amyloid-β (Aβ) plaques and hyperphosphorylated tau-protein neurofibrillary tangles (NFTs). Previously we showed that levels of the pro-inflammatory cytokine, interleukin-18 (IL-18), are elevated in post-mortem AD brains. IL-18 can modulate the tau kinases, Cdk5 and GSK3β, as…		Department of Neurology, Institute of Clinical Medicine, University of Eastern Finland Kuopio, Finland ; Brain Research Unit, Clinical Research Centre, University of Eastern Finland Kuopio, Finland.Institute of Biotechnology, University of Helsinki Helsinki, Finland.School of Medicine, Institute of Biomedicine, University of Eastern Finland Kuopio, Finland.Rudbecklaboratoriet, Department of Immun…	Sutinen EM, Korolainen MA, Häyrinen J, Alafuzoff I, Petratos S, Salminen A, Soininen H, Pirttilä T, Ojala JO.	2014	Front Cell Neurosci	10.3389/fncel.2014.00214
195	184_PubMed	Out	Mice	The Alteration of Proteomic Profiles in Hippocampus of Type 2 Diabetic Mice Associated With Cognitive Impairment	Clinical and experimental studies have demonstrated that type 2 diabetes mellitus (T2DM) affects the brain structure and function, in particular the hippocampus, leading to cognitive impairments. However, the molecular mechanisms underlying cognitive deficits induced by T2DM are not fully understood. In this study, we aimed to investigate the effects of T2DM on behavior, the proteome profile in t…		Department of Research and Applied Psychology, Faculty of Education, Burapha University, Chonburi, Thailand.Department of Learning Management, Faculty of Education, Burapha University, Chonburi, Thailand.VetCore Facility for Research, University of Veterinary Medicine, Vienna, Austria.VetCore Facility for Research, University of Veterinary Medicine, Vienna, Austria.Department of Biology, Faculty …	Janthakhin Y, Juntapremjit S, Hummel K, Razzazi-Fazeli E, Kingtong S.	2024	Bioinform Biol Insights	10.1177/11779322241306290
196	343_PubMed	Out	No control group	Integrative analysis of prognostic biomarkers derived from multiomics panels helps discrimination of chronic kidney disease trajectories in people with type 2 diabetes	Clinical risk factors explain only a fraction of the variability of estimated glomerular filtration rate (eGFR) decline in people with type 2 diabetes. Cross-omics technologies by virtue of a wide spectrum screening of plasma samples have the potential to identify biomarkers for the refinement of prognosis in addition to clinical variables. Here we utilized proteomics, metabolomics and lipidomics…	AgedBayes TheoremBiomarkers/bloodCase-Control StudiesDiabetes Mellitus, Type 2/*complicationsFemale*Glomerular Filtration RateHepatitis A Virus Cellular Receptor 1/*bloodHumansMaleMiddle AgedNatriuretic Peptide, Brain/*bloodPeptide Fragments/*bloodRenal Insufficiency, Chronic/*blood	Department of Nephrology, Medical University of Vienna, Vienna, Austria; Center for Medical Statistics, Informatics and Intelligent Systems, Section for Clinical Biometrics, Medical University of Vienna, Vienna, Austria.Department of Nephrology, Medical University of Vienna, Vienna, Austria.Lilly Research Laboratories, Eli Lilly and Company, Indianapolis, Indiana, USA.Lilly Research Laboratories,…	Kammer M, Heinzel A, Willency JA, Duffin KL, Mayer G, Simons K, Gerl MJ, Klose C, Heinze G, Reindl-Schwaighofer R, Hu K, Perco P, Eder S, Rosivall L, Mark PB, Ju W, Kretzler M, McCarthy MI, Heerspink HL, Wiecek A, Gomez MF, Oberbauer R; BEAt-DKD Consortium.	2019	Kidney Int	10.1016/j.kint.2019.07.025
197	286_PubMed	Out	Review	Current status and future prospects in the search for protein biomarkers of immunosenescence	Complex adaptations including changes in cellular redox status, the production of high levels of pro-inflammatory cytokines and alterations in immunity occur as the result of aging of the immune system (immunosenescence). These events are thought to underlie the progression of chronic degenerative diseases of aging, such as atherosclerosis, Type 2 diabetes and Alzheimer's disease. It is envisaged…	Aging/*immunology/metabolismAnimalsBiomarkers/chemistry/*metabolismForecastingHumansProteins/chemistry/*metabolismProteomics/*trendsRF 58	Unilever Corporate Research, Colworth Park, Sharnbrook, Bedfordshire, MK44 1LQ, UK. steve.wilson@unilever.com	Wilson S, Mazzatti DJ.	2008	Expert Rev Proteomics	10.1586/14789450.5.4.561
198	200_PubMed	Out	Only analizing ganglioside	High-Resolution Tandem Mass Spectrometry Identifies a Particular Ganglioside Pattern in Early Diabetic Kidney Disease of Type 2 Diabetes Mellitus Patients	Considering the valuable information provided by glycosphingolipids as molecular markers and the limited data available for their detection and characterization in patients suffering from Type 2 diabetic kidney disease (DKD), we developed and implemented a superior method based on high-resolution (HR) mass spectrometry (MS) and tandem MS (MS/MS) for the determination of gangliosides in the urine …	Biomarkers/analysis*Diabetes Mellitus, Type 2/complications*Diabetic NephropathiesGangliosides/chemistryHumansSpectrometry, Mass, Electrospray Ionization/methodsTandem Mass Spectrometry/methods	Department of Internal Medicine II, Division of Nephrology, "Victor Babes" University of Medicine and Pharmacy, 300041 Timisoara, Romania.Department of Nephrology, County Emergency Hospital, 300723 Timisoara, Romania.Centre for Molecular Research in Nephrology and Vascular Disease, Faculty of Medicine, "Victor Babeș" University of Medicine and Pharmacy, 300041 Timisoara, Romania.Department of Con…	Suteanu-Simulescu A, Zamfir AD, Ica R, Sarbu M, Munteanu CVA, Gadalean F, Vlad A, Bob F, Jianu DC, Petrica L.	2022	Molecules	10.3390/molecules27092679
199	16_PubMed	Peer review		Circulating Proteome and Progression of Type 2 Diabetes	CONTEXT: Circulating proteomes may provide intervention targets for type 2 diabetes (T2D). OBJECTIVE: We aimed to identify proteomic biomarkers associated with incident T2D and assess its joint effect with dietary or lifestyle factors on the T2D risk. METHODS: We established 2 nested case-control studies for incident T2D: discovery cohort (median 6.5 years of follow-up, 285 case-control pairs) an…	BiomarkersBlood Glucose/metabolism*Diabetes Mellitus, Type 2/diagnosis/epidemiology/etiologyHumansProspective StudiesProteomeProteomicsRisk Factors	Key Laboratory of Growth Regulation and Translational Research of Zhejiang Province, School of Life Sciences, Westlake University, Hangzhou, China.Westlake Intelligent Biomarker Discovery Lab, Westlake Laboratory of Life Sciences and Biomedicine, Hangzhou, China.Westlake Intelligent Biomarker Discovery Lab, Westlake Laboratory of Life Sciences and Biomedicine, Hangzhou, China.Key Laboratory of St…	Gou W, Yue L, Tang XY, Wu YY, Cai X, Shuai M, Miao Z, Fu Y, Chen H, Jiang Z, Wang J, Tian Y, Xiao C, Xiang N, Wu Z, Chen YM, Guo T, Zheng JS.	2022	J Clin Endocrinol Metab	10.1210/clinem/dgac098
200	526_PubMed	Out	Intervention (diet)	The Impact of Acute Nutritional Interventions on the Plasma Proteome	CONTEXT: Humans respond profoundly to changes in diet, while nutrition and environment have a great impact on population health. It is therefore important to deeply characterize the human nutritional responses. OBJECTIVE: Endocrine parameters and the metabolome of human plasma are rapidly responding to acute nutritional interventions such as caloric restriction or a glucose challenge. It is less …	HumansMale*Proteome*Diabetes Mellitus, Type 2ProteomicsGlucoseCaloric Restriction	Molecular Biology of Metabolism Laboratory, The Francis Crick Institute, London, NW1 1HT, UK.Department of Biochemistry, Charité-Universitätsmedizin Berlin, 10117 Berlin, Germany.Department of Biochemistry, Charité-Universitätsmedizin Berlin, 10117 Berlin, Germany.Department of Biochemistry, Charité-Universitätsmedizin Berlin, 10117 Berlin, Germany.Molecular Biology of Metabolism Laboratory, The …	Vernardis SI, Demichev V, Lemke O, Grüning NM, Messner C, White M, Pietzner M, Peluso A, Collet TH, Henning E, Gille C, Campbell A, Hayward C, Porteous DJ, Marioni RE, Mülleder M, Zelezniak A, Wareham NJ, Langenberg C, Farooqi IS, Ralser M.	2023	J Clin Endocrinol Metab	10.1210/clinem/dgad031
201	188_PubMed	Peer review		Pioglitazone corrects dysregulation of skeletal muscle mitochondrial proteins involved in ATP synthesis in type 2 diabetes	CONTEXT: In this study, we aimed to identify the determinants of mitochondrial dysfunction in skeletal muscle (SKLM) of subjects with type 2 diabetes (T2DM), and to evaluate the effect of pioglitazone (PIO) on SKLM mitochondrial proteome. METHODS: Two different groups of adults were studied. Group I consisted of 8 individuals with normal glucose tolerance (NGT) and 8 with T2DM, subjected to SKLM …	Adenosine Triphosphate/*biosynthesisAdultDiabetes Mellitus, Type 2/*metabolismFemaleGlucose/metabolismHumansMaleMass SpectrometryMiddle AgedMitochondria, Muscle/*drug effects/metabolismMitochondrial Proteins/*metabolismMuscle, Skeletal/*drug effects/metabolismOxidative PhosphorylationPioglitazone/*pharmacologyProteomics	Department of Medical and Surgical Sciences, University Magna Graecia of Catanzaro, Catanzaro, Italy; Division of Diabetes, Department of Medicine, University of Texas Health Science Center at San Antonio, San Antonio, TX, United States of America.Division of Diabetes, Department of Medicine, University of Texas Health Science Center at San Antonio, San Antonio, TX, United States of America; Onco…	Fiorentino TV, Monroy A, Kamath S, Sotero R, Cas MD, Daniele G, Chavez AO, Abdul-Ghani M, Hribal ML, Sesti G, Tripathy D, DeFronzo RA, Folli F.	2021	Metabolism	10.1016/j.metabol.2020.154416
202	556_PubMed	Peer review		Expression-based Genome-wide Association Study Links OPN and IL1-RA With Newly Diagnosed Type 1 Diabetes in Children	CONTEXT: Islet autoantibodies (IAbs) are currently the most reliable indicators of islet autoimmunity. However, IAbs do not fully meet the need for the prediction and intervention of type 1 diabetes (T1D). Serological proteins should be great sources for biomarkers. OBJECTIVE: This work aimed to identify new proteomic biomarkers with the technology of an expression-based genome-wide association s…	AutoantibodiesBiomarkersChild*Diabetes Mellitus, Type 1/diagnosis/genetics*Diabetes Mellitus, Type 2/geneticsGenome-Wide Association StudyHumansInterleukin 1 Receptor Antagonist Protein/*geneticsOsteopontin/geneticsProteomics	Barbara Davis Center for Diabetes, University of Colorado Denver, Aurora, Colorado 80045, USA.Biomedical Research Center, Kitasato Institute Hospital, Kitasato University, Tokyo 108-8642, Japan.Barbara Davis Center for Diabetes, University of Colorado Denver, Aurora, Colorado 80045, USA.Barbara Davis Center for Diabetes, University of Colorado Denver, Aurora, Colorado 80045, USA.Diabetes Center, …	Jia X, Toda K, He L, Miao D, Yamada S, Yu L, Kodama K.	2022	J Clin Endocrinol Metab	10.1210/clinem/dgac256
203	469_PubMed	Out	mRNA not protemics	Decreased N(6)-methyladenosine in peripheral blood RNA from diabetic patients is associated with FTO expression rather than ALKBH5	CONTEXT: N(6)-methyladenosine (m(6)A) modification plays a fundamental role in the epigenetic regulation of the mammalian transcriptome. m(6)A can be demethylated by fat mass and obesity-associated (FTO) protein and α-ketoglutarate-dependent dioxygenase alkB homolog 5 (ALKBH5) protein. However, the importance of m(6)A alteration in type 2 diabetes mellitus (T2DM) has not been explored. OBJECTIVE:…	Adenosine/*analogs & derivatives/bloodAlkB Homolog 5, RNA DemethylaseAlpha-Ketoglutarate-Dependent Dioxygenase FTOAnimalsBiomarkers/bloodDiabetes Mellitus, Type 2/blood/genetics/*metabolismDioxygenases/genetics/*metabolismEpigenesis, GeneticFemaleHumansMaleMembrane Proteins/genetics/*metabolismProteins/genetics/*metabolismRats	Center for Gene Diagnosis (F.S., J.-T.H., Y.Y., S.-M.L.), Zhongnan Hospital of Wuhan University, Wuhan 430071, People's Republic of China; Key Laboratory of Analytical Chemistry for Biology and Medicine (F.S., W.H., J.X., Y.-Q.F., B.-F.Y.) (Ministry of Education), Department of Chemistry, Wuhan University, Wuhan 430072, People's Republic of China; Center for Animal Experiment/ABSL-3 Laboratory (K…	Shen F, Huang W, Huang JT, Xiong J, Yang Y, Wu K, Jia GF, Chen J, Feng YQ, Yuan BF, Liu SM.	2015	J Clin Endocrinol Metab	10.1210/jc.2014-1893
204	25_PubMed	Out	DKD	Plasma Proteomics of Diabetic Kidney Disease Among Asians With Younger-Onset Type 2 Diabetes	CONTEXT: Patients with younger onset of type 2 diabetes (YT2D) have increased risk for kidney failure compared to those with late onset. However, the mechanism of diabetic kidney disease (DKD) progression in this high-risk group is poorly understood. OBJECTIVE: This work aimed to identify novel biomarkers and potential causal proteins associated with DKD progression in patients with YT2D. METHODS…	Humans*Diabetes Mellitus, Type 2/blood/complications*Diabetic Nephropathies/blood/epidemiology/diagnosisMaleFemale*Proteomics*Disease ProgressionAdult*Biomarkers/blood*Age of Onset*Asian People*Glomerular Filtration RateMiddle AgedBlood Proteins/analysisMendelian Randomization AnalysisCase-Control StudiesRisk Factors	Clinical Research Unit, Khoo Teck Puat Hospital, Singapore 768828.Cardiovascular and Metabolic Disorders Signature Research Program, Duke-NUS Medical School, Singapore 169857.Clinical Research Unit, Khoo Teck Puat Hospital, Singapore 768828.Institute of Molecular and Cell Biology, Singapore 138673.Clinical Research Unit, Khoo Teck Puat Hospital, Singapore 768828.Clinical Research Unit, Khoo Teck …	Gurung RL, Zheng H, Koh HWL, M Y, Liu JJ, Liu S, Chan C, Ang K, Tan CSH, Sobota RM, Subramaniam T, Sum CF, Lim SC.	2025	J Clin Endocrinol Metab	10.1210/clinem/dgae266
205	367_PubMed	Out	Sphingolipids	Plasma Ceramides and Other Sphingolipids in Relation to Incident Prediabetes in a Longitudinal Biracial Cohort	CONTEXT: Sphingolipids are linked to the pathogenesis of type 2 diabetes. OBJECTIVE: To test the hypothesis that plasma sphingolipid profiles predict incident prediabetes. DESIGN: A case-control study nested in the Pathobiology of Prediabetes in a Biracial Cohort study, a 5-year follow-up study. SETTING: Academic health center. PARTICIPANTS: Normoglycemic adults enrolled in the Pathobiology of Pr…	AdultFemaleHumansMaleMiddle AgedBiomarkers/bloodBlood Glucose/metabolism/analysisCase-Control Studies*Ceramides/bloodCohort StudiesDiabetes Mellitus, Type 2/blood/epidemiologyDisease ProgressionFollow-Up StudiesGlucose Intolerance/blood/epidemiologyGlucose Tolerance TestIncidenceInsulin ResistanceLongitudinal Studies*Prediabetic State/blood/epidemiology*Sphingolipids/bloodBlack or African America…	Department of Medicine, Division of Endocrinology, Diabetes and Metabolism, University of Tennessee Health Science Center, Memphis, TN 38163, USA.General Clinical Research Center, University of Tennessee Health Science Center, Memphis, TN 38163, USA.Department of Medicine, Division of Endocrinology, Diabetes and Metabolism, University of Tennessee Health Science Center, Memphis, TN 38163, USA.Dep…	Dagogo-Jack S, Asuzu P, Wan J, Grambergs R, Stentz F, Mandal N.	2024	J Clin Endocrinol Metab	10.1210/clinem/dgae179
206	363_PubMed	Out	Interventional (vit D)	Serum Vitamin D: Correlates of Baseline Concentration and Response to Supplementation in VITAL-DKD	CONTEXT: The effect of daily vitamin D supplementation on the serum concentration of vitamin D (the parent compound) may offer insight into vitamin D disposition. OBJECTIVE: To assess the total serum vitamin D response to vitamin D3 supplementation and whether it varies according to participant characteristics. To compare results with corresponding results for total serum 25-hydroxyvitamin D [25(…	AgedCholecalciferol/*administration & dosageDiabetes Mellitus, Type 2/blood/*complications/drug therapyDiabetic Nephropathies/blood/*prevention & control*Dietary SupplementsFatty Acids, Omega-3/administration & dosageFemaleHumansMaleMiddle AgedTreatment OutcomeVitamin D/analogs & derivatives/bloodVitamin D Deficiency/blood/diagnosis/*prevention & control	Department of Laboratory Medicine and Pathology, University of Washington, Seattle, WA, USA.Kidney Research Institute, University of Washington, Seattle, WA, USA.Kidney Research Institute, University of Washington, Seattle, WA, USA.Department of Medicine, University of Washington, Seattle, WA, USA.Department of Pharmaceutics, University of Washington, Seattle, WA, USA.Kidney Research Institute, U…	Best CM, Zelnick LR, Thummel KE, Hsu S, Limonte C, Thadhani R, Sesso HD, Manson JE, Buring JE, Mora S, Lee IM, Cook NR, Friedenberg G, Luttmann-Gibson H, de Boer IH, Hoofnagle AN.	2022	J Clin Endocrinol Metab	10.1210/clinem/dgab693
207	275_PubMed	Out	Comorbilities and targeted proteomics	Differences in HDL-Bound Apolipoproteins in Patients With Advanced Liver Fibrosis Due to Nonalcoholic Fatty Liver Disease	CONTEXT: The mechanisms leading to increased cardiovascular disease in patients with nonalcoholic fatty liver disease (NAFLD) and advanced liver fibrosis remain incompletely understood. OBJECTIVE: This study assessed HDL-bound proteins in patients with NAFLD with or without advanced fibrosis. METHODS: This cross-sectional study at a university hospital included 185 patients with or without type 2…	Humans*Non-alcoholic Fatty Liver Disease/complications/pathology*Diabetes Mellitus, Type 2/complicationsCross-Sectional StudiesLiver Cirrhosis/pathologyLiver/pathologyLipoproteinsApolipoproteins*Cardiovascular Diseases/pathologyApolipoproteins CBiopsy	Endocrinology, Diabetes and Metabolism, Department of Medicine, University of Alabama at Birmingham, Birmingham, AL 35233, USA.Division of Endocrinology, Diabetes and Metabolism, Birmingham VA Medical Center, Birmingham, AL 35233, USA.Quest Diagnostics Cardiometabolic Center of Excellence, Cleveland HeartLab, Cleveland, OH 44103, USA.Quest Diagnostics Cardiometabolic Center of Excellence, Clevela…	Bril F, Pearce RW, Collier TS, McPhaul MJ.	2022	J Clin Endocrinol Metab	10.1210/clinem/dgac565
208	375_PubMed	Peer review		Circulating proteomic profiles are associated with type 2 diabetes in Asian populations - a longitudinal study	CONTEXT: Type 2 diabetes (T2D) is a major global concern, with Asia at its epicenter in recent years. Proteins, products of gene transcription, serve as dynamic biomarkers for pinpointing perturbed pathways in disease development. Previous T2D proteomic association studies primarily focused on European populations. OBJECTIVE: The aim of this study was to investigate the relationship between plasm…		Saw Swee Hock School of Public Health, National University of Singapore and National University Health System, Singapore, Singapore.Saw Swee Hock School of Public Health, National University of Singapore and National University Health System, Singapore, Singapore.Cambridge Baker Systems Genomics Initiative, Department of Public Health and Primary Care, University of Cambridge, Cambridge, UK.Briti…	Liang Y, Lim CGY, Ritchie SC, Bertin N, Chai JF, Yao J, Li Y, Tai ES, van Dam RM, Sim X.	2025	J Clin Endocrinol Metab	10.1210/clinem/dgaf045
209	416_PubMed	Peer review		Singlet oxygen induced products of linoleates, 10- and 12-(Z,E)-hydroxyoctadecadienoic acids (HODE), can be potential biomarkers for early detection of type 2 diabetes	Current diagnostic tests such as glycemic indicators have limitations for early detection of impaired glucose tolerance (IGT), which leads to diabetes. Oxidative stress induced by various oxidants in a random and destructive manner is considered to play an important role in the pathophysiology of a number of human disorders and diseases such as impaired glucose tolerance. We have developed an imp…	Adipokines/bloodAdultBiomarkers/*bloodDiabetes Mellitus, Type 2/blood/*diagnosisEarly DiagnosisFatty Acids, Unsaturated/*bloodFemaleGas Chromatography-Mass SpectrometryGlucose Tolerance TestHumansLinoleic Acids/*bloodMaleMiddle AgedOxidative StressSinglet Oxygen/*metabolism	National Institute of Advanced Industrial Science and Technology, Takamatsu, Kagawa, Japan.	Umeno A, Shichiri M, Ishida N, Hashimoto Y, Abe K, Kataoka M, Yoshino K, Hagihara Y, Aki N, Funaki M, Asada Y, Yoshida Y.	2013	PLoS One	10.1371/journal.pone.0063542
210	360_PubMed	Out	Protein glycated sites were analyzed (targeted)	Diagnostic Accuracy of Protein Glycation Sites in Long-Term Controlled Patients with Type 2 Diabetes Mellitus and Their Prognostic Potential for Early Diagnosis	Current screening tests for type 2 diabetes mellitus (T2DM) identify less than 50% of undiagnosed T2DM patients and provide no information about how the disease will develop in prediabetic patients. Here, twenty-nine protein glycation sites were quantified after tryptic digestion of plasma samples at the peptide level using tandem mass spectrometry and isotope-labelled peptides as internal standa…		Institute of Bioanalytical Chemistry, Faculty of Chemistry and Mineralogy and Center for Biotechnology Biomedicine, Universität Leipzig, Deutscher Platz 5, 04103 Leipzig, Germany. sandro.spiller@uni-leipzig.de.School of Electrical Engineering and Computer Science, Ohio University, Stocker Center 354, Athens 45701, OH, USA. yl079811@ohio.edu.Department of Medicine, Endocrinology and Nephrology, Un…	Spiller S, Li Y, Blüher M, Welch L, Hoffmann R.	2018	Pharmaceuticals (Basel)	10.3390/ph11020038
211	137_PubMed	Out	Metabolomics	Pre-diagnostic biomarkers of type 2 diabetes identified in the UAE's obese national population using targeted metabolomics	Currently, type 2 diabetes mellitus (T2DM) and obesity are major global public health issues, and their prevalence in the United Arab Emirates (UAE) are among the highest in the world. In 2019, The UAE diabetes national prevalence was 15.4%. In recent years there has been a considerable investigation of predictive biomarkers associated with these conditions. This study analysed fasting (8 h) bloo…	3-Hydroxybutyric Acid/bloodAdultAlanine/bloodAmino Acids, Branched-Chain/bloodBiomarkers/*bloodChromatography, LiquidDiabetes Mellitus, Type 2/blood/*diagnosis/etiologyFemaleHumansMaleMetabolomicsMethylamines/bloodMiddle AgedObesity/blood/*complicationsTandem Mass SpectrometryUnited Arab EmiratesUric Acid/bloodYoung Adult	Ministry of Health and Prevention, Dubai, UAE. dr.asma.fikri@gmail.com.Rahsid Centre for Diabetes and Research, Ajman, UAE. dr.asma.fikri@gmail.com.Department of Pharmaceutical and Biological Chemistry, UCL School of Pharmacy, London, UK.Rahsid Centre for Diabetes and Research, Ajman, UAE.Rahsid Centre for Diabetes and Research, Ajman, UAE.Rahsid Centre for Diabetes and Research, Ajman, UAE.Depar…	Fikri AM, Smyth R, Kumar V, Al-Abadla Z, Abusnana S, Munday MR.	2020	Sci Rep	10.1038/s41598-020-73384-7
212	281_PubMed	Out	Not control group	A Carrier-Based Quantitative Proteomics Method Applied to Biomarker Discovery in Pericardial Fluid	Data-dependent liquid chromatography tandem mass spectrometry is challenged by the large concentration range of proteins in plasma and related fluids. We adapted the SCoPE method from single-cell proteomics to pericardial fluid, where a myocardial tissue carrier was used to aid protein quantification. The carrier proteome and patient samples were labeled with distinct isobaric labels, which allow…	Humans*Proteomics/methods*Biomarkers/metabolism*Pericardial Fluid/metabolism*Diabetes Mellitus, Type 2/metabolismProteome/metabolismHeart Failure/metabolismChromatography, LiquidTandem Mass SpectrometryMaleFemaleMiddle Aged	Department of Clinical Biochemistry, Odense University Hospital, Odense, Denmark; Center for Clinical Proteomics (CCP), Odense University Hospital, Odense, Denmark.Department of Clinical Biochemistry, Odense University Hospital, Odense, Denmark; Center for Clinical Proteomics (CCP), Odense University Hospital, Odense, Denmark.Department of Clinical Biochemistry, Odense University Hospital, Odense…	Campbell AJ, Cakar S, Palstrøm NB, Riber LP, Rasmussen LM, Beck HC.	2024	Mol Cell Proteomics	10.1016/j.mcpro.2024.100812
213	442_PubMed	Out	Mice	Dysregulation of the Mitochondrial Proteome Occurs in Mice Lacking Adiponectin Receptor 1	Decreased serum adiponectin levels in type 2 diabetes has been linked to the onset of mitochondrial dysfunction in diabetic complications by impairing AMPK-SIRT1-PGC-1α signaling via impaired adiponectin receptor 1 (AdipoR1) signaling. Here, we aimed to characterize the previously undefined role of disrupted AdipoR1 signaling on the mitochondrial protein composition of cardiac, renal, and hepatic…		Division of Molecular and Cellular Pathology, Department of Pathology, University of Alabama at Birmingham, Birmingham, AL, United States.Division of Cardiology and Angiology I, Heart Center Freiburg University, Freiburg, Germany.Division of Cardiology, Medical University of Graz, Graz, Austria.Division of Cardiology, Medical University of Graz, Graz, Austria.Division of Cardiology and Angiology …	Pepin ME, Koentges C, Pfeil K, Gollmer J, Kersting S, Wiese S, Hoffmann MM, Odening KE, von Zur Mühlen C, Diehl P, Stachon P, Wolf D, Wende AR, Bode C, Zirlik A, Bugger H.	2019	Front Endocrinol (Lausanne)	10.3389/fendo.2019.00872
214	569_PubMed	Out	In vitro	Insulin secretion in health and disease: genomics, proteomics and single vesicle dynamics	Defective insulin secretion from pancreatic islet beta-cells is a sine qua non of Type II (non-insulin-dependent) diabetes. Digital imaging analysis of the nanomechanics of individual exocytotic events, achieved using total internal reflection fluorescence microscopy, has allowed us to demonstrate that insulin is released via transient or 'cavicapture' events whereby the vesicle and plasma membra…	AnimalsDiabetes Mellitus/genetics/*metabolismGenomicsGlucose/metabolism*HealthHumansInsulin/*metabolismInsulin SecretionProteomicsRF 43	Henry Wellcome Laboratories for Integrated Cell Signalling and Department of Biochemistry, School of Medical Sciences, University of Bristol, University Walk, Bristol BS8 1TD, UK. g.a.rutter@bris.ac.uk	Rutter GA, Varadi A, Tsuboi T, Parton L, Ravier M.	2006	Biochem Soc Trans	10.1042/BST20060247
215	531_PubMed	Peer review		Identification of Dysregulated Complement Activation Pathways Driven by N-Glycosylation Alterations in T2D Patients	Diabetes has become a major public health concern worldwide, most of which are type 2 diabetes (T2D). The diagnosis of T2D is commonly based on plasma glucose levels, and there are no reliable clinical biomarkers available for early detection. Recent advances in proteome technologies offer new opportunity for the understanding of T2D; however, the underlying proteomic characteristics of T2D have …		Center for Advanced Measurement Science, National Institute of Metrology, Beijing, China.Center for Advanced Measurement Science, National Institute of Metrology, Beijing, China.College of Pharmacy, Chengdu University of Traditional Chinese Medicine, Chengdu, China.Center for Advanced Measurement Science, National Institute of Metrology, Beijing, China.Center for Advanced Measurement Science, Nat…	Zhao Y, Wang M, Meng B, Gao Y, Xue Z, He M, Jiang Y, Dai X, Yan D, Fang X.	2021	Front Chem	10.3389/fchem.2021.677621
216	39_PubMed	Out	Mice	Diabetes causes marked inhibition of mitochondrial metabolism in pancreatic β-cells	Diabetes is a global health problem caused primarily by the inability of pancreatic β-cells to secrete adequate levels of insulin. The molecular mechanisms underlying the progressive failure of β-cells to respond to glucose in type-2 diabetes remain unresolved. Using a combination of transcriptomics and proteomics, we find significant dysregulation of major metabolic pathways in islets of diabeti…	Adenosine Triphosphate/metabolismAnimalsDiabetes Mellitus, Experimental/*genetics/metabolismDiabetes Mellitus, Type 2/*genetics/metabolismGene Expression ProfilingGluconeogenesisGlucose/*metabolismGlycolysisInsulin SecretionInsulin-Secreting Cells/*metabolismMetabolomicsMiceMice, TransgenicMitochondria/*metabolismNAD/metabolismOxidative PhosphorylationOxygen ConsumptionPotassium Channels, Inwardl…	Department of Physiology, Anatomy and Genetics and OXION, University of Oxford, Oxford, OX1 3PT, UK.Department of Physiology, Anatomy and Genetics and OXION, University of Oxford, Oxford, OX1 3PT, UK.Institute for Diabetes and Cancer (IDC), Helmholtz Center Munich, Neuherberg, 85764, Germany.Oxford Centre for Diabetes, Endocrinology and Metabolism, University of Oxford, Churchill Hospital, Oxford…	Haythorne E, Rohm M, van de Bunt M, Brereton MF, Tarasov AI, Blacker TS, Sachse G, Silva Dos Santos M, Terron Exposito R, Davis S, Baba O, Fischer R, Duchen MR, Rorsman P, MacRae JI, Ashcroft FM.	2019	Nat Commun	10.1038/s41467-019-10189-x
217	24_PubMed	Out	Review	Omics to Unveil Diabetes Mellitus Pathogenesis and Biomarkers: Focus on Proteomics, Lipidomics, and Metabolomics	Diabetes mellitus (DM) is a chronic metabolic disorder characterized by elevated blood sugar levels, resulting from either body's inability to produce or effectively utilize insulin. There are several types of DM, but the most common are type 1 diabetes (T1D), type 2 diabetes (T2D), and gestational diabetes mellitus (GDM). DM is a complex disease and a global health concern, and the current clini…	Humans*Lipidomics*Diabetes Mellitus, Type 2/diagnosis/geneticsProteomics/methodsMetabolomics/methodsBiomarkers	National Institute of Science and Technology in Nanobiopharmaceutics (INCT-Nanobiofar), Department of Physiology and Biophysics, Federal University of Minas Gerais, Belo Horizonte, Brazil.Proteomics Group (NPF), Department of Physiology and Biophysics, Federal University of Minas Gerais, Belo Horizonte, Brazil.National Institute of Science and Technology in Nanobiopharmaceutics (INCT-Nanobiofar),…	Soares NP, Magalhaes GC, Mayrink PH, Verano-Braga T.	2024	Adv Exp Med Biol	10.1007/978-3-031-50624-6_11
218	21_PubMed	Out	Review	Type 2 diabetes mellitus management in patients with chronic kidney disease: an update	Diabetes mellitus (DM) is a chronic multisystem disease. Diabetic nephropathy (DN) is one of its significant microvascular complications, associated with increased morbidity and mortality. The aim of this article is to review the literature regarding the latest advances in the management of type 2 DM (T2DM) in patients with chronic kidney disease (CKD). We initially refer to the screening guideli…	*Diabetes Mellitus, Type 2/complications/diagnosis/therapy*Diabetic Nephropathies/diagnosis/etiology/therapyHumansHypoglycemic Agents/*therapeutic useMetformin/*therapeutic use*Renal Insufficiency, Chronic/diagnosis/etiology/therapySodium-Glucose Transporter 2 Inhibitors/*therapeutic use*Glucagon-Like Peptide-1 Receptor Agonists	School of Medicine, European University Cyprus, Nicosia, Cyprus.School of Medicine, European University Cyprus, Nicosia, Cyprus.School of Medicine, European University Cyprus, Nicosia, Cyprus.School of Medicine, European University Cyprus, Nicosia, Cyprus.School of Medicine, European University Cyprus, Nicosia, Cyprus. s.a.paschou@gmail.com.Division of Endocrinology and Diabetes, "Aghia Sophia" H…	Kleinaki Z, Kapnisi S, Theodorelou-Charitou SA, Nikas IP, Paschou SA.	2020	Hormones (Athens)	10.1007/s42000-020-00212-y
220	30_PubMed	Out	Metabolomics	Metabolic and proteomic indications of diabetes progression in human aqueous humor	Diabetes mellitus is a multiorgan systemic disease impacting numerous ocular structures that results in significant ocular morbidity and often results in more frequent corneal and glaucoma surgeries for affected individuals. We hypothesize that the systemic metabolic and proteomic derangement observed in the progression of diabetes influences the composition of the aqueous humor (AH), which ultim…	Humans*Aqueous Humor/metabolism*Diabetes Mellitus, Type 2/metabolismProteomicsNAD/metabolismChromatography, Liquid	Department of Ophthalmology and Visual Sciences, University of Iowa, Iowa City, IA, United States of America.Department of Ophthalmology and Visual Sciences, University of Iowa, Iowa City, IA, United States of America.Iowa Lions Eye Bank, Coralville, IA, United States of America.Carver College of Medicine, University of Iowa, Iowa City, IA, United States of America.Department of Ophthalmology and…	Fortenbach CR, Skeie JM, Sevcik KM, Johnson AT, Oetting TA, Haugsdal JM, Sales CS, Nishimura DY, Taylor EB, Schmidt GA, Greiner MA.	2023	PLoS One	10.1371/journal.pone.0280491
221	141_PubMed	Out	Mice	Tissue specific dysregulated protein subnetworks in type 2 diabetic bladder urothelium and detrusor muscle	Diabetes mellitus is well known to cause bladder dysfunction; however, the molecular mechanisms governing this process and the effects on individual tissue elements within the bladder are poorly understood, particularly in type 2 diabetes. A shotgun proteomics approach was applied to identify proteins differentially expressed between type 2 diabetic (TallyHo) and control (SWR/J) mice in the bladd…	AnimalsDiabetes Mellitus, Experimental/*metabolism/pathologyGene Expression RegulationGene Regulatory NetworksMaleMiceMuscle, Smooth/*metabolismOrgan SpecificityProteome/*analysisProteomics/methodsSignal TransductionUrinary Bladder/*cytology/metabolismUrothelium/*metabolism	From the ‡Center for Proteomics and Bioinformatics.§Urology Institute, University Hospitals Case Medical Center and Department of Urology, Case Western Reserve University School of Medicine, Cleveland, Ohio, 44106 guiming.liu@case.edu.§Urology Institute, University Hospitals Case Medical Center and Department of Urology, Case Western Reserve University School of Medicine, Cleveland, Ohio, 44106.F…	Tomechko SE, Liu G, Tao M, Schlatzer D, Powell CT, Gupta S, Chance MR, Daneshgari F.	2015	Mol Cell Proteomics	10.1074/mcp.M114.041863
222	110_PubMed	Out	Review	An association of virus infection with type 2 diabetes and Alzheimer's disease	Diabetes mellitus type 2 is a metabolic disorder characterized by high blood glucose due to insulin deficiency or resistance. Alzheimer's disease (AD) is a complex neurodegenerative disease leading to irreversible loss of neurons, intellectual abilities, memory and reasoning. The worldwide prevalence of diabetes and AD in elderly population is a major public health concern. Interestingly, both he…	*Alzheimer Disease/complications/epidemiology/virologyAnimals*Diabetes Mellitus, Type 2/complications/epidemiology/virologyHumansVirus Diseases/classification/*complications/*epidemiology	Special Infectious Agents Unit, King Fahd Medical Research Center, King Abdulaziz University, Post Box No 80216, Jeddah -21589, Saudi Arabia. sohrab_sartaj2@rediffmail.com.	Karim S, Mirza Z, Kamal MA, Abuzenadah AM, Azhar EI, Al-Qahtani MH, Sohrab SS.	2014	CNS Neurol Disord Drug Targets	10.2174/18715273113126660164
223	347_PubMed	Out	Metabolomics	Plasma metabolomic profiling of patients with diabetes-associated cognitive decline	Diabetes related cognitive dysfunction (DACD), one of the chronic complications of diabetes, seriously affect the quality of life in patients and increase family burden. Although the initial stage of DACD can lead to metabolic alterations or potential pathological changes, DACD is difficult to diagnose accurately. Moreover, the details of the molecular mechanism of DACD remain somewhat elusive. T…	AgedArea Under CurveBile Acids and Salts/metabolismBiomarkers/bloodCase-Control StudiesChromatography, High Pressure LiquidCognition Disorders/*etiology/metabolism/pathologyDiabetes Mellitus, Type 2/complications/*pathologyFemaleHumansMale*MetabolomeMiddle AgedMultivariate AnalysisPrincipal Component AnalysisROC CurveSphingolipids/metabolismTandem Mass SpectrometryUric Acid/metabolism	Academy of Integrative Medicine, Dalian Medical University, Dalian, Liaoning, China.Academy of Integrative Medicine, Dalian Medical University, Dalian, Liaoning, China.Department of Traditional Chinese Medicine, the Second Affiliated Hospital, Dalian Medical University, Dalian, Liaoning, China; Academy of Integrative Medicine, Dalian Medical University, Dalian, Liaoning, China.Department of Emerg…	Zhang L, Li M, Zhan L, Lu X, Liang L, Su B, Sui H, Gao Z, Li Y, Liu Y, Wu B, Liu Q.	2015	PLoS One	10.1371/journal.pone.0126952
224	404_PubMed	Out	Mice	Membrane Proteomics of Impaired Energetics and Cytoskeletal Disorganization in Elderly Diet-Induced Diabetic Mice	Diabetic cardiomyopathy is a well-recognized complication of diabetes, but its pathophysiology is unclear. We aimed to investigate the mechanisms underlying cardiac dysfunction in an elderly type 2 diabetic (T2DM) mouse model, using membrane proteomic analyses. Elderly mice were fed a high fat diet for 12 weeks to induce T2DM, and myocardial structure and function were assessed by echocardiograph…	Actins/genetics/metabolismAnimalsCytoskeleton/genetics/metabolismDiabetes Mellitus, Type 2/complications/*genetics/pathologyDiabetic Cardiomyopathies/*genetics/pathologyDiet, High-Fat/adverse effectsDisease Models, AnimalEnergy Metabolism/geneticsFibrosis/genetics/pathologyGene Expression Regulation/geneticsHumansMembrane Proteins/*geneticsMiceMyocardium/metabolism/pathologyMyocytes, Cardiac/meta…	Department of Medicine, Mackay Medical College , New Taipei City, 252, Taiwan.Graduate Institute of Medical Genomics and Proteomics, College of Medicine, National Taiwan University , Taipei, 100, Taiwan.Department of Medicine, Mackay Medical College , New Taipei City, 252, Taiwan.Graduate Institute of Medical Genomics and Proteomics, College of Medicine, National Taiwan University , Taipei, 100, …	Hung CL, Pan SH, Han CL, Chang CW, Hsu YL, Su CH, Shih SC, Lai YJ, Chiang Chiau JS, Yeh HI, Liu CY, Lee HC, Lam CSP.	2017	J Proteome Res	10.1021/acs.jproteome.7b00148
225	525_PubMed	Out	DKD	Molecular Pathways of Diabetic Kidney Disease Inferred from Proteomics	Diabetic kidney disease (DKD) affects an estimated 20-40% of type 2 diabetes patients and is among the most prevalent microvascular complications in this patient population, contributing to high morbidity and mortality rates. Currently, changes in albuminuria status are thought to be a primary indicator of the onset or progression of DKD, yet progressive nephropathy and renal impairment can occur…		Department of Internal Medicine, The Third Affiliated Hospital of Soochow University, Changzhou, People's Republic of China.Institute of Medical Biology, Chinese Academy of Medical Sciences and Peking Union Medical College, Yunnan Key Laboratory of Vaccine Research and Development on Severe Infectious Diseases, Kunming, People's Republic of China.Department of Internal Medicine, The Third Affilia…	Wei L, Han Y, Tu C.	2023	Diabetes Metab Syndr Obes	10.2147/DMSO.S392888
226	463_PubMed	Out	DKD	Circulating proteins protect against renal decline and progression to end-stage renal disease in patients with diabetes	Diabetic kidney disease (DKD) and its major clinical manifestation, progressive renal decline that leads to end-stage renal disease (ESRD), are a major health burden for individuals with diabetes. The disease process that underlies progressive renal decline comprises factors that increase risk as well as factors that protect against this outcome. Using untargeted proteomic profiling of circulatin…	Biomarkers*Diabetes Mellitus, Type 2Disease ProgressionGlomerular Filtration RateHumansKidney/physiology*Kidney Failure, ChronicProteomicsRisk Factors	Research Division, Joslin Diabetes Center, Boston, MA 02215, USA.Department of Medicine, Harvard Medical School, Boston, MA 02215, USA.Research Division, Joslin Diabetes Center, Boston, MA 02215, USA.Department of Medicine, Harvard Medical School, Boston, MA 02215, USA.Department of Metabolic Diseases, Jagiellonian University Medical College, 31-008 Krakow, Poland.Research Division, Joslin Diabet…	Md Dom ZI, Satake E, Skupien J, Krolewski B, O'Neil K, Willency JA, Dillon ST, Wilson JM, Kobayashi H, Ihara K, Libermann TA, Pragnell M, Duffin KL, Krolewski AS.	2021	Sci Transl Med	10.1126/scitranslmed.abd2699
227	44_PubMed	Out	DKD, not control group	In-depth urinary and exosome proteome profiling analysis identifies novel biomarkers for diabetic kidney disease	Diabetic kidney disease (DKD) is a major microvascular complication of type 2 diabetes mellitus (T2DM). Monitoring the early diagnostic period and disease progression plays a crucial role in treating DKD. In this study, to comprehensively elucidate the molecular characteristics of urinary proteins and urinary exosome proteins in type 2 DKD, we performed large-scale urinary proteomics (n=144) and …	Humans*Diabetic Nephropathies/diagnosisProteome*Exosomes/metabolism*Diabetes Mellitus, Type 2/complicationsBiomarkers	Department of Endocrinology, Xin Hua Hospital Affiliated to Shanghai Jiao Tong University School of Medicine, Shanghai, 200092, China. dushichun@xinhuamed.com.cn.State Key Laboratory of Drug Research, Shanghai Institute of Materia Medica, Chinese Academy of Sciences, Shanghai, 201203, China.Zhongshan Institute for Drug Discovery, Shanghai Institute of Materia Medica, Chinese Academy of Sciences, …	Du S, Zhai L, Ye S, Wang L, Liu M, Tan M.	2023	Sci China Life Sci	10.1007/s11427-022-2348-0
228	43_PubMed	Out	Review	SGLT2 Inhibitors in the Treatment of Diabetic Kidney Disease: More than Just Glucose Regulation	Diabetic kidney disease (DKD) is a severe and common complication and affects a quarter of patients with type 2 diabetes mellitus (T2DM). Oxidative stress and inflammation related to hyperglycemia are interlinked and contribute to the occurrence of DKD. It was shown that sodium-glucose cotransporter-2 (SGLT2) inhibitors, a novel yet already widely used therapy, may prevent the development of DKD …		Division of Surgery, Department of Abdominal Surgery, University Medical Centre Ljubljana, 1000 Ljubljana, Slovenia.Department of Internal Medicine, Faculty of Medicine, University of Ljubljana, 1000 Ljubljana, Slovenia.Pharmacogenetics Laboratory, Institute of Biochemistry and Molecular Genetics, Faculty of Medicine, University of Ljubljana, 1000 Ljubljana, Slovenia.	Klen J, Dolžan V.	2023	Pharmaceutics	10.3390/pharmaceutics15071995
229	150_PubMed	Out	Review	Early detection of diabetic kidney disease: Present limitations and future perspectives	Diabetic kidney disease (DKD) is one of the most common diabetic complications, as well as the leading cause of chronic kidney disease and end-stage renal disease around the world. To prevent the dreadful consequence, development of new assays for diagnostic of DKD has always been the priority in the research field of diabetic complications. At present, urinary albumin-to-creatinine ratio and est…		Chih-Hung Lin, Yi-Cheng Chang, Lee-Ming Chuang, Department of Internal Medicine, National Taiwan University Hospital, Taipei 100, Taiwan.Chih-Hung Lin, Yi-Cheng Chang, Lee-Ming Chuang, Department of Internal Medicine, National Taiwan University Hospital, Taipei 100, Taiwan.Chih-Hung Lin, Yi-Cheng Chang, Lee-Ming Chuang, Department of Internal Medicine, National Taiwan University Hospital, Taipei …	Lin CH, Chang YC, Chuang LM.	2016	World J Diabetes	10.4239/wjd.v7.i14.290
230	34_PubMed	Out	Review	Prognostic clinical and molecular biomarkers of renal disease in type 2 diabetes	Diabetic kidney disease occurs in ∼ 25-40% of patients with type 2 diabetes. Given the high risk of progressive renal function loss and end-stage renal disease, early identification of patients with a renal risk is important. Novel biomarkers may aid in improving renal risk stratification. In this review, we first focus on the classical panel of albuminuria and estimated glomerular filtration rat…	Biomarkers/*metabolismDiabetes Mellitus, Type 2/*diagnosis/metabolismDisease ProgressionHumansPrognosisRenal Insufficiency, Chronic/*diagnosis/metabolism	Department of Clinical Pharmacy and Pharmacology, University of Groningen, University Medical Center Groningen, Groningen, The Netherlands.Department of Clinical Pharmacy and Pharmacology, University of Groningen, University Medical Center Groningen, Groningen, The Netherlands.BHF Glasgow Cardiovascular Research Center, University of Glasgow, Glasgow, UK Mosaiques Diagnostics GmbH, Hannover, Germ…	Pena MJ, de Zeeuw D, Mischak H, Jankowski J, Oberbauer R, Woloszczuk W, Benner J, Dallmann G, Mayer B, Mayer G, Rossing P, Lambers Heerspink HJ.	2015	Nephrol Dial Transplant	10.1093/ndt/gfv252
231	253_PubMed	Peer review		Application of Proteomics and Machine Learning Methods to Study the Pathogenesis of Diabetic Nephropathy and Screen Urinary Biomarkers	Diabetic nephropathy (DN) has become the main cause of end-stage renal disease worldwide, causing significant health problems. Early diagnosis of the disease is quite inadequate. To screen urine biomarkers of DN and explore its potential mechanism, this study collected urine from 87 patients with type 2 diabetes mellitus (which will be classified into normal albuminuria, microalbuminuria, and mac…	Humans*Diabetic Nephropathies/urine/diagnosis*Biomarkers/urine*Proteomics/methodsMale*Machine LearningFemaleMiddle Aged*Albuminuria/urine/diagnosis*Diabetes Mellitus, Type 2/urine/complicationsSerpins/urineKallikreins/urineAgedCase-Control StudiesCreatinine/urineKininogens	College of Life Science and Oceanography, Shenzhen University, Shenzhen 518060, China.College of Life Science and Oceanography, Shenzhen University, Shenzhen 518060, China.Department of Endocrinology, Guiyang First People's Hospital, Guiyang, Guizhou 550002, China.Center for Instrumental Analysis, Shenzhen University, Shenzhen 518071, China.Department of Endocrinology, Guiyang First People's Hosp…	Yan X, Zhang X, Li H, Zou Y, Lu W, Zhan M, Liang Z, Zhuang H, Ran X, Ma G, Lin X, Yang H, Huang Y, Wang H, Shen L.	2024	J Proteome Res	10.1021/acs.jproteome.4c00267
232	283_PubMed	Out	Review	Proteomics and diabetic nephropathy: what have we learned from a decade of clinical proteomics studies?	Diabetic nephropathy (DN) has become the most frequent cause of chronic kidney disease worldwide due to the constant increase of the incidence of type 2 diabetes mellitus in developed and developing countries. The understanding of the pathophysiological mechanisms of human diseases through a large-scale characterization of the protein content of a biological sample is the key feature of the prote…	AnimalsBiomarkers/metabolism/urineDiabetic Nephropathies/diagnosis/*metabolism/physiopathology/therapy/urineHumansKidney/*metabolism/physiopathologyPredictive Value of TestsPrognosisProteins/*metabolismProteinuria/diagnosis/*metabolism/physiopathology/therapy/urine*Proteomics/methods	Core Facility of Proteomics and Mass Spectrometry, Department of Surgery and Medical Sciences, University of Foggia, Foggia, Italy.	Papale M, Di Paolo S, Vocino G, Rocchetti MT, Gesualdo L.	2014	J Nephrol	10.1007/s40620-014-0044-5
233	405_PubMed	Peer review		Proteomic analysis of early urinary biomarkers of renal changes in type 2 diabetic patients	Diabetic nephropathy (DN) is a complication associated with diabetes, leading to end-stage renal disease (ESRD). Despite significant progress in understanding DN, the cellular mechanisms leading to the renal damage are incompletely defined. In this study, with the aim to identify urine biomarkers for the early renal alterations in type 2 diabetes mellitus (T2D), we performed urinary proteomic ana…		Department of Biomedical Science, University of Modena and Reggio Emilia Modena, Italy; Diagnostic and Laboratory Services, University of Modena and Reggio Emilia Modena, Italy.	Bellei E, Rossi E, Lucchi L, Uggeri S, Albertazzi A, Tomasi A, Iannone A.	2008	Proteomics Clin Appl	10.1002/prca.200780109
234	429_PubMed	Out	Review	Insights into the Novel Biomarkers Expressed in Diabetic Nephropathy: Potential Clinical Applications	Diabetic nephropathy (DN) is increasing worldwide in parallel with type 2 diabetes mellitus. Identifying diagnostic biomarkers for DN at an early stage is crucial due to the considerable societal and economic burden associated with diabetes mellitus (DM) and its risk factors. In the past, early indicators of microvascular problems, such as microalbuminuria (MA), have been used to predict the poss…		Department of Pharmacology, School of Pharmaceutical Education and Research (SPER), Jamia Hamdard, New Delhi 110062, India.Department of Pharmacology, School of Pharmaceutical Education and Research (SPER), Jamia Hamdard, New Delhi 110062, India.Department of Medicine, Hamdard Institute of Medical Sciences & Research (HIMSR), Jamia Hamdard, New Delhi 110062, India.	Chauhan S, Bhandari U, Habib A.	2024	Curr Pharm Des	10.2174/0113816128333694240928161703
235	230_PubMed	Out	Review	Proteomics analysis reveals diabetic kidney as a ketogenic organ in type 2 diabetes	Diabetic nephropathy (DN) is the leading cause of end-stage renal disease. To date, the molecular mechanisms of DN remain largely unclear. The present study aimed to identify and characterize novel proteins involved in the development of DN by a proteomic approach. Proteomic analysis revealed that 3-hydroxy-3-methylglutaryl-CoA (HMG-CoA) synthase 2 (HMGCS2), the key enzyme in ketogenesis, was inc…	3-Hydroxybutyric Acid/metabolismAnimalsBlotting, WesternCells, CulturedCollagen Type I/biosynthesisDiabetes Mellitus, Type 2/*genetics/*metabolismDiabetic Nephropathies/*genetics/*metabolismEpithelium/metabolismFluorescent Antibody TechniqueHydroxymethylglutaryl-CoA Synthase/metabolismImmunohistochemistryIn Vitro TechniquesKetone Bodies/*biosynthesisKidney/*metabolismKidney Glomerulus/metabolismK…	Dept. of Physiology and Pathophysiology, Peking University Health Science Ctr., Haidian District, Beijing, China.	Zhang D, Yang H, Kong X, Wang K, Mao X, Yan X, Wang Y, Liu S, Zhang X, Li J, Chen L, Wu J, Wei M, Yang J, Guan Y.	2011	Am J Physiol Endocrinol Metab	10.1152/ajpendo.00308.2010
236	398_PubMed	Peer review		Identification of urinary proteins potentially associated with diabetic kidney disease	Diabetic nephropathy (DN) is the most common cause of chronic kidney disease. Although several parameters are used to evaluate renal damage, in many instances, there is no pathological change until damage is already advanced. Mass spectrometry-based proteomics is a novel tool to identify newer diagnostic markers. To identify urinary proteins associated with renal complications in diabetes, we col…		CSIR-Centre for Cellular and Molecular Biology, Nizam's Institute of Medical Sciences, Hyderabad, Telangana, India.CSIR-Centre for Cellular and Molecular Biology, Nizam's Institute of Medical Sciences, Hyderabad, Telangana, India; Institute of Bioinformatics, International Technology Park, Bangalore, India.CSIR-Centre for Cellular and Molecular Biology, Nizam's Institute of Medical Sciences, Hyde…	Marikanty RK, Gupta MK, Cherukuvada SV, Kompella SS, Prayaga AK, Konda S, Polisetty RV, Idris MM, Rao PV, Chandak GR, Dakshinamurty KV.	2016	Indian J Nephrol	10.4103/0971-4065.176144
237	47_PubMed	Peer review		Identification of a Non-Invasive Urinary Exosomal Biomarker for Diabetic Nephropathy Using Data-Independent Acquisition Proteomics	Diabetic nephropathy (DN), as the one of most common complications of diabetes, is generally diagnosed based on a longstanding duration, albuminuria, and decreased kidney function. Some patients with the comorbidities of diabetes and other primary renal diseases have similar clinical features to DN, which is defined as non-diabetic renal disease (NDRD). It is necessary to distinguish between DN a…	Humans*Diabetic Nephropathies/diagnosis*Diabetes Mellitus, Type 2/complicationsProteomics*Urinary TractBiomarkers	Department of Nephrology, First Medical Center of Chinese People's Liberation Army General Hospital, Nephrology Institute of the Chinese People's Liberation Army, National Key Laboratory of Kidney Diseases, National Clinical Research Center for Kidney Diseases, Beijing Key Laboratory of Kidney Disease Research, Beijing 100853, China.Medical School of Chinese People's Liberation Army, Beijing 1008…	Ding X, Zhang D, Ren Q, Hu Y, Wang J, Hao J, Wang H, Zhao X, Wang X, Song C, Du J, Yang F, Zhu H.	2023	Int J Mol Sci	10.3390/ijms241713560
238	272_PubMed	Out	Metabolites	Simultaneous analyses of urinary eicosanoids and related mediators identified tetranor-prostaglandin E metabolite as a novel biomarker of diabetic nephropathy	Diabetic nephropathy is a major complication of diabetes mellitus, and thus novel biomarkers are desired to evaluate the presence and progression of diabetic nephropathy. In this study, we sought to identify possible metabolites related to diabetic nephropathy among urinary eicosanoids and related mediators. Using liquid chromatogram-tandem mass spectrometry, we optimized the lipid extraction fro…	Biomarkers/urineDiabetic Nephropathies/*urineEicosanoids/metabolism/*urineHumansProstaglandins E, Synthetic/metabolism/*urine	Department of Clinical Laboratory, University of Tokyo Hospital, Tokyo, Japan; Department of Molecular Pathology, Graduate School of Medical and Dental Sciences, Tokyo Medical and Dental University, Tokyo, Japan.Department of Clinical Laboratory, University of Tokyo Hospital, Tokyo, Japan; Department of Clinical Laboratory Medicine, Graduate School of Medicine, The University of Tokyo, Tokyo, Jap…	Morita Y, Kurano M, Sakai E, Sawabe M, Aoki J, Yatomi Y.	2021	J Lipid Res	10.1016/j.jlr.2021.100120
239	117_PubMed	Out	Review	Microalbuminuria: a parameter that has changed diabetes care	Diabetic nephropathy is characterised by persistent albuminuria, elevated blood pressure, relentless decline in GFR and enhanced fatal and nonfatal cardiovascular diseases. Microalbuminuria has been central to the development of clinical practise in prevention and treatment of diabetic nephropathy and cardiovascular disease. Treatment-induced and spontaneous remission of microalbuminuria has been…	Albuminuria/*bloodBiomarkers/blood/urineBlood Glucose/metabolismCardiovascular Diseases/bloodDiabetic Nephropathies/*bloodHumansRisk Factors	Dept. of Medical Endocrinology, Rigshospitalet, Copenhagen University Hospital, Copenhagen, Denmark; HEALTH, Aarhus University, Aarhus, Denmark. Electronic address: hhparving@dadlnet.dk.Steno Diabetes Center, Gentofte, Denmark.Steno Diabetes Center, Gentofte, Denmark; HEALTH, Aarhus University, Aarhus, Denmark; NNF Center for Basic and Metabolic Research, Copenhagen University, Copenhagen, Denmar…	Parving HH, Persson F, Rossing P.	2015	Diabetes Res Clin Pract	10.1016/j.diabres.2014.10.014
240	319_PubMed	Peer review	DUPLICATED (804_525)	Roles of kininogen-1, basement membrane specific heparan sulfate proteoglycan core protein, and roundabout homolog 4 as potential urinary protein biomarkers in diabetic nephropathy	Diabetic nephropathy, a major complication of diabetes mellitus (DM), is increasing worldwide and the large majority of patients have type 2 DM. Microalbuminuria has been used as a diagnostic marker of diabetic nephropathy. But owing to its insufficient sensitivity and specificity, other biomarkers are being sought. In addition, the pathophysiology of diabetic nephropathy is not fully understood …		Department of Clinical Microbiology and Applied Technology, Faculty of Medical Technology, Mahidol University, Bangkok, Thailand.Center for Research and Innovation, Faculty of Medical Technology, Mahidol University, Nakornpathom, Thailand.Department of Medical Technology, Faculty of Allied Health Sciences, Thammasat University, Pathumthani, Thailand.Center for Research and Innovation, Faculty of …	Na Nakorn P, Pannengpetch S, Isarankura-Na-Ayudhya P, Thippakorn C, Lawung R, Sathirapongsasuti N, Kitiyakara C, Sritara P, Vathesatogkit P, Isarankura-Na-Ayudhya C.	2020	EXCLI J	10.17179/excli2020-1396
241	170_PubMed	Out	Not control group	Proteomic analysis of retinopathy-related plasma biomarkers in diabetic patients	Diabetic retinopathy occurs in approximately 25% of patients with type 1 or type 2 diabetes; the disease can cause poor vision and even blindness because high glucose levels weaken retinal capillaries, causing leakage of blood into surrounding areas. We adopted a proteomics-based approach using 2D-DIGE and MALDI-TOF/TOF MS to compare the differential plasma proteome between diabetic retinopathy w…	Biomarkers/bloodCarrier Proteins/*bloodDiabetic Retinopathy/*blood/*diagnosisFemaleGlycoproteins/*bloodHumansMaleMiddle AgedProtein-Arginine N-Methyltransferases/*bloodProteome/analysis/*metabolismReproducibility of ResultsSensitivity and SpecificitySerum AlbuminSerum Albumin, Human	Division of Endocrinology and Metabolism, Department of Internal Medicine, Chiayi Christian Hospital, Chiayi, Taiwan.	Lu CH, Lin ST, Chou HC, Lee YR, Chan HL.	2013	Arch Biochem Biophys	10.1016/j.abb.2012.11.004
242	517_PubMed	Out	Review	Metabolomics, Nutrition, and Potential Biomarkers of Food Quality, Intake, and Health Status	Diet, dietary patterns, and other environmental factors such as exposure to toxins are playing an important role in the prevention/development of many diseases, like obesity, type 2 diabetes, and consequently on the health status of individuals. A major challenge nowadays is to identify novel biomarkers to detect as early as possible metabolic dysfunction and to predict evolution of health status…	AdolescentAdultAgedBiomarkers/blood*EatingFood/*standardsGene Expression Regulation/physiology*Health StatusHomeostasisHumansMetabolomics/*methodsMiddle Aged*Nutritional StatusObesityYoung Adult	INRA, UMR 1019, UNH, CRNH Auvergne, Clermont-Ferrand, France; Laboratoire de Nutrition Humaine, Clermont Université, Université d'Auvergne, Unité de Nutrition Humaine, BP 321, Clermont-Ferrand, France. Electronic address: jean-louis.sebedio@clermont.inra.fr.	Sébédio JL.	2017	Adv Food Nutr Res	10.1016/bs.afnr.2017.01.001
243	250_PubMed	Peer review		Proteomic identification of human serum biomarkers in diabetes mellitus type 2	Discovery of protein biomarkers in different diseases is an important area of research in the field of proteomics. We have described the levels of protein biomarkers specific to diabetes mellitus type 2 in the local population of Pakistan using proteomic technology. Type 2 diabetic patients, age and sex-matched normal healthy controls were recruited from Sheikh Zayed Hospital, Lahore, Pakistan. P…	AdultAgedApolipoprotein A-I/bloodApolipoproteins E/bloodAsian PeopleBiomarkers/bloodBlood Proteins/*analysisC-Reactive Protein/analysisCase-Control StudiesChemical FractionationChromatography, High Pressure LiquidDiabetes Mellitus, Type 2/*blood/diagnosis/ethnologyEarly DiagnosisEnzyme-Linked Immunosorbent AssayFemaleHumansLeptin/bloodMaleMiddle AgedPakistanPredictive Value of Tests*Proteomics/me…	School of Biological Sciences, University of the Punjab, Lahore, Pakistan.	Riaz S, Alam SS, Akhtar MW.	2010	J Pharm Biomed Anal	10.1016/j.jpba.2009.11.016
244	139_PubMed	Out	Mice	Proteomics study on the effect of silybin on cardiomyopathy in obese mice	Due to the increase in the number of obese individuals, the incidence of obesity-related complications such as cardiovascular disease and type 2 diabetes is higher. The aim of the present study was to explore the effects of silybin on protein expression in obese mice. Firstly, serum was collected, and it was used to detect serum lipids and other serological indicators. Secondly, total protein fro…	Adipose Tissue/drug effects/metabolismAnimalsCardiomyopathies/etiology/*prevention & controlDrug Evaluation, PreclinicalLipid Metabolism/*drug effectsMaleMice, Inbred C57BLObesity/complications/*drug therapyProtective Agents/pharmacology/*therapeutic useProteome/drug effectsSilybin/pharmacology/*therapeutic useMice	Department of Endocrinology, Hebei General Hospital, Graduate School of Hebei Medical University, Shijiazhaung, China.Department of Endocrinology, Hebei General Hospital, Graduate School of Hebei Medical University, Shijiazhaung, China.Department of Endocrinology, Hebei General Hospital, Graduate School of Hebei Medical University, Shijiazhaung, China.Department of Endocrinology, Hebei General Ho…	Wang F, Li Z, Song T, Jia Y, Qi L, Ren L, Chen S.	2021	Sci Rep	10.1038/s41598-021-86717-x
245	512_PubMed	Peer review		The human type 2 diabetes-specific visceral adipose tissue proteome and transcriptome in obesity	Dysfunctional visceral adipose tissue (VAT) in obesity is associated with type 2 diabetes (DM) but underlying mechanisms remain unclear. Our objective in this discovery analysis was to identify genes and proteins regulated by DM to elucidate aberrant cellular metabolic and signaling mediators. We performed label-free proteomics and RNA-sequencing analysis of VAT from female bariatric surgery subj…	Bariatric SurgeryDiabetes Mellitus, Type 2/complications/*pathologyDown-RegulationExtracellular Matrix/metabolismFemaleHumansIntra-Abdominal Fat/*metabolismLipid Metabolism/geneticsMitochondria/geneticsObesity/complications/*pathologyPrincipal Component AnalysisProteome/*metabolism*TranscriptomeUp-Regulation	Proteomics Core Facility, Wayne State University, 42 W. Warren Ave, Detroit, MI, 48202, USA.Department of Surgery, University of Michigan Medical School, 1301 Catherine St, Ann Arbor, MI, 48109, USA.Department of Chemistry, University of Michigan Medical School, 1301 Catherine St, Ann Arbor, MI, 48109, USA.Department of Surgery, University of Michigan Medical School, 1301 Catherine St, Ann Arbor,…	Carruthers NJ, Strieder-Barboza C, Caruso JA, Flesher CG, Baker NA, Kerk SA, Ky A, Ehlers AP, Varban OA, Lyssiotis CA, Lumeng CN, Stemmer PM, O'Rourke RW.	2021	Sci Rep	10.1038/s41598-021-96995-0
246	209_PubMed	Out	Cromatographic method	LC-MS/MS method for quantitation of seven biomarkers in human plasma for the assessment of insulin resistance and impaired glucose tolerance	Early detection of insulin resistance (IR) and/or impaired glucose tolerance (IGT) is crucial for delaying and preventing the progression toward type 2 diabetes. We recently developed and validated a straightforward metabolite-based test for the assessment of IR and IGT in a single LC-MS/MS method. Plasma samples were diluted with isotopically-labeled internal standards and extracted by simple pr…		Metabolon, Inc., 617 Davis Drive, Suite 400, Durham, NC, United States. Electronic address: qzhang@metabolon.com.Metabolon, Inc., 617 Davis Drive, Suite 400, Durham, NC, United States.Metabolon, Inc., 617 Davis Drive, Suite 400, Durham, NC, United States.Metabolon, Inc., 617 Davis Drive, Suite 400, Durham, NC, United States.Metabolon, Inc., 617 Davis Drive, Suite 400, Durham, NC, United States.Me…	Zhang Q, Ford LA, Goodman KD, Freed TA, Hauser DM, Conner JK, Vroom KE, Toal DR.	2016	J Chromatogr B Analyt Technol Biomed Life Sci	10.1016/j.jchromb.2016.10.025
247	79_PubMed	Out	Zebrafish	Type 2 Diabetes Induced by Changes in Proteomic Profiling of Zebrafish Chronically Exposed to a Mixture of Organochlorine Pesticides at Low Concentrations	Effect of organochlorine pesticides (OCPs) mixtures on development of type 2 diabetes mellitus (T2DM) and the underlying mechanism, especially at protein levels, are largely unknown. We exposed a mixture of five OCPs to zebrafish at concentrations of 0, 0.05, 0.25, 2.5, and 25 μg/L for 12 weeks. Differentially expressed proteins (DEPs) were quantitatively identified in female zebrafish livers, an…	Animals*Diabetes Mellitus, Type 2/chemically induced/metabolismFemaleGlucose/metabolism*Hydrocarbons, Chlorinated/analysis/toxicity*Pesticides/analysisProteomicsZebrafish/metabolism	BK21 FOUR Community-Based Intelligent Novel Drug Discovery Education Unit, College of Pharmacy and Research Institute of Pharmaceutical Sciences, Kyungpook National University, Daegu 41566, Korea.Department of Environmental Engineering, Seoul National University of Science and Technology, Seoul 01811, Korea.BK21 FOUR Community-Based Intelligent Novel Drug Discovery Education Unit, College of Phar…	Gao Y, Lee H, Lee S, Kim KT.	2022	Int J Environ Res Public Health	10.3390/ijerph19094991
248	193_PubMed	Out	Interventional (palm oil)	A meal rich in palm oil or butter modifies the sphingolipid profile of postprandial triglyceride-rich lipoproteins from type 2 diabetic women	Elevated concentrations of triglyceride-rich lipoproteins (TGRL) in the fasting and postprandial states are risk factors for cardiovascular events, especially in type 2 diabetes (T2D). T2D modifies the lipid composition of plasma and lipoproteins and some sphingolipids (SP) have been validated as potent predictive biomarkers of cardiovascular disease occurrence. The main objectives of the present…	HumansFemale*ButterPalm Oil*Diabetes Mellitus, Type 2SphingolipidsTriglycerides/chemistryLipoproteins	Univ-Lyon, CarMeN Laboratory, Inserm U1060, INRAE UMR1397, INSA-Lyon, Université Claude Bernard Lyon 1, 69310, Pierre Bénite, France.Univ-Lyon, CarMeN Laboratory, Inserm U1060, INRAE UMR1397, INSA-Lyon, Université Claude Bernard Lyon 1, 69310, Pierre Bénite, France.Service de Biochimie et de Biologie Moléculaire, Centre de Biologie et de Pathologie Est, Hospices Civils de Lyon, 69677, Bron, Franc…	Boulet MM, Calzada C, Pettazzoni M, Lelekov-Boissard T, Buisson C, Di Filippo M, Durand A, Lambert-Porcheron S, Nazare JA, Moulin P, Michalski MC, Cheillan D.	2022	Biochimie	10.1016/j.biochi.2022.07.003
249	539_PubMed	Out	In vitro	ATP-citrate lyase reduction mediates palmitate-induced apoptosis in pancreatic beta cells	Elevated extracellular lipids, such as the free fatty acid palmitate, can induce pancreatic beta cell endoplasmic reticulum (ER) stress and apoptosis, thereby contributing to the initiation and progression of type 2 diabetes. ATP-citrate lyase (ACLY), a key enzyme in cellular lipid production, was identified as a palmitate target in a proteomic screen. We investigated the effects of palmitate on …	ATP Citrate (pro-S)-Lyase/antagonists & inhibitors/genetics/*metabolismAnimalsApoptosis/*drug effectsCell LineCoenzyme A/chemistry/metabolismDiabetes Mellitus, Type 2/metabolismDietary Fats/metabolismEndoplasmic Reticulum/metabolismHumansInsulin-Secreting Cells/cytology/*physiologyMiceMice, Inbred C57BLOxidation-ReductionPalmitates/*pharmacologyRecombinant Fusion Proteins/genetics/metabolismThaps…	Laboratory of Molecular Signaling in Diabetes, Diabetes Research Group, Department of Cellular and Physiological Sciences, University of British Columbia, Vancouver, British Columbia V6T 1Z3, Canada.	Chu KY, Lin Y, Hendel A, Kulpa JE, Brownsey RW, Johnson JD.	2010	J Biol Chem	10.1074/jbc.M110.157172
250	412_PubMed	Out	Mice	Mammalian target of rapamycin (mTOR) inhibition with rapamycin improves cardiac function in type 2 diabetic mice: potential role of attenuated oxidative stress and altered contractile protein expression	Elevated mammalian target of rapamycin (mTOR) signaling contributes to the pathogenesis of diabetes, with increased morbidity and mortality, mainly because of cardiovascular complications. Because mTOR inhibition with rapamycin protects against ischemia/reperfusion injury, we hypothesized that rapamycin would prevent cardiac dysfunction associated with type 2 diabetes (T2D). We also investigated …	AnimalsAnti-Bacterial Agents/*pharmacologyContractile Proteins/*biosynthesis/geneticsDiabetes Mellitus, Type 2/genetics/*metabolism/physiopathologyGene Expression Regulation/*drug effectsGlucose/genetics/metabolismMaleMiceMice, Mutant StrainsMyocardial Contraction/*drug effectsMyocardium/*metabolism/pathologyOxidative Stress/*drug effectsProteomicsSirolimus/*pharmacokineticsTOR Serine-Threonine K…	From the Pauley Heart Center, Division of Cardiology, Virginia Commonwealth University, Richmond, Virginia 23298.	Das A, Durrant D, Koka S, Salloum FN, Xi L, Kukreja RC.	2014	J Biol Chem	10.1074/jbc.M113.521062
251	46_PubMed	Out	Endometrial cancer in diabetic patients	Proteomic Analysis of Endometrial Cancer Tissues from Patients with Type 2 Diabetes Mellitus	Endometrial cancer (EC) is the most common form of gynecological cancer. Type 2 diabetes mellitus is associated with an increased risk of EC. Currently, no proteomic studies have investigated the role of diabetes in endometrial cancers from clinical samples. The present study aims to elucidate the molecular link between diabetes and EC using a proteomic approach. Endometrial tissue samples were o…		University Diabetes Center, King Saud University Medical City, King Saud University, Riyadh 11461, Saudi Arabia.Department of Medicine, College of Medicine, King Saud University, Riyadh 11461, Saudi Arabia.Strategic Center for Diabetes Research, College of Medicine, King Saud University, Riyadh 11461, Saudi Arabia.Department of Medicine, College of Medicine, King Saud University, Riyadh 11461, Sa…	Mujammami M, Rafiullah M, Alfadda AA, Akkour K, Alanazi IO, Masood A, Musambil M, Alhalal H, Arafah M, Rahman AMA, Benabdelkamel H.	2022	Life (Basel)	10.3390/life12040491
252	564_PubMed	Out	Review	Connecting the epigenome, metabolome and proteome for a deeper understanding of disease	Epigenome-wide association studies (EWAS) identify genes that are dysregulated by the studied clinical endpoints, thereby indicating potential new diagnostic biomarkers, drug targets and therapy options. Combining EWAS with deep molecular phenotyping, such as approaches enabled by metabolomics and proteomics, allows further probing of the underlying disease-associated pathways. For instance, meth…	DNA Methylation*Diabetes Mellitus, Type 2/geneticsEpigenesis, Genetic*EpigenomeGenome-Wide Association StudyHumans*Metabolome*Proteome	From the, Bioinformatics Core, Weill Cornell Medicine-Qatar, Education City, Doha, Qatar.Department of Biophysics and Physiology, Weill Cornell Medicine, New York, USA.From the, Bioinformatics Core, Weill Cornell Medicine-Qatar, Education City, Doha, Qatar.Department of Biophysics and Physiology, Weill Cornell Medicine, New York, USA.	Suhre K, Zaghlool S.	2021	J Intern Med	10.1111/joim.13306
253	262_PubMed	Out	Rat	Metabolomics-based evidence of the hypoglycemic effect of Ge-Gen-Jiao-Tai-Wan in type 2 diabetic rats via UHPLC-QTOF/MS analysis	ETHNOPHARMACOLOGICAL RELEVANCE: Ge-Gen-Jiao-Tai-Wan (GGJTW) formula, derived from traditional Chinese herbal medicine, is composed of Pueraria montana var. lobata (Willd.) Sanjappa & Pradeep (Ge-Gen in Chinese), Coptis chinensis Franch (Huang-Lian), and Cinnamomum cassia (L.) J. Presl (Rou-Gui). GGJTW is used for treatment of diabetes in China, reflecting the potent hypoglycemic effect of its ing…	AnimalsChromatography, High Pressure Liquid/methodsDiabetes Mellitus, Experimental/*drug therapy/metabolismDiabetes Mellitus, Type 2/*drug therapy/metabolismDrugs, Chinese Herbal/analysis/*therapeutic useHypoglycemic Agents/analysis/*therapeutic useMaleMetabolomics/*methodsRatsRats, Sprague-DawleyTandem Mass Spectrometry/*methods	Institute of Integrated Traditional Chinese and Western Medicine, Xiangya Hospital, Central South University, Changsha, 410008 Hunan, China. Electronic address: wangwenbo@csu.edu.cn.Physical Examination Center, The Third Xiangya Hospital, Central South University, Changsha, 410013 Hunan, China. Electronic address: zllin7@126.com.Institute of Traditional Chinese Medicine, Hunan University of Tradi…	Wang W, Zhao L, He Z, Wu N, Li Q, Qiu X, Zhou L, Wang D.	2018	J Ethnopharmacol	10.1016/j.jep.2018.03.026
254	171_PubMed	Out	Rat	Er-Dong-Xiao-Ke decoction regulates lipid metabolism via PPARG-mediated UCP2/AMPK signaling to alleviate diabetic meibomian gland dysfunction	ETHNOPHARMACOLOGICAL RELEVANCE: Meibomian gland dysfunction (MGD), complicated by type 2 diabetes, is associated with a high incidence of ocular surface disease, and no effective drug treatment exists. Diabetes mellitus (DM) MGD shows a notable disturbance in lipid metabolism. Er-Dong-Xiao-Ke decoction (EDXKD) has important functions in nourishing yin, clearing heat, and removing blood stasis, wh…	AnimalsMaleRatsAMP-Activated Protein Kinases/metabolism*Diabetes Mellitus, Experimental/drug therapy/metabolism*Diabetes Mellitus, Type 2/drug therapy/metabolism*Drugs, Chinese Herbal/pharmacology/chemistry*Lipid Metabolism/drug effects*Meibomian Gland Dysfunction/drug therapy/metabolismMeibomian Glands/drug effects/metabolismPPAR gamma/metabolismRats, Sprague-Dawley*Signal Transduction/drug effe…	Department of Ophthalmology, The Affiliated Hospital of Nanjing University of Chinese Medicine, Jiangsu Province Hospital of Chinese Medicine, Nanjing, Jiangsu, PR China.Department of Ophthalmology, The Affiliated Hospital of Nanjing University of Chinese Medicine, Jiangsu Province Hospital of Chinese Medicine, Nanjing, Jiangsu, PR China.Department of Endocrinology, The Affiliated Hospital of Nan…	Shi L, Li LJ, Sun XY, Chen YY, Luo D, He LP, Ji HJ, Gao WP, Shen HX.	2024	J Ethnopharmacol	10.1016/j.jep.2024.118484
255	371_PubMed	Out	Mice	Hyperglycemia effect of Pinctada martensii hydrolysate in diabetic db/db mice	ETHNOPHARMACOLOGICAL RELEVANCE: Pinctada martensii (Dunker) and other marine shellfish flesh have been traditionally used in China as folk remedies regulate blood sugar. AIM OF THE STUDY: To investigate the main active constituents and the pharmacological mechanism of Pinctada martensii flesh enzymatic hydrolysate (PMH) against T2DM. MATERIALS AND METHODS: The hypoglycemic activity of enzymolysis…	MiceAnimalsProto-Oncogene Proteins c-akt/metabolism*Pinctada/metabolismInsulin*Diabetes Mellitus, Type 2/metabolismPhosphatidylinositol 3-Kinases/metabolismSignal Transduction*Insulin ResistanceProteomicsVitamin A/pharmacologyHypoglycemic Agents/pharmacology/therapeutic use*HyperglycemiaBlood GlucoseMice, Inbred StrainsCholesterol/pharmacology	Jiangsu Key Laboratory of Research and Development in Marine Bio-resource Pharmaceutics, Nanjing University of Chinese Medicine, Nanjing, 210023, PR China; Jiangsu Collaborative Innovation Center of Chinese Medicinal Resources Industrialization, Jiangsu Key Laboratory for High Technology Research of TCM Formulae, Nanjing University of Chinese Medicine, Nanjing, 210023, PR China; School of Pharmac…	Li J, Wei Y, Huang S, Yan S, Zhao B, Wang X, Sun J, Chen T, Lai Y, Liu R.	2024	J Ethnopharmacol	10.1016/j.jep.2023.117104
256	235_PubMed	Out	Mice	The water extract of Radix scutellariae, its total flavonoids and baicalin inhibited CYP7A1 expression, improved bile acid, and glycolipid metabolism in T2DM mice	ETHNOPHARMACOLOGICAL RELEVANCE: Radix scutellariae (the root of Scutellaria baicalensis Georgi), is a traditional Chinese medicine (TCM) used to treat type 2 diabetes mellitus (T2DM). Abundant flavonoids are the antidiabetic components of Radix scutellariae, of which baicalin (Baicalein 7-O-glucuronide, BG) is the major bioactive component. Our previous studies found that the water extract of Rad…	AnimalsBile Acids and Salts/metabolismCholesterol/metabolismCholesterol 7-alpha-Hydroxylase/metabolism*Diabetes Mellitus, Experimental/drug therapy/metabolism*Diabetes Mellitus, Type 2/drug therapy/metabolism*Flavonoids/pharmacologyGlycolipids/metabolismHypoglycemic Agents/pharmacologyLipid MetabolismLiverMice*Scutellaria/chemistryStreptozocinWater	School of Pharmacy, Shanghai Jiao Tong University, No. 800 Dongchuan Road, Minhang District, Shanghai, 200240, China.School of Pharmacy, Shanghai Jiao Tong University, No. 800 Dongchuan Road, Minhang District, Shanghai, 200240, China.School of Pharmacy, Shanghai Jiao Tong University, No. 800 Dongchuan Road, Minhang District, Shanghai, 200240, China.School of Pharmacy, Shanghai Jiao Tong Universit…	Yan X, Zhang Y, Peng Y, Li X.	2022	J Ethnopharmacol	10.1016/j.jep.2022.115238
257	234_PubMed	Out		Combined analysis of the transcriptome and proteome of Eucommia ulmoides Oliv. (Duzhong) in response to Fusarium oxysporum	Eucommia ulmoides Oliv. (Duzhong), a valued traditional herbal medicine in China, is rich in antibacterial proteins and is effective against a variety of plant pathogens. Fusarium oxysporum is a pathogenic fungus that infects plant roots, resulting in the death of the plant. In this study, transcriptomic and proteomic analyses were used to explore the molecular mechanism of E. ulmoides counteract…		College of Tea Sciences, Guizhou University, Guiyang, China.College of Tea Sciences, Guizhou University, Guiyang, China.The Key Laboratory of Plant Resources Conservation and Germplasm Innovation in Mountainous Region (Ministry of Education), Guiyang, China.College of Tea Sciences, Guizhou University, Guiyang, China.The Key Laboratory of Plant Resources Conservation and Germplasm Innovation in Mo…	Lu Y, Dong X, Huang X, Zhao DG, Zhao Y, Peng L.	2022	Front Chem	10.3389/fchem.2022.1053227
258	69_PubMed	Out		Evaluating the Causal Effect of Circulating Proteome on Glycemic Traits: Evidence From Mendelian Randomization	Exploring the mechanisms underlying abnormal glycemic traits is important for deciphering type 2 diabetes and characterizing novel drug targets. This study aimed to decipher the causal associations of circulating proteins with fasting glucose (FG), 2-h glucose after an oral glucose challenge (2hGlu), fasting insulin (FI), and glycated hemoglobin (HbA1c) using large-scale proteome-wide Mendelian r…	*Mendelian Randomization AnalysisHumans*Proteome/metabolism*Quantitative Trait Loci*Blood Glucose/metabolism*Genome-Wide Association Study*Diabetes Mellitus, Type 2/genetics/blood/metabolism*Glycated Hemoglobin/metabolismInsulin/blood/metabolismBiomarkers/bloodProteomics	Department of Epidemiology and Biostatistics, School of Public Health, Anhui Medical University, Hefei, Anhui, China.Clinical Research Centre, Guangzhou First People's Hospital, School of Medicine, South China University of Technology, Guangzhou, Guangdong, China.Department of Epidemiology and Biostatistics, School of Public Health, Anhui Medical University, Hefei, Anhui, China.Department of Epid…	Xing X, Xu S, Wang Y, Shen Z, Wen S, Zhang Y, Ruan G, Cai G.	2025	Diabetes	10.2337/db24-0262
259	393_PubMed	Out	Rat	Proteomic Analysis of Extracellular Vesicles Released by Adipocytes of Otsuka Long-Evans Tokushima Fatty (OLETF) Rats	Extracellular vesicles (EVs) such as exosomes are secretory vesicles that act as autocrine, paracrine, or endocrine messengers; mediate intercellular cross-talk; and carry a cargo of various proteins. Because EVs can be transported to recipient cells via circulation, many researchers have been studying EVs from immune cells or cancer cells. Adipocytes are also considered endocrine cells and secre…	Adipocytes/*metabolismAnimalsDiabetes Mellitus/*metabolismExosomes/*chemistry/metabolismMaleObesity/*metabolismProteins/analysis/chemistry/metabolismProteome/*analysis/chemistry/metabolismProteomicsRatsRats, Inbred OLETF	Department Molecular Medicine, Cell and Matrix Research Institute, School of Medicine, Kyungpook National University, 101 Dongin-dong 2 Ga, Jung-Gu, Daegu, 700-422, Republic of Korea.	Lee JE, Moon PG, Lee IK, Baek MC.	2015	Protein J	10.1007/s10930-015-9616-z
260	459_PubMed	Out	Zebrafish	Integrated transcriptome and phosphoproteome analyses reveal that fads2 is critical for maintaining body LC-PUFA homeostasis	Fatty acid desaturate 2 (Fads2) is associated with many chronic diseases. Nevertheless, comprehensive researches on its role have not been performed. We here conducted an integrated analysis of long-chain polyunsaturated fatty acid (LC-PUFA) metabolism of fads2-deletion zebrafish (fads2(-/-)) by transcriptomics, proteomics and phosphoproteomics. Compared with wild type zebrafish (WT), fads2(-/-) …	Animals*Diabetes Mellitus, Type 2*Fatty Acid Desaturases/geneticsFatty Acids, UnsaturatedHomeostasisProteome/genetics*TranscriptomeZebrafishZebrafish Proteins/*genetics	College of Fisheries, Key Lab of Agricultural Animal Genetics, Breeding and Reproduction of Ministry of Education/Key Lab of Freshwater Animal Breeding, Ministry of Agriculture, Huazhong Agricultural University, Wuhan 430070, China.College of Fisheries, Key Lab of Agricultural Animal Genetics, Breeding and Reproduction of Ministry of Education/Key Lab of Freshwater Animal Breeding, Ministry of Ag…	Zhao Y, Yang G, Wu N, Cao X, Gao J.	2020	J Proteomics	10.1016/j.jprot.2020.103967
261	524_PubMed	Out	Rat	Fetal growth restriction followed by early catch-up growth impairs pancreatic islet morphology in male rats	Fetal growth restriction (FGR), followed by postnatal early catch-up growth, is associated with an increased risk of metabolic dysfunction, including type 2 diabetes in humans. This study aims to determine the effects of FGR and early catch-up growth after birth on the pathogenesis of type 2 diabetes, with particular attention to glucose tolerance, pancreatic islet morphology, and fibrosis, and t…	PregnancyHumansFemaleAnimalsRatsMaleFetal Growth Retardation/metabolismAnimals, Newborn*Glucose Intolerance/pathology*Diabetes Mellitus, Type 2/complications*Islets of Langerhans/metabolismFibrosis	Division of Neonatology, Center for Maternal-Neonatal Care, Nagoya University Hospital, 65 Tsurumai-Cho Showa-Ku, Nagoya, 466-8550, Japan.Department of Pediatrics, Nagoya University Graduate School of Medicine, Nagoya, Japan.Division of Neonatology, Center for Maternal-Neonatal Care, Nagoya University Hospital, 65 Tsurumai-Cho Showa-Ku, Nagoya, 466-8550, Japan.Department of Toxicology and Health …	Jabary M, Onoda A, Kitase Y, Ueda K, Mimatsu H, Go S, Miura R, Tsuji M, Takahashi Y, Hayakawa M, Sato Y.	2023	Sci Rep	10.1038/s41598-023-28584-2
262	269_PubMed	Out	Not control and ESRD	Solidified glomerulosclerosis, identified using single glomerular proteomics, predicts end-stage renal disease in Chinese patients with type 2 diabetes	Few histological prognostic indicators for end-stage renal disease (ESRD) have been validated in diabetic patients. This biopsy-based study aimed to identify nephropathological risk factors for ESRD in Chinese patients with type 2 diabetes. Histological features of 322 Chinese type 2 diabetic patients with biopsy-confirmed diabetic nephropathy (DN) were retrospectively analysed. Cox proportional …	AdolescentAdultChildChild, PreschoolChinaDiabetes Mellitus, Type 2/*complicationsFemaleHumansKidney Failure, Chronic/*complicationsMalePrognosisProportional Hazards ModelsProteomics/*methodsSurvival AnalysisYoung Adult	Division of Nephrology, West China Hospital of Sichuan University, No. 37, Guoxue Alley, Chengdu, Sichuan Province, China.Division of Nephrology, West China Hospital of Sichuan University, No. 37, Guoxue Alley, Chengdu, Sichuan Province, China. liufangfh@163.com.Division of Pathology, West China Hospital of Sichuan University, Chengdu, Sichuan, China.Division of Nephrology, West China Hospital of…	Zhao L, Liu F, Li L, Zhang J, Wang T, Zhang R, Zhang W, Yang X, Zeng X, Wang Y, Wu Y, Yang H, Wang S, Zhong Y, Xu H, Wang S, Guo R, Ren H, Yang L, Su B, Zhang J, Tong N, Zhou XJ, Cooper ME.	2021	Sci Rep	10.1038/s41598-021-83856-z
263	121_PubMed	Out	Mice	Proteomic Analysis of Restored Insulin Production and Trafficking in Obese Diabetic Mouse Pancreatic Islets Following Euglycemia	For the treatment of patients with prediabetes or diabetes, clinical evidence has emerged that β-cell function can be restored by glucose-lowering therapeutic strategies. However, little is known about the molecular mechanisms underlying this functional adaptive behavior of the pancreatic β-cell. This study examines the dynamic changes in protein expression and phosphorylation state associated wi…	AnimalsBlood Glucose/drug effectsCOP-Coated Vesicles/geneticsCalcium-Binding Proteins/*geneticsDiabetes Mellitus, Type 2/blood/*drug therapyDisease Models, AnimalExtracellular Matrix Proteins/*geneticsGlucose/metabolismGolgi Apparatus/drug effectsHumansHyperglycemia/drug therapy/geneticsInsulin/biosynthesis/geneticsInsulin-Secreting Cells/drug effectsMiceMice, Inbred NODObesity/drug therapy/genet…	Protein Research Group, Department of Biochemistry and Molecular Biology , University of Southern Denmark , DK-5230 Odense M , Denmark.The Danish Diabetes Academy , 5000 Odense , Denmark.The Kovler Diabetes Center, Department of Medicine Section of Endocrinology, Diabetes & Metabolism , University of Chicago , Chicago , Illinois 60637 , United States.Cardiovascular, Renal and Metabolic Disease Re…	Kang T, Boland BB, Alarcon C, Grimsby JS, Rhodes CJ, Larsen MR.	2019	J Proteome Res	10.1021/acs.jproteome.9b00160
264	510_PubMed	Out	Review	Galectin-1 in Obesity and Type 2 Diabetes	Galectin-1 is a carbohydrate-binding protein expressed in many tissues. In recent years, increasing evidence has emerged for the role of galectin-1 in obesity, insulin resistance and type 2 diabetes. Galectin-1 has been highly conserved through evolution and is involved in key cellular functions such as tissue maturation and homeostasis. It has been shown that galectin-1 increases in obesity, bot…		Department of Molecular and Clinical Medicine, Institute of Medicine, Sahlgrenska Academy, University of Gothenburg, 413 45 Gothenburg, Sweden.Department of Molecular and Clinical Medicine, Institute of Medicine, Sahlgrenska Academy, University of Gothenburg, 413 45 Gothenburg, Sweden.Department of Molecular and Clinical Medicine, Institute of Medicine, Sahlgrenska Academy, University of Gothenbu…	Fryk E, Silva VRR, Jansson PA.	2022	Metabolites	10.3390/metabo12100930
265	476_PubMed	Out	Rat, metabolomic	Metabonomic Study on the Plasma of High-Fat Diet-Induced Dyslipidemia Rats Treated with Ge Gen Qin Lian Decoction by Ultrahigh-Performance Liquid Chromatography-Mass Spectrometry	Gegen Qinlian decoction (GGQLD) has a definite effect on T2DM in clinic, and it has the effect of lowering blood sugar, improving insulin resistance, and improving the blood lipid level of rats with dyslipidemia, but the intervention mechanism of GGQLD on dyslipidemia has not been clarified. The changes in endogenous metabolites in the plasma of high-fat diet-induced dyslipidemia rats treated wit…		School of Pharmacy, Jiangxi University of Jiangxi Chinese Medicine, Nanchang 330004, China.Jiangxi Province Key Laboratory of TCM Etiopathogenisis, University of Jiangxi Chinese Medicine, Nanchang 330004, China.Jiangxi Province Key Laboratory of TCM Etiopathogenisis, University of Jiangxi Chinese Medicine, Nanchang 330004, China.Jiangxi Province Key Laboratory of TCM Etiopathogenisis, University …	Xu Z, Sheng Y, Zeng G, Zeng Z, Li B, Jiang L, Xu G, Zhang Q.	2021	Evid Based Complement Alternat Med	10.1155/2021/6692456
266	555_PubMed	Out	Review	Mass spectrometry-based "omics" technologies for the study of gestational diabetes and the discovery of new biomarkers	Gestational diabetes (GDM) is one of the most common complications occurring during pregnancy. Diagnosis is performed by oral glucose tolerance test, but harmonized testing methods and thresholds are still lacking worldwide. Short-term and long-term effects include obesity, type 2 diabetes, and increased risk of cardiovascular disease. The identification and validation of sensitidve, selective, a…	PregnancyFemaleHumans*Diabetes, Gestational/diagnosis*Diabetes Mellitus, Type 2/diagnosisBiomarkersGlucose Tolerance TestMass Spectrometry	Department of Chemical Sciences, University of Padova, Padova, Italy.Department of Chemical Sciences, University of Padova, Padova, Italy.Department of Women's and Children's Health, University of Padova, Padova, Italy.Department of Chemical Sciences, University of Padova, Padova, Italy.Center Agriculture Food Environment (C3A), University of Trento, San Michele all'Adige, Italy.Department of Che…	Roverso M, Dogra R, Visentin S, Pettenuzzo S, Cappellin L, Pastore P, Bogialli S.	2023	Mass Spectrom Rev	10.1002/mas.21777
267	359_PubMed	Out	Gestational diabetes	Identification of a Novel Function of Adipocyte Plasma Membrane-Associated Protein (APMAP) in Gestational Diabetes Mellitus by Proteomic Analysis of Omental Adipose Tissue	Gestational diabetes mellitus (GDM) is considered as an early stage of type 2 diabetes mellitus. In this study, we compared demographic and clinical data between six GDM subjects and six normal glucose tolerance (NGT; healthy controls) subjects and found that homeostasis model of assessment for insulin resistance index (HOMA-IR) increased in GDM. Many previous studies demonstrated that omental ad…	3T3-L1 CellsAdipocytes/*metabolismAdipose Tissue/*metabolism/physiopathologyAdultAnimalsBlotting, WesternChromatography, LiquidDiabetes, Gestational/genetics/*metabolism/physiopathologyFemaleHumansInsulin Resistance/genetics/physiologyMembrane Proteins/genetics/*metabolismMiceNF-kappa B/metabolismOmentum/metabolismPregnancyProteome/genetics/*metabolismProteomics/*methodsRNA InterferenceSignal Tra…	Department of Analytical Chemistry and CAS Key Laboratory of Receptor Research, Shanghai Institute of Materia Medica, Chinese Academy of Sciences , 555 Zuchongzhi Road, Shanghai 201203, China.Department of Analytical Chemistry and CAS Key Laboratory of Receptor Research, Shanghai Institute of Materia Medica, Chinese Academy of Sciences , 555 Zuchongzhi Road, Shanghai 201203, China.Department of A…	Ma Y, Gao J, Yin J, Gu L, Liu X, Chen S, Huang Q, Lu H, Yang Y, Zhou H, Wang Y, Peng Y.	2016	J Proteome Res	10.1021/acs.jproteome.5b01030
268	20_PubMed	Out	Review	Proteomic-driven biomarker discovery in gestational diabetes mellitus: a review	Gestational diabetes mellitus (GDM) is defined as any degree of glucose intolerance with onset or first recognition during pregnancy and it affects 18% of pregnant women worldwide. GDM is considered a high-risk state which may lead to type II diabetes which is associated with an increase in a number of interrelated adverse perinatal outcomes. Given the fact that the progress of a successful pregn…	Biomarkers/metabolismDiabetes, Gestational/*metabolismFemaleHumansPre-Eclampsia/metabolismPregnancyProteomics/*methods	School of Medical Science and Technology, Indian Institute of Technology, Kharagpur, West Bengal, India.School of Medical Science and Technology, Indian Institute of Technology, Kharagpur, West Bengal, India.Department of Obstetrics & Gynecology, Institute of Post Graduate Medical Education & Research, Kolkata, West Bengal, India.Proteomics Lab, National Centre for Cell Science, Ganesh khind, Pun…	Singh A, Subramani E, Datta Ray C, Rapole S, Chaudhury K.	2015	J Proteomics	10.1016/j.jprot.2015.07.020
269	54_PubMed	Out	Review	Genotype-based precision nutrition strategies for the prediction and clinical management of type 2 diabetes mellitus	Globally, type 2 diabetes mellitus (T2DM) is one of the most common metabolic disorders. T2DM physiopathology is influenced by complex interrelationships between genetic, metabolic and lifestyle factors (including diet), which differ between populations and geographic regions. In fact, excessive consumptions of high fat/high sugar foods generally increase the risk of developing T2DM, whereas habi…		Medicine and Psychology School, Autonomous University of Baja California, Tijuana 22390, Baja California, Mexico. oscar.omar.ramos.lopez@uabc.edu.mx.	Ramos-Lopez O.	2024	World J Diabetes	10.4239/wjd.v15.i2.142
270	399_PubMed	Out	In vitro	Chitosan-based therapeutic nanoparticles for combination gene therapy and gene silencing of in vitro cell lines relevant to type 2 diabetes	Glucagon like peptide 1 (GLP-1), a blood glucose homeostasis modulating incretin, has been proposed for the treatment of type 2 diabetes mellitus (T2DM). However, native GLP-1 pharmacokinetics reveals low bioavailability due to degradation by the ubiquitous dipeptydil peptidase IV (DPP-IV) endoprotease. In this study, the glucosamine-based polymer chitosan was used as a cationic polymer-based in …	AcetylationCaco-2 CellsChemical PhenomenaChitosan/adverse effects/*chemistryDiabetes Mellitus, Type 2/genetics/therapyDipeptidyl Peptidase 4/chemistry/genetics/metabolismDipeptidyl-Peptidase IV Inhibitors/administration & dosage/chemistry/*metabolism*Gene Silencing*Gene Transfer TechniquesGenetic Therapy/methodsGlucagon-Like Peptide 1/*analogs & derivatives/genetics/metabolism/therapeutic useHT29…	Institute of Biomedical Engineering, Department of Chemical Engineering, École Polytechnique, P.O. Box 6079, Station Centre-ville, Montréal, Québec, Canada.	Jean M, Alameh M, De Jesus D, Thibault M, Lavertu M, Darras V, Nelea M, Buschmann MD, Merzouki A.	2012	Eur J Pharm Sci	10.1016/j.ejps.2011.10.029
271	215_PubMed	Out	Mice	Glucoselysine, a unique advanced glycation end-product of the polyol pathway and its association with vascular complications in type 2 diabetes	Glucoselysine (GL) is an unique advanced glycation end-product derived from fructose. The main source of fructose in vivo is the polyol pathway, and an increase in its activity leads to diabetic complications. Here, we aimed to demonstrate that GL can serve as an indicator of the polyol pathway activity. Additionally, we propose a novel approach for detecting GL in peripheral blood samples using …	*Diabetes Mellitus, Type 2/metabolism/blood/complicationsHumansAnimals*Glycation End Products, Advanced/metabolismMiceMaleMiddle AgedFemaleLysine/metabolismOrnithine/metabolism/blood/analogs & derivativesAldehyde Reductase/metabolismDiabetic Angiopathies/metabolism/bloodPolymers/chemistryAgedMice, KnockoutImidazoles	Laboratory of Food and Regulation Biology, Graduate School of Bioscience, Tokai University, Kumamoto, Japan.Department of Metabolic Medicine, Faculty of Life Sciences, Kumamoto University, Kumamoto, Japan.Laboratory of Food and Regulation Biology, Department of Food and Life Science, School of Agriculture, Tokai University, Kumamoto, Japan.Diabetic Neuropathy Project, Department of Diseases and I…	Yamaguchi H, Matsumura T, Sugawa H, Niimi N, Sango K, Nagai R.	2024	J Biol Chem	10.1016/j.jbc.2024.107479
272	394_PubMed	Out		Structural, biological and biophysical properties of glycated and glycoxidized phosphatidylethanolamines	Glycation and glycoxidation of proteins and peptides have been intensively studied and are considered as reliable diagnostic biomarkers of hyperglycemia and early stages of type II diabetes. However, glucose can also react with primary amino groups present in other cellular components, such as aminophospholipids (aminoPLs). Although it is proposed that glycated aminoPLs can induce many cellular r…	Biophysical PhenomenaDiabetes Mellitus, Type 2/*metabolism/pathologyGlucose/*chemistry/metabolismGlycation End Products, Advanced/*chemistry/metabolismGlycosylationHumansLipid Bilayers/chemistryMagnetic Resonance SpectroscopyOxidation-ReductionPhosphatidylethanolamines/*chemistry/metabolismProteomics	Institute of Bioanalytical Chemistry, Faculty of Chemistry and Mineralogy, Universität Leipzig, Germany; Center for Biotechnology and Biomedicine, Universität Leipzig, Germany; Institute for Medical Physics and Biophysics, Faculty of Medicine, Universität Leipzig, Germany; LIFE-Leipzig Research Center for Civilization Diseases, Universität Leipzig, Germany.Institute for Medical Physics and Biophy…	Annibal A, Riemer T, Jovanovic O, Westphal D, Griesser E, Pohl EE, Schiller J, Hoffmann R, Fedorova M.	2016	Free Radic Biol Med	10.1016/j.freeradbiomed.2016.03.011
273	2_PubMed	Out	Review	Advances in multi-omics study of biomarkers of glycolipid metabolism disorder	Glycolipid metabolism disorder are major threats to human health and life. Genetic, environmental, psychological, cellular, and molecular factors contribute to their pathogenesis. Several studies demonstrated that neuroendocrine axis dysfunction, insulin resistance, oxidative stress, chronic inflammatory response, and gut microbiota dysbiosis are core pathological links associated with it. Howeve…		Institute of Metabolic Diseases, Guang'anmen Hospital, China Academy of Chinese Medical Sciences, Beijing 100053, China.Graduate College, Beijing University of Chinese Medicine, Beijing 100029, China.Institute of Metabolic Diseases, Guang'anmen Hospital, China Academy of Chinese Medical Sciences, Beijing 100053, China.Graduate College, Beijing University of Chinese Medicine, Beijing 100029, China…	Fang X, Miao R, Wei J, Wu H, Tian J.	2022	Comput Struct Biotechnol J	10.1016/j.csbj.2022.10.030
274	344_PubMed	Out		A Stable Isotope Dilution Nanoflow Liquid Chromatography Tandem Mass Spectrometry Assay for the Simultaneous Detection and Quantification of Glyoxal-Induced DNA Cross-Linked Adducts in Leukocytes from Diabetic Patients	Glyoxal (gx) is a bifunctional electrophile capable of cross-linking DNA. Although it is present in foods and from the environment, endogenous formation of glyoxal occurs through metabolism of carbohydrates and oxidation of lipids and nucleic acids. Plasma concentrations of glyoxal are elevated in in diabetes mellitus patients compared to nondiabetics. The most abundant 2'-deoxyribonucleoside add…	Chromatography, LiquidDNA Adducts/*analysis/*chemistryDiabetes Mellitus, Type 2/*pathologyGlyoxal/*chemistryHumans*Indicator Dilution TechniquesLeukocytes/*chemistryMolecular StructureTandem Mass Spectrometry	Department of Chemistry and Biochemistry, National Chung Cheng University , 168 University Road, Ming-Hsiung, Chia-Yi 62102, Taiwan.Department of Chemistry and Biochemistry, National Chung Cheng University , 168 University Road, Ming-Hsiung, Chia-Yi 62102, Taiwan.Department of Chemistry and Biochemistry, National Chung Cheng University , 168 University Road, Ming-Hsiung, Chia-Yi 62102, Taiwan.Dep…	Chen HC, Chang YL, Teng YC, Hsiao CF, Lin TS.	2017	Anal Chem	10.1021/acs.analchem.6b04296
275	446_PubMed	Peer review		Mass Spectrometric Analysis of Glyoxal and Methylglyoxal-Induced Modifications in Human Hemoglobin from Poorly Controlled Type 2 Diabetes Mellitus Patients	Glyoxal and methylglyoxal are oxoaldehydes derived from the degradation of glucose-protein conjugates and from lipid peroxidation, and they are also present in the environment. This study investigated the site-specific reaction of glyoxal and methylglyoxal with the amino acid residues on human hemoglobin using a shot-gun proteomic approach with nanoflow liquid chromatography/nanospray ionization …	*Diabetes Mellitus, Type 2FemaleGlyoxal/chemistry/*toxicityHemoglobins/*chemistry/*drug effectsHumansMaleMiddle AgedPeptides/analysis/bloodPyruvaldehyde/chemistry/*toxicityReference StandardsSmokingSpectrometry, Mass, Electrospray Ionization	Department of Chemistry and Biochemistry, National Chung Cheng University , 168 University Road, Ming-Hsiung, Chia-Yi 62142, Taiwan.Department of Chemistry and Biochemistry, National Chung Cheng University , 168 University Road, Ming-Hsiung, Chia-Yi 62142, Taiwan.Department of Chemistry and Biochemistry, National Chung Cheng University , 168 University Road, Ming-Hsiung, Chia-Yi 62142, Taiwan.Bud…	Chen HJ, Chen YC, Hsiao CF, Chen PF.	2015	Chem Res Toxicol	10.1021/acs.chemrestox.5b00380
276	256_PubMed	Out	Rat	Regulatory effects of hawthorn polyphenols on hyperglycemic, inflammatory, insulin resistance responses, and alleviation of aortic injury in type 2 diabetic rats	Hawthorn polyphenol extract (HPE) is beneficial for patients with type 2 diabetes (T2D). However, the mechanism underlying its beneficial effects remains unclear. We investigated the inhibitory effects and mechanisms of HPE on insulin resistance, inflammation, and aortic injury in T2D rats, using metformin (MF) as a positive control. High-performance liquid chromatography-electrospray ionization-…	Animals*Crataegus*Diabetes Mellitus, Experimental/drug therapy*Diabetes Mellitus, Type 2/drug therapyHumans*Insulin ResistancePlant Extracts/pharmacologyPolyphenols/pharmacologyRatsTandem Mass Spectrometry	College of Food Science & Technology, Hebei Normal University of Science and Technology, Qinhuangdao, Hebei 066004, China. Electronic address: liusuwenyy@163.com.College of Food Science & Technology, Hebei Normal University of Science and Technology, Qinhuangdao, Hebei 066004, China.College of Food Science & Technology, Hebei Normal University of Science and Technology, Qinhuangdao, Hebei 066004,…	Liu S, Yu J, Fu M, Wang X, Chang X.	2021	Food Res Int	10.1016/j.foodres.2021.110239
277	138_PubMed	Out	Mice	Distinct Metabolomic Profiling of Serum Samples from High-Fat-Diet-Induced Insulin-Resistant Mice	High-fat-diet (HFD)-induced obesity is associated with an elevated risk of insulin resistance (IR), which may precede the onset of type 2 diabetes mellitus and associated metabolic complications. Being a heterogeneous metabolic condition, it is pertinent to understand the metabolites and metabolic pathways that are altered during the development and progression of IR toward T2DM. Serum samples we…		Centre for Advance Research, Faculty of Medicine, King George's Medical University, Lucknow 226003, India.Division of Biochemistry and Structural Biology, CSIR-Central Drug Research Institute, Lucknow 226031, India.Dipartimento di Scienze Agrarie e Ambientali-Produzione, Territorio, Agroenergia, Università degli Studi di Milano, Via Celoria 2, 20133 Milano, Italy.Centre for Advance Research, Facu…	Tomar MS, Sharma A, Araniti F, Pateriya A, Shrivastava A, Tamrakar AK.	2023	ACS Pharmacol Transl Sci	10.1021/acsptsci.3c00028
278	479_PubMed	Out	Mice	An iTRAQ proteomic study reveals an association between diet-induced enhanced fatty acid metabolism and the development of glucose intolerance in prediabetic mice	High-fat diet (HFD)-induced glucose intolerance and insulin resistance increases the chances of developing type-2 diabetes and cardiovascular disease. To study the mechanism(s) by which a HFD impairs glucose tolerance, we used a quantitative proteomic platform that integrated pI-based OFFGEL fractionation and iTRAQ labeling to profile the temporal changes in adipose membrane protein expression in…	Adipose Tissue/metabolismAnimalsBlood Glucose/metabolismBlotting, WesternChromatography, Liquid*DietFatty Acids/*metabolism*Glucose Tolerance TestImmunohistochemistryMaleMembrane Proteins/metabolismMiceMice, Inbred BALB CPrediabetic State/*metabolism*ProteomicsTandem Mass Spectrometry	Graduate Institute of Clinical Medicine, Taipei Medical University, Taipei, Taiwan.	Ho JH, Lee OK, Fu YJ, Shih HT, Tseng CY, Chung CC, Han CL, Chen YJ.	2013	J Proteome Res	10.1021/pr300662j
279	294_PubMed	Out	Mice	Comparative proteome analysis of brown adipose tissue in obese C57BL/6J mice using iTRAQ-coupled 2D LC-MS/MS	High-fat diet (HFD) leads to the development of obesity accompanied by insulin resistance, which increases the risk of type 2 diabetes mellitus and cardiovascular disease. Brown adipose tissue (BAT) plays an essential role in energy metabolism, thus it will give us promising treatment targets through elucidating underlying mechanisms of BAT in obesity. In this study, female C57BL/6J mice were fed…	Adipocytes, Brown/*metabolism/pathologyAdipose Tissue, Brown/*metabolism/pathologyAnimalsFemale*Gene Expression RegulationMass SpectrometryMiceObesity/*metabolism/pathologyProteome/*biosynthesisProteomics/methods	Department of Endocrinology, Key Laboratory of Endocrinology of Ministry of Health, Peking Union Medical College Hospital, Chinese Academy of Medical Science and Peking Union Medical College, Beijing, China.Department of Endocrinology, Key Laboratory of Endocrinology of Ministry of Health, Peking Union Medical College Hospital, Chinese Academy of Medical Science and Peking Union Medical College, …	Li J, Zhao WG, Shen ZF, Yuan T, Liu SN, Liu Q, Fu Y, Sun W.	2015	PLoS One	10.1371/journal.pone.0119350
280	552_PubMed	Peer review		Plasma Proteomic Risk Markers of Incident Type 2 Diabetes Reflect Physiologically Distinct Components of Glucose-Insulin Homeostasis	High-throughput proteomics allows researchers to simultaneously explore the roles of thousands of biomarkers in the pathophysiology of diabetes. We conducted proteomic association studies of incident type 2 diabetes and physiologic responses to an intravenous glucose tolerance test (IVGTT) to identify novel protein contributors to glucose homeostasis and diabetes risk. We tested 4,776 SomaScan pr…	HumansAgedInsulin/metabolism*Diabetes Mellitus, Type 2*Insulin Resistance/physiologyProteomicsGlucose/metabolismInsulin, Regular, HumanHomeostasisBlood Glucose/metabolism	Department of Public Health, Section of Epidemiology, University of Copenhagen, Copenhagen, Denmark.Division of Cardiovascular Medicine, Beth Israel Deaconess Medical Center, Boston, MA.Department of Epidemiology, University of Washington, Seattle, WA.Department of Biostatistics, University of Washington, Seattle, WA.New York Academy of Medicine, New York, NY.Cardiovascular Health Research Unit, …	Cronjé HT, Mi MY, Austin TR, Biggs ML, Siscovick DS, Lemaitre RN, Psaty BM, Tracy RP, Djoussé L, Kizer JR, Ix JH, Rao P, Robbins JM, Barber JL, Sarzynski MA, Clish CB, Bouchard C, Mukamal KJ, Gerszten RE, Jensen MK.	2023	Diabetes	10.2337/db22-0628
281	481_PubMed	Out		biosigner: A New Method for the Discovery of Significant Molecular Signatures from Omics Data	High-throughput technologies such as transcriptomics, proteomics, and metabolomics show great promise for the discovery of biomarkers for diagnosis and prognosis. Selection of the most promising candidates between the initial untargeted step and the subsequent validation phases is critical within the pipeline leading to clinical tests. Several statistical and data mining methods have been describ…		CEA, LIST, Laboratory for Data Analysis and Systems' Intelligence, MetaboHUB Gif-sur-Yvette, France.Laboratoire d'Etude du Métabolisme des Médicaments, DSV/iBiTec-S/SPI, MetaboHUB, CEA-Saclay Gif-sur-Yvette, France.Laboratoire d'Etude du Métabolisme des Médicaments, DSV/iBiTec-S/SPI, MetaboHUB, CEA-Saclay Gif-sur-Yvette, France.CEA, LIST, Laboratory for Data Analysis and Systems' Intelligence, Me…	Rinaudo P, Boudah S, Junot C, Thévenot EA.	2016	Front Mol Biosci	10.3389/fmolb.2016.00026
282	568_PubMed	Out	In vitro	Oleate-induced beta cell dysfunction and apoptosis: a proteomic approach to glucolipotoxicity by an unsaturated fatty acid	High levels of fatty acids contribute to loss of functional beta cell mass in type 2 diabetes, in particular in combination with high glucose levels. The aim of this study was to elucidate the role of the unsaturated free fatty acid oleate in glucolipotoxicity and to unravel the molecular pathways involved. INS-1E cells were exposed to 0.5 mM oleate, combined or not with 25 mM glucose, for 24 h. …	Adenosine Triphosphate/metabolismAnimalsApoptosis/*drug effectsBase SequenceCell LineDNA PrimersElectrophoresis, Gel, Two-DimensionalFatty Acids, Unsaturated/*pharmacologyGlucose/*toxicityInsulin/metabolismInsulin SecretionIslets of Langerhans/*drug effects/metabolism/physiopathologyLipids/*toxicityOleic Acid/*pharmacologyPolymerase Chain Reaction*ProteomicsRatsReactive Oxygen Species/metabolismS…	Laboratory for Experimental Medicine and Endocrinology (LEGENDO), Herestraat 49, Catholic University of Leuven, Leuven, Belgium.	Maris M, Waelkens E, Cnop M, D'Hertog W, Cunha DA, Korf H, Koike T, Overbergh L, Mathieu C.	2011	J Proteome Res	10.1021/pr101290n
283	289_PubMed	Out	Technique	Enrichment of serum biomarkers by magnetic metal-organic framework composites	Highly efficient extraction of peptides from serum is critical for finding serum biomarkers using mass spectrometry, which still remains a great challenge. Currently, a bottom-up proteomics approach has been applied to discover serum biomarkers. However, the approach was labor intensive, time and cost consuming, and cannot meet the requirements for clinical application. In this work, Fe(3)O(4)/C@…	Biomarkers/*bloodDiabetes Mellitus, Type 2/bloodFerrosoferric Oxide/*chemistryHumans*MagneticsMicroscopy, Electron, ScanningSpectrometry, Mass, Matrix-Assisted Laser Desorption-Ionization	Tianjin Modern Vocational Technology College, Tianjin, 300350, China.Nankai Hospital of Tianjin City, Tianjin, 300100, China.School of Computer Science and Technology, Tianjin Key Laboratory of Cognitive Computing and Application, Tianjin University, Tianjin, 300072, China.School of Chemical Engineering and Technology, Tianjin University, Tianjin, 300072, China.College of Environmental and Chemic…	Wei JP, Wang H, Luo T, Zhou ZJ, Huang YF, Qiao B.	2017	Anal Bioanal Chem	10.1007/s00216-016-0136-2
284	268_PubMed	Peer review		Plasma extracellular vesicles in people living with HIV and type 2 diabetes are related to microbial translocation and cardiovascular risk	HIV and type 2 diabetes (T2D) are both associated with gut microbiota alterations, low-grade endotoxemia and increased cardiovascular risk. We investigated the potential role of plasma extracellular vesicles (EVs) in relation to these processes. Plasma EVs were isolated by size exclusion chromatography in fasting individuals with HIV and T2D (n = 16), T2D only (n = 14), HIV only (n = 20) or healt…	Cardiovascular Diseases/*epidemiologyCase-Control StudiesDiabetes Mellitus, Type 2/*blood/complicationsExtracellular Vesicles/*metabolismFemaleGastrointestinal MicrobiomeHIV Infections/*blood/complicationsHumansMaleMicroscopy, Electron, TransmissionMiddle AgedRisk Factors	Research Institute of Internal Medicine, Oslo University Hospital Rikshospitalet, Postboks 4590, 0424, Oslo, Norway. beate.vestad@medisin.uio.no.Institute of Clinical Medicine, University of Oslo, Oslo, Norway. beate.vestad@medisin.uio.no.Norwegian Society for Extracellular Vesicles, NOR-EV, Oslo, Norway. beate.vestad@medisin.uio.no.Department of Immunology, Institute of Clinical Medicine, Univer…	Vestad B, Nyman TA, Hove-Skovsgaard M, Stensland M, Hoel H, Trøseid AS, Aspelin T, Aass HCD, Puhka M, Hov JR, Nielsen SD, Øvstebø R, Trøseid M.	2021	Sci Rep	10.1038/s41598-021-01334-y
285	247_PubMed	Out	Review	Can Saliva Proteins Be Used to Predict the Onset of Acute Myocardial Infarction among High-Risk Patients?	Human saliva plays a pivotal role in digesting food and maintaining oral hygiene. The presence of electrolytes, mucus, glycoproteins, enzymes, antibacterial compounds, and gingival crevicular fluid in saliva ensures the optimum condition of oral cavity and general health condition. Saliva collection has been proven non-invasive, convenient, and inexpensive compared to conventional venipuncture pr…	Biomarkers/metabolismDiabetes Mellitus, Type 2/complications/metabolismDisease SusceptibilityHumansMyocardial Infarction/*diagnosis/etiology/*metabolismProteome/metabolismRisk FactorsSaliva/metabolismSalivary Proteins and Peptides/*metabolism	1. Department of Oral Biology and Biomedical Sciences, Faculty of Dentistry, University of Malaya, 50603 Kuala Lumpur, Malaysia ; 5. Faculty of Dentistry, Universiti Teknologi MARA, 40450 Shah Alam, Selangor, Malaysia.1. Department of Oral Biology and Biomedical Sciences, Faculty of Dentistry, University of Malaya, 50603 Kuala Lumpur, Malaysia.2. Department of Medicine, Faculty of Medicine, Unive…	Rahim MA, Rahim ZH, Ahmad WA, Hashim OH.	2015	Int J Med Sci	10.7150/ijms.11280
286	107_PubMed	Out	Mice	Analysis of Urine Composition in Type II Diabetic Mice after Intervention Therapy Using Holothurian Polypeptides	Hydrolysates and peptide fractions (PF) obtained from sea cucumber with commercial enzyme were studied on the hyperglycemic and renal protective effects on db/db rats using urine metabolomics. Compared with the control group the polypeptides from the two species could significantly reduce the urine glucose and urea. We also tried to address the compositions of highly expressed urinary proteins us…		School of Marine Science, Ningbo UniversityZhejiang, China.Department of Food Science, Cornell UniversityIthaca, NY, United States.School of Marine Science, Ningbo UniversityZhejiang, China.College of Engineering, China Agricultural UniversityBeijing, China.School of Marine Science, Ningbo UniversityZhejiang, China.	Li Y, Xu J, Su X.	2017	Front Chem	10.3389/fchem.2017.00054
287	403_PubMed	Out	In vitro	Proteomic profiling of high glucose primed monocytes identifies cyclophilin A as a potential secretory marker of inflammation in type 2 diabetes	Hyperglycemia is widely recognized to be a potent stimulator of monocyte activity, which is a crucial event in the pathogenesis of atherosclerosis. We analyzed the monocyte proteome for potential markers that would enhance the ability to screen for early inflammatory status in Type 2 diabetes mellitus (T2DM), using proteomic technologies. Monocytic cells (THP-1) were primed with high glucose (HG)…	Cell LineCells, CulturedCyclophilin A/genetics/*immunologyDiabetes Mellitus, Type 2/complications/genetics/*immunologyFemaleGene Expression RegulationGlucose/*immunologyHumansInflammation/diagnosis/immunologyMaleMiddle AgedMonocytes/*immunology/metabolismProteome/genetics/*immunologyProteomicsRNA, Messenger/geneticsSpectrometry, Mass, Matrix-Assisted Laser Desorption-Ionization	Cardiovascular Disease Biology, Rajiv Gandhi Centre for Biotechnology, Thiruvananthapuram, India.	Ramachandran S, Venugopal A, Sathisha K, Reshmi G, Charles S, Divya G, Chandran NS, Mullassari A, Pillai MR, Kartha CC.	2012	Proteomics	10.1002/pmic.201100586
288	161_PubMed	Out	Not diabetes, hyperuricemia	Urinary Proteomic Characteristics of Hyperuricemia and Their Possible Links with the Occurrence of Its Concomitant Diseases	Hyperuricemia (HUA), a chronic disease caused by metabolic disorders of purine, is often accompanied by other diseases such as gout, type 2 diabetes mellitus (T2DM), and hyperlipidemia. However, little is known about the relationship between HUA and these diseases on the protein level. We performed label-free liquid chromatography MS/MS spectrometry analysis of urine samples from 26 HUA patients …		State Key Laboratory of Dampness Syndrome of Chinese Medicine, The Second Affiliated Hospital of Guangzhou University of Chinese Medicine, Guangzhou 510120, China.The Second Clinical Medical College, Guangzhou University of Chinese Medicine,Guangzhou 510405, China.Department of Nephrology, Henan Provincial People's Hospital, Department of Nephrology of Central China Fuwai Hospital, Zhengzhou, Hen…	Huo S, Wang H, Yan M, Xu P, Song T, Li C, Tian R, Chen X, Bao K, Xie Y, Xu P, Zhu W, Liu F, Mao W, Shao C.	2021	ACS Omega	10.1021/acsomega.0c06229
289	391_PubMed	Out	Mice	The hepatic compensatory response to elevated systemic sulfide promotes diabetes	Impaired hepatic glucose and lipid metabolism are hallmarks of type 2 diabetes. Increased sulfide production or sulfide donor compounds may beneficially regulate hepatic metabolism. Disposal of sulfide through the sulfide oxidation pathway (SOP) is critical for maintaining sulfide within a safe physiological range. We show that mice lacking the liver enriched mitochondrial SOP enzyme thiosulfate …	AnimalsDiabetes Mellitus/etiology/metabolism/*pathologyDyslipidemias/etiology/metabolism/*pathology*GluconeogenesisGlucose/metabolismLipid MetabolismLiver/metabolism/*pathologyMaleMiceMice, Inbred C57BLMice, KnockoutNF-E2-Related Factor 2/metabolismProteome/metabolismSulfides/*metabolismThiosulfate Sulfurtransferase/*physiology	University/British Heart Foundation Centre for Cardiovascular Science, University of Edinburgh, Queen's Medical Research Institute, Edinburgh EH16 4TJ, UK.University/British Heart Foundation Centre for Cardiovascular Science, University of Edinburgh, Queen's Medical Research Institute, Edinburgh EH16 4TJ, UK.University/British Heart Foundation Centre for Cardiovascular Science, University of Edin…	Carter RN, Gibbins MTG, Barrios-Llerena ME, Wilkie SE, Freddolino PL, Libiad M, Vitvitsky V, Emerson B, Le Bihan T, Brice M, Su H, Denham SG, Homer NZM, Mc Fadden C, Tailleux A, Faresse N, Sulpice T, Briand F, Gillingwater T, Ahn KH, Singha S, McMaster C, Hartley RC, Staels B, Gray GA, Finch AJ, Selman C, Banerjee R, Morton NM.	2021	Cell Rep	10.1016/j.celrep.2021.109958
290	509_PubMed	Out	Not diabetes, COVID and cardiovascular problems	Biomarkers Associated With Severe COVID-19 Among Populations With High Cardiometabolic Risk: A 2-Sample Mendelian Randomization Study	IMPORTANCE: Cardiometabolic parameters are established risk factors for COVID-19 severity. The identification of causal or protective biomarkers for COVID-19 severity may facilitate the development of novel therapies. OBJECTIVE: To identify protein biomarkers that promote or reduce COVID-19 severity and that mediate the association of cardiometabolic risk factors with COVID-19 severity. DESIGN, S…	Humans*Diabetes Mellitus, Type 2/geneticsGenome-Wide Association StudyMendelian Randomization AnalysisProteomics*COVID-19/epidemiology/geneticsBiomarkers*Cardiovascular Diseases/epidemiology/genetics	Population Health Research Institute, Hamilton, Ontario, Canada.Temerty Faculty of Medicine, University of Toronto, Toronto, Ontario, Canada.Population Health Research Institute, Hamilton, Ontario, Canada.Department of Pathology and Molecular Medicine, McMaster University, Hamilton, Ontario, Canada.Thrombosis and Atherosclerosis Research Institute, Hamilton, Ontario, Canada.Population Health Rese…	Sood T, Perrot N, Chong M, Mohammadi-Shemirani P, Mushtaha M, Leong D, Rangarajan S, Hess S, Yusuf S, Gerstein HC, Paré G, Pigeyre M.	2023	JAMA Netw Open	10.1001/jamanetworkopen.2023.25914
291	119_PubMed	Out	Not diabetes, metabolomics	Association of Plasma Metabolomic Biomarkers With Persistent Tinnitus: A Population-Based Case-Control Study	IMPORTANCE: Persistent tinnitus is common, disabling, and difficult to treat. OBJECTIVE: To evaluate the association between circulating metabolites and persistent tinnitus. DESIGN, SETTING, AND PARTICIPANTS: This was a population-based case-control study of 6477 women who were participants in the Nurses' Health Study (NHS) and NHS II with metabolomic profiles and tinnitus data. Information on ti…	FemaleHumansMiddle AgedBiomarkersCase-Control Studies*Diabetes Mellitus, Type 2*Hearing LossSurveys and Questionnaires	Channing Division of Network Medicine, Department of Medicine, Brigham and Women's Hospital and Harvard Medical School, Boston, Massachusetts.Department of Medicine, Harvard Medical School, Boston, Massachusetts.Department of Medicine, Harvard Medical School, Boston, Massachusetts.Department of Otolaryngology-Head and Neck Surgery, Massachusetts Eye and Ear, Boston.Department of Otolaryngology-He…	Zeleznik OA, Welling DB, Stankovic K, Frueh L, Balasubramanian R, Curhan GC, Curhan SG.	2023	JAMA Otolaryngol Head Neck Surg	10.1001/jamaoto.2023.0052
292	508_PubMed	Out	Not diabetes, atheroesclerosis	Evaluation of Large-Scale Proteomics for Prediction of Cardiovascular Events	IMPORTANCE: Whether protein risk scores derived from a single plasma sample could be useful for risk assessment for atherosclerotic cardiovascular disease (ASCVD), in conjunction with clinical risk factors and polygenic risk scores, is uncertain. OBJECTIVE: To develop protein risk scores for ASCVD risk prediction and compare them to clinical risk factors and polygenic risk scores in primary and s…	FemaleHumansMale*Atherosclerosis/epidemiology/geneticsDiabetes Mellitus, Type 2/complications/epidemiologyHydroxymethylglutaryl-CoA Reductase Inhibitors/therapeutic use*ProteomicsRetrospective StudiesStroke*Cardiovascular Diseases/epidemiology/etiology/mortality/therapyRisk AssessmentAdultMiddle AgedAgedIceland/epidemiologyRandomized Controlled Trials as Topic	deCODE genetics/Amgen, Inc, Reykjavik, Iceland.University of Iceland, Reykjavik, Iceland.deCODE genetics/Amgen, Inc, Reykjavik, Iceland.deCODE genetics/Amgen, Inc, Reykjavik, Iceland.University of Iceland, Reykjavik, Iceland.Amgen, Inc, Thousand Oaks, California.deCODE genetics/Amgen, Inc, Reykjavik, Iceland.deCODE genetics/Amgen, Inc, Reykjavik, Iceland.deCODE genetics/Amgen, Inc, Reykjavik, Ice…	Helgason H, Eiriksdottir T, Ulfarsson MO, Choudhary A, Lund SH, Ivarsdottir EV, Hjorleifsson Eldjarn G, Einarsson G, Ferkingstad E, Moore KHS, Honarpour N, Liu T, Wang H, Hucko T, Sabatine MS, Morrow DA, Giugliano RP, Ostrowski SR, Pedersen OB, Bundgaard H, Erikstrup C, Arnar DO, Thorgeirsson G, Masson G, Magnusson OT, Saemundsdottir J, Gretarsdottir S, Steinthorsdottir V, Thorleifsson G, Helgado…	2023	JAMA	10.1001/jama.2023.13258
293	340_PubMed	Out		Circulating testican-2 is a podocyte-derived marker of kidney health	In addition to their fundamental role in clearance, the kidneys release select molecules into the circulation, but whether any of these anabolic functions provides insight on kidney health is unknown. Using aptamer-based proteomics, we characterized arterial (A)-to-renal venous (V) gradients for >1,300 proteins in 22 individuals who underwent invasive sampling. Although most of the proteins that …	Black or African American/geneticsAptamers, PeptideBiomarkers/*metabolismFemaleGlomerular Filtration Rate/geneticsHumansHypertension/genetics/pathologyKidney/*metabolism/pathologyKidney Function TestsKidney Glomerulus/metabolismMaleMiddle AgedPodocytes/metabolism/pathologyProteoglycans/*genetics/metabolism*Proteomics	Division of Cardiovascular Medicine, Beth Israel Deaconess Medical Center, Boston, MA 02215.Division of Pulmonary, Critical Care, and Sleep Medicine, Beth Israel Deaconess Medical Center, Boston, MA 02215.Nephrology Division, Massachusetts General Hospital, Boston, MA 02114.Endocrine Unit, Massachusetts General Hospital, Boston, MA 02114.Jackson Heart Study, Department of Medicine, University of …	Ngo D, Wen D, Gao Y, Keyes MJ, Drury ER, Katz DH, Benson MD, Sinha S, Shen D, Farrell LA, Peterson BD, Friedman DJ, Elmariah S, Young BA, Smith JG, Yang Q, Vasan RS, Larson MG, Correa A, Humphreys BD, Wang TJ, Pollak MR, Wilson JG, Gerszten RE, Rhee EP.	2020	Proc Natl Acad Sci U S A	10.1073/pnas.2009606117
294	448_PubMed	Out	In vitro	Palmitate-Induced Insulin Hypersecretion and Later Secretory Decline Associated with Changes in Protein Expression Patterns in Human Pancreatic Islets	In obese children with high circulating concentrations of free fatty acid palmitate, we have observed that insulin levels at fasting and in response to a glucose challenge were several times higher than in obese children with low concentrations of the fatty acid as well as in lean controls. Declining and even insufficient insulin levels were observed in obese adolescents with high levels of the f…	AdolescentAutophagy/drug effects/geneticsCalcium-Binding Proteins/genetics/metabolismChildChromatography, LiquidComputational Biology/methodsDiabetes Mellitus, Type 2/etiology/*genetics/metabolism/pathologyFastingGene Expression ProfilingGene Expression RegulationGlucose/metabolism/pharmacologyHumansInsulin Secretion/*drug effects/geneticsInsulin-Secreting Cells/*drug effects/metabolism/pathology…	Pivot Biomed Science GmbH , 54296 Trier , Germany.Department of Medical Cell Biology , Uppsala University , 75236 Uppsala , Sweden.Human Protein Sciences Department, Centre Medical Universitaire , University of Geneva , CH-1211 Geneva , Switzerland.Department of Medical Cell Biology , Uppsala University , 75236 Uppsala , Sweden.Department of Medical Cell Biology , Uppsala University , 75236 Uppsa…	Groebe K, Cen J, Schvartz D, Sargsyan E, Chowdhury A, Roomp K, Schneider R, Alderborn A, Sanchez JC, Bergsten P.	2018	J Proteome Res	10.1021/acs.jproteome.8b00239
295	407_PubMed	Out	Rat	Skeletal muscle tissue from the Goto-Kakizaki rat model of type-2 diabetes exhibits increased levels of the small heat shock protein Hsp27	In order to increase our understanding of diabetes-related muscle weakness, we carried out a mass spectrometry-based proteomic analysis of skeletal muscle preparations from the Goto-Kakizaki rat model of type-2 diabetes. Fluorescence difference in-gel electrophoresis was performed to determine potential differences in the global protein expression profile of muscle extracts. Besides changes in co…	Amino Acid SequenceAnimalsDiabetes Mellitus, Type 2/*metabolism/pathologyElectrophoresis, Gel, Two-DimensionalHSP27 Heat-Shock Proteins/chemistry/*metabolismHeat-Shock Proteins, Small/chemistry/*metabolismImmunoblottingMass SpectrometryMolecular Sequence DataMuscle, Skeletal/*metabolism/*pathologyOrganometallic Compounds/metabolismPeptide MappingPhenanthrolines/metabolismProteomicsRatsTissue Extr…	Department of Biology, National University of Ireland, Maynooth, County Kildare, Ireland.	Mullen E, O'Reilly E, Ohlendieck K.	2011	Mol Med Rep	10.3892/mmr.2011.437
296	516_PubMed	Out	Rat	Proteomic approach to detect changes in hippocampal protein levels in an animal model of type 2 diabetes	In our previous study, we demonstrated that type 2 diabetes affects blood-brain barrier integrity and ultrastructural morphology in Zucker diabetic fatty (ZDF) rats at 40 weeks of age. In the present study, we investigated the possible candidates for diabetes-related proteins in the hippocampus of ZDF rats and their control littermates (Zucker lean control, ZLC), by using two-dimensional fluoresc…	AnimalsDiabetes Mellitus, Type 2/genetics/*metabolism*Disease Models, AnimalFemaleHippocampus/*metabolism/ultrastructureMaleProteomics/*methodsRatsRats, TransgenicRats, ZuckerSpectrometry, Mass, Matrix-Assisted Laser Desorption-Ionization/methods	Department of Anatomy and Cell Biology, College of Veterinary Medicine, Research Institute for Veterinary Science, Seoul National University, Seoul 08826, South Korea; Department of Anatomy, College of Veterinary Medicine, Konkuk University, Seoul 05030, Republic of Korea.Department of Anatomy and Cell Biology, College of Veterinary Medicine, Research Institute for Veterinary Science, Seoul Natio…	Nam SM, Yoo DY, Kwon HJ, Kim JW, Jung HY, Kim DW, Han HJ, Won MH, Seong JK, Hwang IK, Yoon YS.	2017	Neurochem Int	10.1016/j.neuint.2017.04.011
297	28_PubMed	Out	Review	Metabolomic Insight into Lipid and Protein Profile in Diabetes Using Mass Spectrometry	In recent years, metabolomics has become a necessary tool for understanding the impact of external and pathological factors on the operation of biological systems. The first reports of metabolomics date back to the 1970s, however, the area only began to develop dynamically at the beginning of this century and has proved effective only during the present decade. The five primary tools used in this…	AnimalsDiabetes Mellitus/*metabolismHumansLipid MetabolismLipids/analysisMass Spectrometry/*methodsMetabolomics/*methodsProteins/analysis/metabolismProteomics/*methods	Department of Structural Biology, Faculty of Biomedical Sciences and Postgraduate Education, Medical University of Lodz, ul. Zeligowskiego 7/9, 90-752, Lodz, Poland. lucyna.wozniak@umed.lodz.pl.	Bukowiecka-Matusiak M, Chmielewska-Kassassir M, Szczesna D, Wozniak LA.	2016	Mini Rev Med Chem	10.2174/1389557516666160722133534
298	220_PubMed	Out	Mice	High glucose induces DNA methyltransferase 1 dependent epigenetic reprogramming of the endothelial exosome proteome in type 2 diabetes	In response to hyperglycemia, endothelial cells (ECs) release exosomes with altered protein content and contribute to paracrine signalling, subsequently leading to vascular dysfunction in type 2 diabetes (T2D). High glucose reprograms DNA methylation patterns in various cell/tissue types, including ECs, resulting in pathologically relevant changes in cellular and extracellular proteome. However, …	*Exosomes/metabolism/geneticsAnimalsHumans*Diabetes Mellitus, Type 2/metabolism/genetics/pathology*Human Umbilical Vein Endothelial Cells/metabolism*DNA (Cytosine-5-)-Methyltransferase 1/metabolism/genetics*Proteome/metabolismMice*Epigenesis, GeneticMale*Mice, Inbred C57BL*Glucose/metabolism/pharmacologyDiet, High-Fat/adverse effectsDiabetes Mellitus, Experimental/metabolism/genetics/pathology	Department of Ageing Research, Manipal School of Life Sciences, Manipal Academy of Higher Education, Manipal, Karnataka 576104, India.Center for Systems Biology and Molecular Medicine, Yenepoya Research Centre, Yenepoya (Deemed to Be University), Mangalore, Karnataka 575020, India.Department of Physiotherapy, Manipal College of Health Professions, Manipal Academy of Higher Education, Manipal, Kar…	Vasishta S, Ammankallu S, Poojary G, Gomes SM, Ganesh K, Umakanth S, Adiga P, Upadhya D, Prasad TSK, Joshi MB.	2024	Int J Biochem Cell Biol	10.1016/j.biocel.2024.106664
299	40_PubMed	Peer review		Study of Protein Biomarkers of Diabetes Mellitus Type 2 and Therapy with Vitamin B1	In the present research work, the levels of protein biomarkers specific to diabetes mellitus type 2 in the Pakistani population using proteomic technology have been identified and characterized and effect of high dose thiamine has been seen on the levels of these marker proteins. Diabetic patients and normal healthy controls were recruited from the Sheikh Zayed Hospital, Lahore, Pakistan. Total b…	Biomarkers/*metabolismCase-Control StudiesDiabetes Mellitus, Type 2/*metabolism/therapyDiabetic Nephropathies/metabolismGene Expression RegulationHumansPakistanPrognosisProteins/*metabolismProteomeProteomicsThiamine/*metabolism/*therapeutic use	Department of Microbiology and Molecular Genetics, University of the Punjab, Lahore 54590, Pakistan.	Riaz S.	2015	J Diabetes Res	10.1155/2015/150176
300	293_PubMed	Peer review		Unraveling adipose tissue proteomic landscapes in severe obesity: insights into metabolic complications and potential biomarkers	In this study, we aimed to comprehensively characterize the proteomic landscapes of subcutaneous adipose tissue (SAT) and visceral adipose tissue (VAT) in patients with severe obesity, to establish their associations with clinical characteristics, and to identify potential serum protein biomarkers indicative of tissue-specific alterations or metabolic states. We conducted a cross-sectional analys…	MaleFemaleHumans*Obesity, Morbid/metabolism*Insulin Resistance*Diabetes Mellitus, Type 2/metabolismCross-Sectional StudiesProteomicsObesity/metabolismAdipose Tissue/metabolismSubcutaneous Fat/metabolismBiomarkers/metabolismProteins/metabolismIntra-Abdominal Fat/metabolism	Department of Pathological Physiology, Faculty of Medicine, Masaryk University, Brno, Czech Republic.Central European Institute of Technology, Masaryk University, Brno, Czech Republic.RECETOX, Faculty of Science, Masaryk University, Brno, Czech Republic.Department of Physical Activities and Health Sciences, Faculty of Sports Studies, Masaryk University, Brno, Czech Republic.RECETOX, Faculty of Sc…	Hruska P, Kucera J, Kuruczova D, Buzga M, Pekar M, Holeczy P, Potesil D, Zdrahal Z, Bienertova-Vasku J.	2023	Am J Physiol Endocrinol Metab	10.1152/ajpendo.00153.2023
301	299_PubMed	Out	Gestational diabetes	Gestational diabetes mellitus impairs Nrf2-mediated adaptive antioxidant defenses and redox signaling in fetal endothelial cells in utero	In utero exposure to gestational diabetes mellitus (GDM) is associated with an increased risk of type 2 diabetes and cardiovascular disease in later life, yet the underlying mechanisms remain to be elucidated. We examined the effects of GDM on the proteome, redox status, and nuclear factor erythroid 2-related factor 2 (Nrf2)-mediated antioxidant gene expression in human fetal endothelial cells. P…	AdultAntioxidants/*metabolismDiabetes, Gestational/*metabolismFemaleGlutathione/metabolismHuman Umbilical Vein Endothelial Cells/*metabolismHumansNF-E2-Related Factor 2/*metabolismOxidation-ReductionPregnancyReactive Oxygen Species/metabolismSignal Transduction/*physiologyUp-Regulation	Cardiovascular Division, British Heart Foundation Centre of Research Excellence, King's College London, London, U.K.	Cheng X, Chapple SJ, Patel B, Puszyk W, Sugden D, Yin X, Mayr M, Siow RC, Mann GE.	2013	Diabetes	10.2337/db13-0169
302	537_PubMed	Out	Without diabetes and targeted proteomics	Protein Biomarkers for Insulin Resistance and Type 2 Diabetes Risk in Two Large Community Cohorts	Insulin resistance (IR) is a precursor of type 2 diabetes (T2D), and improved risk prediction and understanding of the pathogenesis are needed. We used a novel high-throughput 92-protein assay to identify circulating biomarkers for HOMA of IR in two cohorts of community residents without diabetes (n = 1,367) (mean age 73 ± 3.6 years). Adjusted linear regression identified cathepsin D and confirme…	AgedAged, 80 and overBiomarkers/bloodBlood Glucose/*metabolismCathepsin D/*bloodCausalityCohort StudiesDiabetes Mellitus, Type 2/*blood/epidemiologyFatty Acid-Binding Proteins/*bloodFemaleHepatocyte Growth Factor/*bloodHigh-Throughput Screening AssaysHumans*Insulin ResistanceInterleukin 1 Receptor Antagonist Protein/*bloodLeptin/*bloodLinear ModelsLongitudinal StudiesMaleMendelian Randomization A…	Department of Medical Sciences, Molecular Epidemiology and Science for Life Laboratory, Uppsala University, Uppsala, Sweden.Department of Medical Sciences, Cardiovascular Epidemiology, Uppsala University, Uppsala, Sweden.Department of Medical Sciences, Molecular Epidemiology and Science for Life Laboratory, Uppsala University, Uppsala, Sweden.Department of Public Health and Caring Sciences, Uppsa…	Nowak C, Sundström J, Gustafsson S, Giedraitis V, Lind L, Ingelsson E, Fall T.	2016	Diabetes	10.2337/db15-0881
303	518_PubMed	Out	Review	Pathobiochemical changes in diabetic skeletal muscle as revealed by mass-spectrometry-based proteomics	Insulin resistance in skeletal muscle tissues and diabetes-related muscle weakness are serious pathophysiological problems of increasing medical importance. In order to determine global changes in the protein complement of contractile tissues due to diabetes mellitus, mass-spectrometry-based proteomics has been applied to the investigation of diabetic muscle. This review summarizes the findings f…		Muscle Biology Laboratory, Department of Biology, National University of Ireland, Maynooth, Kildare, Ireland.	Ohlendieck K.	2012	J Nutr Metab	10.1155/2012/893876
304	505_PubMed	Peer review		Adipose tissue-derived adipsin marks human aging in non-type 2 diabetes population	INTRODUCTION: Adipsin or complement factor D is an adipokine that augments insulin secretion, is altered in various degrees of obesity, and is involved in alternative complement pathway. However, whether adipsin has any independent association with risk factors and biomarkers in patients with type 2 diabetes (T2D) remains elusive. RESEARCH DESIGN AND METHODS: We performed an oral glucose toleranc…	Humans*Complement Factor D/metabolism/analysisMaleFemale*Diabetes Mellitus, Type 2/metabolism/bloodMiddle Aged*Biomarkers/analysis/blood*Aging/metabolismCross-Sectional Studies*Adipose Tissue/metabolismAgedAdultGlucose Tolerance TestRisk FactorsInsulin/metabolism/blood	Cell Biology and Physiology, CSIR-Indian Institute of Chemical Biology, Kolkata, West Bengal, India.Academy of Scientific and Innovative Research (AcSIR), Ghaziabad, India.CSIR-Indian Institute of Chemical Biology, Kolkata, India.Cell Biology and Physiology, CSIR-Indian Institute of Chemical Biology, Kolkata, West Bengal, India.Department of Minimal Access & Bariatric Surgery, ILS Hospitals, Kolk…	Maity SK, Das Sharma A, Sarkar J, Chaudhuri T, Tantia O, Chakrabarti P.	2024	BMJ Open Diabetes Res Care	10.1136/bmjdrc-2024-004179
305	432_PubMed	Peer review		Discovery of plasma biomarkers for predicting the severity of coronary artery atherosclerosis by quantitative proteomics	INTRODUCTION: Cardiovascular disease (CVD) in patients with diabetes is the leading cause of death. Finding early biomarkers for detecting asymptomatic patients with CVD can improve survival. Recently, plasma proteomics-targeted selected reaction monitoring/multiple reaction monitoring analyses (MRM)-has emerged as highly specific and sensitive tools compared with classic ELISA methods. The objec…	*AtherosclerosisBiomarkers*Coronary Artery Disease/diagnosisHumansProteomics	Internal Medicine, Chungbuk National University Hospital, Cheongju, South Korea.Internal Medicine, Chungbuk National University College of Medicine, Cheongju, South Korea.Applied Chemisty, Kyung Hee University College of Applied Sciences, Yongin, South Korea.Thoracic and Cardiovascular Surgery, Seoul National University Bundang Hospital, Seongnam, South Korea.Thoracic and Cardiovascular Surgery, …	Ku EJ, Cho KC, Lim C, Kang JW, Oh JW, Choi YR, Park JM, Han NY, Oh JJ, Oh TJ, Jang HC, Lee H, Kim KP, Choi SH.	2020	BMJ Open Diabetes Res Care	10.1136/bmjdrc-2019-001152
306	134_PubMed	Out	Not control group without diabetes	Metabolomics-based multidimensional network biomarkers for diabetic retinopathy identification in patients with type 2 diabetes mellitus	INTRODUCTION: Despite advances in diabetic retinopathy (DR) medications, early identification is vitally important for DR administration and remains a major challenge. This study aims to develop a novel system of multidimensional network biomarkers (MDNBs) based on a widely targeted metabolomics approach to detect DR among patients with type 2 diabetes mellitus (T2DM) efficiently. RESEARCH DESIGN…	BiomarkersCase-Control Studies*Diabetes Mellitus, Type 2/complications/diagnosis*Diabetic Retinopathy/diagnosisHumansMetabolomics	Eye Hospital and School of Ophthalmology and Optometry, Wenzhou Medical University, Wenzhou, Zhejiang, China.National Clinical Research Center for Ocular Diseases, Wenzhou, Zhejiang, China.Center on Evidence-Based Medicine & Clinical Epidemiological Research, School of Public Health & Management, Wenzhou Medical University, Wenzhou, Zhejiang, China.Department of Ophthalmology, Pingxiang People's …	Zuo J, Lan Y, Hu H, Hou X, Li J, Wang T, Zhang H, Zhang N, Guo C, Peng F, Zhao S, Wei Y, Jia C, Zheng C, Mao G.	2021	BMJ Open Diabetes Res Care	10.1136/bmjdrc-2020-001443
307	377_PubMed	Out	Interventional	Proteomic prediction and Renin angiotensin aldosterone system Inhibition prevention Of early diabetic nephRopathy in TYpe 2 diabetic patients with normoalbuminuria (PRIORITY): essential study design and rationale of a randomised clinical multicentre trial	INTRODUCTION: Diabetes mellitus affects 9% of the European population and accounts for 15% of healthcare expenditure, in particular, due to excess costs related to complications. Clinical trials aiming for earlier prevention of diabetic nephropathy by renin angiotensin system blocking treatment in normoalbumuric patients have given mixed results. This might reflect that the large fraction of norm…	AdolescentAdultAged*BiomarkersDiabetes Mellitus, Type 2/*complicationsDiabetic Nephropathies/*prevention & controlDisease ProgressionDouble-Blind MethodEuropeFemaleHumansMaleMiddle AgedProspective StudiesProteomics/*methods*Renin-Angiotensin System*Research DesignYoung Adult	Steno Diabetes Center, Gentofte, Denmark.Steno Diabetes Center, Gentofte, Denmark.Institute of Cardiovascular and Medical Sciences, University of Glasgow, Glasgow, UK.Mosaiques Diagnostics, Hannover, Germany.Klinikum St. Georg, Nephrology and KfH Renal Unit, Leipzig, Germany Martin-Luther-University Halle, Wittenberg, Germany.Institute of Cardiovascular and Medical Sciences, University of Glasgow…	Lindhardt M, Persson F, Currie G, Pontillo C, Beige J, Delles C, von der Leyen H, Mischak H, Navis G, Noutsou M, Ortiz A, Ruggenenti PL, Rychlik I, Spasovski G, Rossing P.	2016	BMJ Open	10.1136/bmjopen-2015-010310
308	236_PubMed	Out	Not control, prediabetes	Metabolomic markers of glucose regulation after a lifestyle intervention in prediabetes	INTRODUCTION: Disentangling the specific factors that regulate glycemia from prediabetes to normoglycemia could improve type 2 diabetes prevention strategies. Metabolomics provides substantial insights into the biological understanding of environmental factors such as diet. This study aimed to identify metabolomic markers of regression to normoglycemia in the context of a lifestyle intervention (…	AcetylgalactosamineBiomarkers*Diabetes Mellitus, Type 2/complications/prevention & controlDiet, ReducingDietary Proteins/analysisGlucoseGlycated Hemoglobin/analysisHumansMetabolomicsObesity/complications*Prediabetic StatePutrescineTaurineWeight Loss	Clinical and Translational Epidemiology Unit, Massachusetts General Hospital, Boston, Massachusetts, USA msevillagonzalez@mgh.harvard.edu.Department of Medicine, Harvard Medical School, Boston, MA, USA.Metabolism Program, The Broad Insitute of MIT and Harvard, Cambridge, MA, USA.Unidad de Investigacion en Enfermedades Metabólicas, Insituto Nacional de Ciencias Médicas y Nutrición Salvador Zubirán…	Sevilla-Gonzalez MDR, Manning AK, Westerman KE, Aguilar-Salinas CA, Deik A, Clish CB.	2022	BMJ Open Diabetes Res Care	10.1136/bmjdrc-2022-003010
309	424_PubMed	Out	Mice	Plasma Protein Biomarkers Correlated with the Development of Diet-Induced Type 2 Diabetes in Mice	INTRODUCTION: Early detection, assessment of disease progression, and application of an appropriate therapeutic intervention are all important for the care of patients with type 2 diabetes. Currently, however, there is no simple test for early detection of type 2 diabetes. Established diagnostic tests for the disease including oral glucose tolerance, fasting blood glucose, and hemoglobin A1c are …		Edison Biotechnology Institute, Konneker Research Laboratories, Ohio University, The Ridges, Bldg. 25, Athens, OH 45701-2979, USA, Department of Pediatrics, College of Osteopathic Medicine, Ohio University, Athens, OH, USA.	Okada S, List EO, Sankaran S, Kopchick JJ.	2010	Clin Proteomics	10.1007/s12014-009-9040-5
310	233_PubMed	Out	Interventional	Vardenafil improves penile erection in type 2 diabetes mellitus patients with erectile dysfunction: role of tropomyosin	INTRODUCTION: Evidences have been suggested that phosphodiesterase type 5 (PDE5) inhibition promotes vasculoprotective benefits in patients with cardiovascular diseases. AIM: The aim of this study is to analyze the systemic effect of PDE5 inhibition in type 2 diabetes mellitus patients with erectile dysfunction (ED) determining changes in the expression levels of plasma proteins. METHODS: Sevente…	AnimalsCattleCyclic GMP/metabolismDiabetes Mellitus, Type 2/*complicationsErectile Dysfunction/blood/*drug therapy/etiologyGuanylate Cyclase/metabolismHumansImidazoles/administration & dosage/*therapeutic useMaleMiddle AgedNitric Oxide/metabolism/pharmacologyPenile Erection/*drug effectsPhosphodiesterase 5 Inhibitors/administration & dosage/*therapeutic usePhosphoric Diester Hydrolases/metabolism…	Cardiovascular Research Unit, Cardiology Department of Hospital Clínico San Carlos de Madrid, Instituto de Investigación Sanitaria del Hospital Clínico San Carlos (IdISSC), Madrid, Spain.	Zamorano-León JJ, Olivier C, de Las Heras N, Mateos-Cáceres PJ, Brime Menéndez R, Rodríguez-Sierra P, Martín Palacios N, Manso LS, Modrego J, Segura A, Macaya C, López-Farré AJ.	2013	J Sex Med	10.1111/jsm.12324
311	308_PubMed	Peer review		Effect of Hypoglycemia and Rebound Hyperglycemia on Proteomic Cardiovascular Risk Biomarkers	Introduction: Hypoglycemia has been associated with cardiovascular events, and glucose variability has been suggested to be associated with increased cardiovascular risk. Therefore, in this study, we examined the effect on proteomic cardiovascular risk protein markers of (i) mild iatrogenic hypoglycemia and (ii) severe iatrogenic hypoglycemia followed by rebound hyperglycemia. Methods: Two iatrog…		Research Department, Royal College of Surgeons in Ireland, Adliya P.O. Box 15503, Bahrain.Academic Endocrinology, Diabetes and Metabolism, Hull York Medical School, Hull HU6 7RU, UK.Research Department, Royal College of Surgeons in Ireland, Adliya P.O. Box 15503, Bahrain.Research Department, Royal College of Surgeons in Ireland, Adliya P.O. Box 15503, Bahrain.	Nandakumar M, Sathyapalan T, Atkin SL, Butler AE.	2024	Biomedicines	10.3390/biomedicines12061137
312	303_PubMed	Peer review		Changes in urine proteome accompanying diabetic nephropathy progression	INTRODUCTION: Owing to the prevalence of type 2 diabetes, diabetic kidney disease (DKD) becomes the major cause of end-stage renal disease. The current markers of diabetic nephropathy are based on albuminuria and clinical signs of retinopathy. Sensitive and specific noninvasive diagnostic tools, unbiased by the presence of comorbidities, are needed, especially to detect the early stages of diabet…	AdultAgedAlbuminuria/physiopathology/urineBiomarkers/*urineDiabetes Mellitus, Type 2/*complications/urineDiabetic Nephropathies/*etiology/physiopathology/*urineDiabetic Retinopathy/physiopathology/*urineDisease ProgressionFemaleHumansKidney Failure, Chronic/*etiology/physiopathology/*urineMaleMiddle AgedProteomeProteomicsTandem Mass Spectrometry		Lewandowicz A, Bakun M, Kohutnicki R, Fabijańska A, Kistowski M, Imiela J, Dadlez M.	2015	Pol Arch Med Wewn	10.20452/pamw.2640
313	305_PubMed	Out	Rat	Effect of Hyperglycemia to The mRNA Level and Protein Expression of Perlecan at Rat Model of Osteoarthritis with Diabetes Mellitus Type 1	INTRODUCTION: Previous research found that diabetes mellitus capable to aggravate osteoarthritis disease. In brief, the hyperglycemia condition in diabetes mellitus has an impact on protein glycation of all joint components, including molecule, such as perlecan. The protein expression of perlecan reflects the presence amount of perlecan in the matrix of articular cartilage. However, the impact of…	AnimalsBlood GlucoseDiabetes Mellitus, Experimental/*blood/complicationsDiabetes Mellitus, Type 1/*blood/complicationsDisease Models, AnimalHeparan Sulfate Proteoglycans/*genetics/*metabolismHyperglycemia/*blood/etiologyMaleOsteoarthritis/complications/genetics/*metabolismRNA, Messenger/metabolismRats	Department of Anatomy, Faculty of Medicine, Wijaya Kusuma University, Surabaya, Indonesia.Faculty of Medicine, University of Brawijaya, Malang, Indonesia.Research Centre of Smart Molecule of Natural Genetics Resources, Department of Biology, Faculty of Sciences, Brawijaya University, Malang, East Java, Indonesia.Research Centre of Smart Molecule of Natural Genetics Resources, Department of Biolog…	Njoto I, Kalim H, Soeatmadji DW, Handono K, Fatchiyah F.	2019	Med Arch	10.5455/medarh.2019.73.144-148
314	101_PubMed	Out	Interventional	Randomized Trial of SGLT2 Inhibitor Identifies Target Proteins in Diabetic Kidney Disease	INTRODUCTION: Sodium-glucose cotransporter 2 inhibitors (SGLT2i) have emerged as novel therapeutics to treat diabetic kidney disease (DKD). Although the beneficial effects of SGLT2i have been demonstrated, their target mechanisms on kidney function are unknown. The current study aimed to elucidate these mechanisms by studying SGLT2i-induced changes in the urinary proteome of persons with type 2 d…		Steno Diabetes Center Copenhagen, Herlev, Denmark.The Bioinformatics Center, Department of Biology, University of Copenhagen, Copenhagen, Denmark.Steno Diabetes Center Copenhagen, Herlev, Denmark.Steno Diabetes Center Copenhagen, Herlev, Denmark.Steno Diabetes Center Copenhagen, Herlev, Denmark.Mosaiques Diagnostics GmbH, Hannover, Germany.Department of Internal Medicine IV (Nephrology and Hypert…	Ahluwalia TS, Rönkkö TKE, Eickhoff MK, Curovic VR, Siwy J, Eder S, Denicolò S, Mayer G, Mischak H, Rossing P, Persson F.	2023	Kidney Int Rep	10.1016/j.ekir.2023.11.020
315	460_PubMed	Out	Proteomics?	Effects of exercise and exercise timing on energy intake and appetite control in Danish individuals with overweight or obesity with and without type 2 diabetes: a protocol for a randomised controlled cross-over trial	INTRODUCTION: The aim of this study is to investigate the effects of acute exercise on appetite control and whether this differs between morning and late afternoon in individuals with overweight/obesity with or without type 2 diabetes (T2D). METHODS AND ANALYSIS: The hedonic and homeostatic appetite control in obesity and type 2 diabetes in the context of meal and exercise timing (TIMEX) study is…	Humans*Diabetes Mellitus, Type 2/therapy*Cross-Over StudiesMiddle AgedAdult*Energy IntakeMaleFemale*Exercise/physiologyDenmark*Obesity/therapy/physiopathology*Overweight/therapyAgedAdolescentYoung AdultAppetite Regulation/physiologyRandomized Controlled Trials as TopicTime FactorsAppetite/physiology	Copenhagen University Hospital Steno Diabetes Center Copenhagen, Herlev, Denmark.Copenhagen University Hospital Steno Diabetes Center Copenhagen, Herlev, Denmark.Department of Clinical Medicine, University of Copenhagen, Copenhagen, Denmark.Copenhagen University Hospital Steno Diabetes Center Copenhagen, Herlev, Denmark.Copenhagen University Hospital Steno Diabetes Center Copenhagen, Herlev, Denm…	Jalking L, Launbo NP, Jensen MM, Pedersen HE, Blond MB, Gerstenberg MK, Finlayson G, Beaulieu K, Færch K, Grunnet LG, Quist JS.	2025	BMJ Open	10.1136/bmjopen-2024-092683
316	423_PubMed	Out	Mice	Fatty acid β-oxidation and mitochondrial fusion are involved in cardiac microvascular endothelial cell protection induced by glucagon receptor antagonism in diabetic mice	INTRODUCTION: The role of cardiac microvascular endothelial cells (CMECs) in diabetic cardiomyopathy is not fully understood. We aimed to investigate whether a glucagon receptor (GCGR) monoclonal antibody (mAb) ameliorated diabetic cardiomyopathy and clarify whether and how CMECs participated in the process. RESEARCH DESIGN AND METHODS: The db/db mice were treated with GCGR mAb or immunoglobulin …	MiceAnimalsReceptors, Glucagon/metabolismEndothelial Cells*Diabetic Cardiomyopathies/prevention & control/metabolism*Diabetes Mellitus, ExperimentalMitochondrial DynamicsProteomicsAntibodies, Monoclonal/pharmacologyFatty Acids	Department of Endocrinology and Metabolism, Department of Cardiology and Institute of Vascular Medicine, Peking University Third Hospital, Beijing, China.NHC Key Laboratory of Cardiovascular Molecular Biology and Regulatory Peptides; Key Laboratory of Molecular Cardiovascular Science, Ministry of Education, Beijing Key Laboratory of Cardiovascular Receptors Research, Beijing, China.Department of …	Wang P, Wei R, Cui X, Jiang Z, Yang J, Zu L, Hong T.	2023	J Diabetes	10.1111/1753-0407.13458
317	312_PubMed	Out	Mice	Type 2 diabetic obese db/db mice are refractory to myocardial ischaemic post-conditioning in vivo: potential role for Hsp20, F1-ATPase δ and Echs1	Ischaemic post-conditioning (PostC) is a clinically relevant cardioprotective modality that has been confirmed in many species including human. It remains unknown if PostC can still protect heart in Type 2 diabetes, a rapidly growing disease in the world. This study investigated the efficacy of PostC in the leptin receptor-deficient db/db mice, which possess Type 2 diabetic characteristics includ…	AnimalsBlood Glucose/analysisBody WeightDiabetes Mellitus, Type 2/complications/*physiopathologyEnoyl-CoA Hydratase/*physiologyHSP20 Heat-Shock Proteins/*physiologyMaleMiceMice, Inbred C57BLMitochondrial Proteins/*physiologyMyocardial Reperfusion Injury/*physiopathologyProton-Translocating ATPases/*physiologySpectrometry, Mass, Matrix-Assisted Laser Desorption-Ionization	Division of Cardiology, Department of Internal Medicine, VCU Pauley Heart Center, Virginia Commonwealth University, Richmond, VA 23298-0204, USA.	Zhu SG, Xi L, Kukreja RC.	2012	J Cell Mol Med	10.1111/j.1582-4934.2011.01376.x
318	521_PubMed	Out	Rat	Proteome, phosphoproteome, and hydroxyproteome of liver mitochondria in diabetic rats at early pathogenic stages	It has been proposed that mitochondrial dysfunction is involved in the pathogenesis of type 2 diabetes (T2D). To dissect the underlying mechanisms, we performed a multiplexed proteomics study on liver mitochondria isolated from a spontaneous diabetic rat model before/after they were rendered diabetic. Altogether, we identified 1091 mitochondrial proteins, 228 phosphoproteins, and 355 hydroxyprote…	AnimalsBlotting, WesternDiabetes Mellitus, Type 2/genetics/*metabolism/pathologyGene Expression ProfilingHydroxylationMass SpectrometryMetabolomics/methodsMitochondria, Liver/*metabolismMitochondrial Proteins/genetics/metabolismModels, BiologicalPhosphoproteins/*analysis/geneticsProtein Processing, Post-TranslationalProteins/*analysis/genetics/metabolismProteome/*analysis/geneticsProteomics/metho…	Key Laboratory of Systems Biology, Institute of Biochemistry and Cell Biology, Shanghai Institutes for Biological Sciences, Chinese Academy of Sciences, Shanghai 200031, China.	Deng WJ, Nie S, Dai J, Wu JR, Zeng R.	2010	Mol Cell Proteomics	10.1074/mcp.M900020-MCP200
319	435_PubMed	Out	Review	Advanced proteomics procedure as a detection tool for predictive screening in type 2 pre-Diabetes	It has been suggested that a more precise selection of predictive biomarkers may prove useful in the early diagnosis of type 2 diabetes (T2D), even when glucose tolerance is normal. This is vital since many T2D cases may be preventable by avoiding those factors that trigger the disease process (primary prevention) or by use of therapy that modulates the disease process before the onset of clinica…		Department of Cranio-Maxillofacial and Oral Surgery, Medical University of Vienna, Waehringer Guertel 18-20, 1090 Vienna, Austria.	Koehn J, Krapfenbauer K.	2010	EPMA J	10.1007/s13167-010-0005-6
[truncated: 955 more rows]

## Sheet: 2. Peer review (Screening)
	ID	Decision_RPL	Decision_JGC	Final decision	Posterior Exclusion	Title	Authors	Year	Journal	DOI
1275	ADDITIONAL			In		Proteomics and Phosphoproteomics of Circulating Extracellular Vesicles Provide New Insights into Diabetes Pathobiology	Yury O. Nunez Lopez 1 , Anton Iliuk 2,* , Alejandra M. Petrilli 1, Carley Glass 1, Anna Casu 1 and Richard E. Pratley 1,*	2022	International Journal of Molecular Science	10.3390/ijms23105779
1276	ADDITIONAL			In		A Protein Profile of Visceral Adipose Tissues Linked to Early Pathogenesis of Type 2 Diabetes Mellitus	Kim SJ, Chae S, Kim H, Mun DG, Back S, Choi HY, Park KS, Hwang D, Choi SH, Lee SW.	2013	Mol Cell Proteomics	10.1074/mcp.M113.035501
16	128_PubMed	In	In	In		Integrated Transcriptomics and Proteomics Identified CMPK1 as a Potential Biomarker for Type 2 Diabetes Mellitus	Zhao K, Mao R, Yi W, Ren Z, Liu Y, Yang H, Wang S, Feng Z.	2024	Diabetes Metab Syndr Obes	10.2147/DMSO.S467950
[truncated: 184 more rows]

## Sheet: 3. Basal data studies (Extract)
ID	Reference	Title	Abstract	Keywords	Affiliations	Authors	Country	Year	Journal	DOI	OnlyDiabetes	TypeOfStudy	ProteomicQuantificationTechnique	Comercial house	Instrument Model	Data acquisition mode	DIA method	Reference library	Software	Sample Size Diabetics	Sample Size Controls	Type of sample (original)	Type of sample (grouped)	Software for downstream analisys	Normalization	Statistical test	Adjustment?	P-value adjustment method	Imputation?	Type of imputation	Functional analysis?	Tool used for functional analysis	infoPvalue	infoAdjustedPvalue	InfoFC	TotalProteins	RawData	RawDataFile
[truncated: 28 more rows]

[truncated: 2 more sheets: 4. Protein data (Extr, Process), 5. Group description (Extract)]
