# Supplementary material for: Exploring Biomarkers in Type 2 Diabetes Mellitus versus Normoglycemia Identified through High-Throughput Proteomics: A Systematic Review and Meta-Analysis
Source: J Proteome Res. 2025 Nov 30;25(1):4–20. doi: 10.1021/acs.jproteome.5c00773 (PMC12772132; doi:10.1021/acs.jproteome.5c00773)
Supplement: Supplementary file 3 [file pr5c00773_si_003.xlsx]

## Sheet: README
	Sheet	Description
1	QUADOMICS	General result of the QUADOMICS tools by item and study, as well as the quality classification of the studies
2 to 15	Item 1 - Item 16	For each item, a detailed description of the information provided by each article that justify the item's answer

## Sheet: QUADOMICS
ID	1. Selection	2. Patient spectrum	3. Sample collection	4. Demographic/clinical factors	5. Pre-analytical procedures	6. Timing to index test	7. Reference standard	8. Verification	10A. Replication Proteomics	10B. Replication Downstream Analysis	11. Execution of reference standard	12. Assessment	16. Validation	% Yes	%No	% Unclear	General quality
Zhao et al., 2024	Yes	No	Yes	No	Yes	Unclear	Unclear	Unclear	Yes	No	Unclear	No	Yes	38.4615	30.7692	30.7692	Moderate
Samodova et al., 2025	Yes	Yes	Yes	Yes	Yes	Yes	Yes	Yes	Yes	Yes	Yes	No	No	84.6154	15.3846	0	High
Zhao et al., 2021	No	Unclear	No	No	Yes	Unclear	Yes	Yes	Yes	Yes	No	No	No	38.4615	46.1538	15.3846	Low
Carruthers et al., 2021	No	No	Yes	Yes	Yes	Yes	Yes	Yes	No	Yes	No	No	Yes	61.5385	38.4615	0	High
Vestad et al., 2021	Yes	No	Yes	Yes	Yes	Yes	Yes	Yes	No	No	No	No	No	53.8462	46.1538	0	High
Lewandowicz et al., 2015	Yes	Yes	Yes	No	Yes	Unclear	Unclear	Unclear	No	Yes	Unclear	No	Yes	46.1538	23.0769	30.7692	Moderate
Nunez Lopez et al., 2022	Yes	Yes	No	Yes	Yes	Yes	Yes	Yes	Yes	No	Yes	No	No	69.2308	30.7692	0	High
Chen et al., 2021	Yes	No	Yes	No	Yes	Unclear	No	No	Yes	No	No	Yes	No	38.4615	53.8462	7.69231	Low
Sachdeva et al., 2024	Yes	No	Yes	No	Yes	Yes	Yes	Yes	Yes	No	Yes	No	Yes	69.2308	30.7692	0	High
Zou et al., 2020	Yes	No	Yes	No	Yes	No	Yes	Yes	Yes	No	No	No	No	46.1538	53.8462	0	Low
Amorim et al., 2022	Yes	No	Yes	No	Yes	No	Unclear	Unclear	Yes	Yes	Unclear	Yes	Yes	53.8462	23.0769	23.0769	High
Thingholm et al., 2011	No	No	No	No	Yes	Unclear	Unclear	Unclear	No	No	Unclear	No	Yes	15.3846	53.8462	30.7692	Low
An et al., 2018	No	No	Yes	No	No	Unclear	Unclear	Unclear	No	No	Unclear	No	Yes	15.3846	53.8462	30.7692	Low
Nimer et al., 2023	Yes	Yes	Yes	No	Yes	Yes	Yes	Yes	Yes	No	Yes	Yes	Yes	84.6154	15.3846	0	High
Abdulwahab et al., 2019	Yes	Yes	Yes	No	Yes	Yes	Yes	Yes	Yes	No	Yes	No	No	69.2308	30.7692	0	High
Yu et al., 2022	Yes	No	Yes	No	Yes	No	Yes	Unclear	No	No	Unclear	Yes	Yes	46.1538	38.4615	15.3846	Moderate
Ferreira da Silva et al., 2024	No	Yes	Yes	Yes	Yes	Unclear	Unclear	Unclear	Yes	No	Unclear	No	No	38.4615	30.7692	30.7692	Moderate
Chae et al., 2018	No	No	No	Yes	Yes	Unclear	Yes	Unclear	Yes	No	Unclear	No	Yes	38.4615	38.4615	23.0769	Moderate
Kaur et al., 2012	No	Yes	Yes	No	Yes	Unclear	Unclear	Unclear	Yes	No	Unclear	Yes	Yes	46.1538	23.0769	30.7692	Moderate
Chen et al., 2020	No	Yes	No	No	Yes	Yes	Yes	Yes	Yes	No	No	Yes	No	53.8462	46.1538	0	High
Darmayanti et al., 2023	Yes	No	No	Yes	No	Yes	No	Unclear	No	No	Unclear	No	No	23.0769	61.5385	15.3846	Low
Wigger et al., 2021	No	No	Yes	Yes	Yes	Yes	Yes	Yes	Yes	Yes	No	No	No	61.5385	38.4615	0	High
Yan et al., 2024	No	Yes	Yes	No	Yes	No	Unclear	Unclear	No	No	Unclear	Yes	Yes	38.4615	38.4615	23.0769	Moderate
Li et al., 2023	Yes	Yes	Yes	Yes	Yes	Yes	Yes	Yes	Yes	No	Yes	No	No	76.9231	23.0769	0	High
Skeie et al., 2018	No	No	Yes	No	Yes	Unclear	Unclear	Unclear	Yes	No	Unclear	No	No	23.0769	46.1538	30.7692	Low
Li et al., 2018	No	Unclear	No	No	No	Unclear	Unclear	Unclear	Yes	No	Unclear	No	No	7.69231	53.8462	38.4615	Low
Kim et al., 2014	Yes	No	Yes	Yes	Yes	Yes	Yes	Yes	Yes	No	Unclear	No	Yes	69.2308	23.0769	7.69231	High

## Sheet: Item 1
ITEM 1
ID	Inclusion/Exclusion criteria	Final decisión
Zhao et al., 2024	The inclusion criteria were as follows: (1) patients with a Body Mass Index (BMI) ≥ 28 kg/m2; (2) patients who were hospitalized and undergoing bariatric surgery; (3) patients who were fully informed about the study and gave their consent to participate; (4) patients who had completed all preoperative examinations and had complete inpatient medical records; and (5) patients approved by the ethics…	Yes
Samodova et al., 2025	Information stated in the main study ADDITION-PRO in the parental study: Johansen NB, Hansen ALS, Jensen TM, Philipsen A, Rasmussen SS, Jørgensen ME, et al. Protocol for ADDITION-PRO: a longitudinal cohort study of the cardiovascular experience of individuals at high risk for diabetes recruited from Danish primary care. BMC Public Health. 2012 [cited 2024 Oct 14];12. Available from: https:// pubm…	Yes
Zhao et al., 2021	Not reported	No
Carruthers et al., 2021	Not reported	No
Vestad et al., 2021	All individuals with HIV were on stable antiretroviral therapy (ART) and virally suppressed, whereas all individuals with T2D were treated with diet and/or oral antidiabetics and/or insulin as previously reported in reference 53.	Yes
Lewandowicz et al., 2015	Patients with diabetes are naturally burdened with several other diseases, with diabetes as a general cause of these complications on the background of metabolic imbalance and vascular damage. Thus, conditions concomitant to diabetes and diabetic kidney disease (DKD), including hypertension, dyslipidemia, congestive heart failure (stable New York Heart Association class up to class II), stable co…	Yes
Nunez Lopez et al., 2022	Reported in https://clinicaltrials.gov/study/NCT02226640	Yes
Chen et al., 2021	All patients with VD were diagnosed by neuropsychiatrists in the hospitals based on the criteria defined by the National Institute of Neurological Disorders and Stroke-Association Internationale pour la Recherche et l’Enseignement en Neurosciences (NINDSAIREN) (Román et al., 1993; Pohjasvaara et al., 2000) and the central assessment of the neuroimaging criteria for VD. Patients with VD had to ful…	Yes
Sachdeva et al., 2024	Adults (>18 years of age) with and without type 2 DM undergoing evaluation for cataract extraction were prospectively recruited from the Wilmer Eye Institute at Johns Hopkins University School of Medicine from October 2020 through March 2021. Potentially eligible participants with type 2 DM were identified prior to their preoperative clinic visit by review of the electronic medical record, with t…	Yes
Zou et al., 2020	All adult subjects provided written informed consent. The inclusion criteria for children included in the standard subjects were the following: (1) availability of written informed consent signed by the guardian; (2) age between five and 18 years. The following conditions were excluded from this study. Patients with ocular status that would affect tear production or quality would be removed, incl…	Yes
Amorim et al., 2022	Patients with T2D, without or with DR (NPDR or PDR), as well as healthy subjects (control group) aged 40-75 yearsold were included in this study. The exclusion criteria were as follows: cataract, glaucoma, or other eye diseases compromising visual acuity; systemic diseases potentially associated with tears abnormalities including rheumatoid arthritis, lupus, Sjögren’s syndrome, thyroid related di…	Yes
Thingholm et al., 2011	Not reported	No
An et al., 2018	Not reported	No
Nimer et al., 2023	All patients with T2DM had been diagnosed according to American Diabetes Association guidelines. Patients diagnosed with chronic diseases other than T2DM or with major complications of diabetes were excluded from this study. The Control group involved sixty non-diabetic subjects who were volunteers from Jordan University of Science and Technology (JUST) and their relatives	Yes
Abdulwahab et al., 2019	The patients with T2DM were clinically diagnosed according to the World Health Organization criteria (15). The inclusion criteria for cases were: Male or female Bahraini subjects with confirmed T2DM. The exclusion criteria were: Individuals with other metabolic, cancerous or chronic disease, chronic infections, other major diseases, alcoholism/smoking, non‑Bahraini subjects or T1DM. The cases wer…	Yes
Yu et al., 2022	Patients with traumatic brain injury, brain tumors, drug abuse, alcohol addiction, and psychiatric disorders were excluded from the study. Diabetes duration, hypertension, hyperlipidemia and coronary heart disease (CHD), olfactory score, and Apo lipoprotein E (APOE) were considered systematically (Table 1). No control group information.	Yes
Ferreira da Silva et al., 2024	Not reported	No
Chae et al., 2018	Not reported	No
Kaur et al., 2012	Not reported	No
Chen et al., 2020	Not reported	No
Darmayanti et al., 2023	A total of 140 men of age 30–50 years with and without T2DM were enrolled in this study to reduce bias influence by gender. The subjects were excluded if they were in a state of acute infection or with impaired kidney function or hyperthyroidism. After the exclusion, a total of 126 men were included in this study. The study was approved by the Ethics Commission of the Faculty of Medicine, Padjadj…	Yes
Wigger et al., 2021	Not reported	No
Yan et al., 2024	Not reported	No
Li et al., 2023	Consecutive local individuals undergoing routine physical health examinations at the Second Affiliated Hospital of Ningxia Medical University, China, between December 2016 and April 2017 were enrolled. Subjects were excluded if: (1) they were previously diagnosed with prediabetes or diabetes; (2) they had kidney disease, liver disease or cancer; (3) they had acute or chronic infection or inflamma…	Yes
Skeie et al., 2018	Not reported	No
Li et al., 2018	Not reported	No
Kim et al., 2014	We enrolled T2DM patients who had been diagnosed with diabetes within the past 5 years based on American Diabetes Association criteria (26) and had undergone only lifestyle modification, without taking antidiabetic medication (drug naïve). They showed normal body mass index values (_25 kg/m2) and had no past history of major adverse cardiovascular events, acute inflammatory diseases, or cancer. W…	Yes

## Sheet: Item 2
ITEM 2
ID	Lack of age restrcition (range)	Lack of sex restriction	Adecuate source of patients	Final decisión	Comments
Zhao et al., 2024	Not reported	Not reported	Obese patients that underwent bariatric surgery	No	Patients undergoing bariatric surgery and obese patients, but no criteria about age and sex provided
Samodova et al., 2025	Yes	Yes	Yes	Yes
Zhao et al., 2021	Yes	Yes	Not reported	Unclear
Carruthers et al., 2021	Yes	Only Women	Not reported	No	Only Ethics Commite information provided
Vestad et al., 2021	Yes	Yes	Patients from different hospitals and controls from hospital stuff	No	Hospital information provided, but patients from different hospitals and controls from hospital stuff..
Lewandowicz et al., 2015	Yes	Yes	Yes	Yes
Nunez Lopez et al., 2022	Yes	Yes	Yes	Yes	Community sample in https://clinicaltrials.gov/study/NCT02226640
Chen et al., 2021	Old patients	Yes	Yes	No	Older patients due to the main outcome: dementia (matched patients between groups), these patients also suffered a stroke event
Sachdeva et al., 2024	Yes	Yes	Patients that underwent cataract surgery	No	Patients that underwent cataract surgery
Zou et al., 2020	Yes	Yes	Patients with ocular problems (recruitment at the Ophthalmology Clinic of Shanghai General Hospital)	No	Only oftalmological area of the hospital….
Amorim et al., 2022	40 to 75 years-old	Yes	Yes	No	Only Ethics Commite information provided, that was from CHUC center in Coimbra, Portugal, so indirectly this is considered the source of patients
Thingholm et al., 2011	Yes	Yes	Any information about hospital/center of recruitment & all patients are obese	No
An et al., 2018	35 to 50 years-old	Only men	Yes	No
Nimer et al., 2023	Yes	Yes	Yes	Yes
Abdulwahab et al., 2019	Yes	Yes	Yes	Yes
Yu et al., 2022	Old patients	Yes	Yes	No	Old patients because they matched a group of T2DM-MCI (mild cognitive impairment, matched patients between groups) and no information about control group.
Ferreira da Silva et al., 2024	Yes	Yes	Yes	Yes
Chae et al., 2018	Yes	Yes	Patients that underwent elective orthopedic surgery	No	Patients that underwent orthopedic surgery
Kaur et al., 2012	Yes	Yes	Yes	Yes
Chen et al., 2020	Yes	Yes	Yes	Yes
Darmayanti et al., 2023	30-50 years-old	Only men	Yes	No
Wigger et al., 2021	Yes	Yes	Patients that underwent pancreatic surgery	No	Patients that underwent pancreatic surgery
Yan et al., 2024	Yes	Yes	Yes	Yes
Li et al., 2023	Yes	Yes	Yes	Yes
Skeie et al., 2018	50 to 70 years-old	Yes	Death donors	No	Death donors
Li et al., 2018	Not reported	Not reported	Not reported	Unclear	Any information fo these items
Kim et al., 2014	Yes	Yes	Donors that underwent elective abdominal surgery	No

## Sheet: Item 3
ITEM 3
ID	Type of sample info?	Procedure of tissue sample collection?	time of sample collection (morning, during the day)	time between sample acquisition and storage	Temperature of storage	Final decision
Zhao et al., 2024	Liver tissue	During bariatric surgeries performed between October 2020 to November 2020, samples of 0.5 cm × 0.5 cm × 0.5 cm size	Not reported	Not reported	-80	Yes
Samodova et al., 2025	Saliva	Participants were asked not to brush their teeth on the day of sample collection. Saliva production was stimulated by chewing paraffin wax gum, and collected samples were stored immediately.	Not reported	Inmediately after collection	-80	Yes
Zhao et al., 2021	Plasma	Not reported	Not reported	Not reported	Not reported	No
Carruthers et al., 2021	Visceral Adipose Tissue from the greater omentum	During bariatric surgery	Not reported	Not reported	-80	Yes
Vestad et al., 2021	Extracellular vesicles (blood)	EV extraction procedures reported: Size exclusion chromatography, Transmission electron microscopy, Western blot, Nanoparticle tracking analysis	Not reproted	Within 60 min after collection	-80	Yes
Lewandowicz et al., 2015	Urine	All included patients provided clean-catch urine samples (~80 ml). Then, samples were preprocessed as follows: 4 ml of 1 M HEPES (pH 7.2) buffer was added to 46 ml of urine in a Falcon tube to a final volume of 50 ml, vortexed for 2 minutes, and centrifuged at 3000 rcf for 10 minutes to remove cellular debris. The supernatant was filtered through 0.45 μm Roth syringe filters, then thoroughly mixe…	Between 11 am and 2pm	At least 2 hours, but no more than 4 hours	-80	Yes
Nunez Lopez et al., 2022	Extracellular vesicles (blood)	EV extraction procedures reported: Evtrap	Not reported	Not reported	Not reported	No
Chen et al., 2021	Urine	About 10–20ml of midstream specimens of the first-morning urine was collected to establish the standard operation procedure (SOP).	First-morning	Not reported	-80	Yes
Sachdeva et al., 2024	Aqueous humor	Aqueous humor was collected from the operative eye in a sterile fashion at the beginning of each cataract surgery by one of two cataract surgeons (AOE, CRP). After the application of one or two drops of 0.5% proparacaine hydrochloride followed by 5% povidone iodine to the ocular surface and cleansing of the periocular skin with 10% povidone iodine, the operative eye was draped per standard steril…	At the begining of each cataract surgery	Inmediately after collection	-80	Yes
Zou et al., 2020	Tear	All adult subjects underwent DE tests, including tear film break-up time (BUT), Schirmer 1 test (S1t), and corneal fluorescein staining (FL). The DE tests were also performed in children, including BUT and S1t. The Schirmer strip from the S1t test was placed in a 5 mL centrifuge tube (Eppendorf, Hauppauge, NY, USA) and stored at −80°C before further processing.	Not reported	Not reported	-80	Yes
Amorim et al., 2022	Tear	To measure total tear secretion and collect tear samples, a Schirmer test type 1, using Schirmer filter paper strips (Dina strip Schirmer-Plus, Dina-Hitex, Bucovice, Czech Republic), was performed. From each eye, sterile Schirmer filter paper strips were placed without anesthetic at the junction of the lateral and middle thirds of the lower eyelid and kept in place for 5min, while subjects closed…	Not reported	Inmediately after tears collection	-80	Yes
Thingholm et al., 2011	Muscle biopses (myotubes)	Muscle biopsies were obtained from the vastus lateralis muscle by needle biopsy ad modum Bergstrøm (34) under local anesthesia. Then, Cell cultures were established as previously described (22, 35, 36) from muscle tissues	Not reported	Not reported	Not reported	No
An et al., 2018	Sperm	Control semen samples were collected from healthy males (n = 6) during a physical examination at the hospital. Semen samples were collected in a centrifuge tube with Ham's F10 medium (Bioway Biotechnology, Beijing, China), and incubated in a 37°C water bath for 15 min. Samples were then centrifuged for 5 min at 12,000g, 4°C. The semen was then fixed immediately for ultrastructure analysis or stor…	Not reported	Not reported	-80	Yes
Nimer et al., 2023	Serum	A venous blood sample was collected from each participant, placed in plain tubes, centrifuged at 3000 × g for 10 min, and the serum stored at – 80 °C until further analysis.	10-12h following an overnight fast	Not reported	-80	Yes
Abdulwahab et al., 2019	Serum	Fasting blood samples were collected from all study subjects after 10‑12 h of overnight fasting. Subsequently, ~10 ml venous blood samples were collected from peripheral vessels into a heparinized collection tube for plasma and into separation gel tubes (both from Thermo Fisher Scientific, Inc., Waltham, MA, USA) for serum collection. All tubes were gently mixed and centrifuged using a UNIVERSAL …	10-12h following an overnight fast	Not reported	-80	Yes
Yu et al., 2022	Plasma	Fresh blood was stored in an anticoagulant tube, and the blood sample is separated at 1,000 g, 4°C for 10 min within 2 h to separate plasma and stored at −80°C.	Not reported	Not reported	-80	Yes
Ferreira da Silva et al., 2024	Saliva;Plasma	The plasma samples were processed according to [18]. Blood samples (5 mL)were collected intravenously after 12 h fasting and stored in tubes containing EDTA as an anticoagulant (Vacuplast EDTA k3). Plasma was separated by centrifugation at 3,175 g for 10 min at 25◦C, then transferred to 1.5 mL sterile tubes with 1 mM Protease Inhibitor Cocktail (Sigma-Aldrich) and preserved at −80◦C.	In the morning, after 12h fasting	Not reported	-80	Yes
Chae et al., 2018	Muscle biopses (mitochondria)	Not reported	Not reported	Not reported	Not reported	No
Kaur et al., 2012	Serum	Subsequent to 12 h of fasting, blood samples were collected from healthy volunteers and diabetic patients. Serum, plasma, and buffy coat were separated from whole blood and stored at −80 °C within 4 h of collection and aliquoted extensively to avoid repeat freeze thaw cycles. T	12h after fasting	Within 4 h of collection	-80	Yes
Chen et al., 2020	Serum	Not reported	Not reported	Inmediately after collection	-80	No
Darmayanti et al., 2023	Urine	Not reported	Not reported	Not reported	Not reported	No
Wigger et al., 2021	Pancreas biopsy (pancreatic island cells)	Surgical tissue specimens were examined by a certified pathologist immediately after resection, as per regular clinical procedures. Fragments of healthy pancreatic tissue from the resection margins were excised.	During surgery	Not reported	-80	Yes
Yan et al., 2024	Urine	Following the standard urine collection and storage protocol developed by the Human Kidney and Urine Protein Group Program (HKUPP) and the Human Protein Group Organization (HUPO), midstream morning urine was collected into sterile urine containers and immediately transported in ice to avoid microbial contamination and proteolysis. Samples were processed within 30 min of collection, and urine samp…	Midstream morning urine	Inmediately	-80	Yes
Li et al., 2023	Serum	Peripheral venous blood was collected for laboratory tests after an 8 to 12 h fast, including total triglyceride (TG), total cholesterol (TC), high-density lipoprotein (HDL), low-density lipoprotein (LDL), alanine aminotransferase (ALT), aspartate aminotransferase (AST), gamma-glutamyl transferase (GGT), urea, creatinine (Cr), uric acid (UA), HbA1c and FPG, using a Beckman-Coulter AU5821 automati…	After an 8 to 12 h fasting	Not reported	Not reported	Yes
Skeie et al., 2018	Endothelium-Descemet membrane complex (EDM)	Donor corneas were preserved at 4ÊC in storage media at (Optisol GS, Bausch & Lomb, Irvine, CA) within 24 hours of death and assayed within 14 days of preservation from donors aged 50±75 years. Corneas were evaluated by qualified eye bank staff using Eye Bank Association of America and Iowa Lions Eye Bank standard protocols and procedures. To prepare EDM tissues, corneas were mounted onto a 9.5 m…	24 hours after death	14 days maximum	-80	Yes
Li et al., 2018	Plasma	Not reported	Not reported	Not reported	Not reported	No
Kim et al., 2014	Visceral adipose tissue	Fat samples from surgery were immediately sent to our laboratory, where they were washed three times in phosphate-buffered saline (PBS) solution to remove blood clots and stored in a _80 °C refrigerator. Surgeons intended to collect VATs from the same area when possible, and these samples were mostly omental fat from close to the transverse colon. Frozen VATs were slowly thawed in ice for the nex…	During surgery	Inmediately	-80	Yes

## Sheet: Item 4
ITEM 4
			T2DM						CONTROL
ID	Age	Sex	IBM	Diabetes duration	HbA1c	FBG	Age	Sex	IBM	HbA1c	FBG	Complete data	Final decision	Comments
Zhao et al., 2024	Not reported	Not reported	Not reported	Not reported	Not reported	Not reported	Not reported	Not reported	Not reported	Not reported	Not reported	0	No
Samodova et al., 2025	66.1 (4.7)	40%	28.7 (3.2)	0 (0)	6 (0.4)	6.9 (0.8)	66.2 (4.4)	40%	28.2 (2.6)	5.6 (0.3)	5.7 (0.2)	9	Yes	All patients were diagnosed during the main study ADDITION-PRO (reference 33) and frozen samples from that study were used in the current one so duration of diabetes = 0
Zhao et al., 2021	57.9 (5.2)	75%	Not reported	Not reported	Not reported	9.9 (1.8)	56 (4.4)	50%	Not reported	Not reported	4.8 (0.6)	6	No
Carruthers et al., 2021	42 (10)	100%	44 (6)	Not reported	6.9 (NA)	Not reported	39 (11)	100%	45 (7)	5.4 (NA)	Not reported	8	Yes
Vestad et al., 2021	58 (7.6)	29%	28 (3.8)	Not reported	7.4 (3.4)	8.8 (2.5)	58 (6.8)	10%	25 (2.3)	5.5 (2.4)	5.2 (0.5)	8	Yes
Lewandowicz et al., 2015	60 (12)	45.5%	Not reported	1 month – 10 years	8.2 (2.7)	Not reported	48 (14)	44.4%	Not reported	Not reported	Not reported	6	No	Diabetes duration in Table 1 described as a range
Nunez Lopez et al., 2022	50.7 (11)	50%	34.7 (5.2)	Not reported	Not reported	NA (1.1)	45.9 (10.5)	50%	33.1 (6.5)	Not reported	5 (0.4)	8	Yes
Chen et al., 2021	71.3 (8.6)	36.4%	Not reported	Not reported	Not reported	Not reported	72.7 (9)	33.3%	Not reported	Not reported	Not reported	4	No
Sachdeva et al., 2024	71 (7.8)	36%	Not reported	Not reported	7.4 (1.1)	8.7 (3.6)	71 (5.9)	67%	Not reported	5.6 (0.5)	5.3 (0.6)	6	No
Zou et al., 2020	57.7 (7.2)	30%	Not reported	5.7 (3)	Not reported	Not reported	58 (4.3)	30%	Not reported	Not reported	Not reported	5	No	Diabetes duration described with ranges, not mean and SD: 1 month – 10 years
Amorim et al., 2022	59 (11)	46.2%	Not reported	12 (7.5)	7.1 (0.3)	Not reported	54 (11)	75%	Not reported	Not reported	Not reported	6	No
Thingholm et al., 2011	50 (1)	Not reported	33.5 (1.1)	Not reported	7.7 (0.5)	10 (0.7)	49 (1)	Not reported	33.7 (1.4)	5.4 (0.1)	5.7 (0.2)	6	No
An et al., 2018	35 - 50 years-old	0%	Not reported	Not reported	Not reported	Not reported	35 - 50 years-old	0%	Not reported	Not reported	Not reported	4	No	Age between 35 and 50 years-old
Nimer et al., 2023	Not reported	Not reported	Not reported	Not reported	Not reported	Not reported	Not reported	Not reported	Not reported	Not reported	Not reported	0	No	Demographic and clinical charactetristics of the whole cohort (87 T2DM, 60 control), but proteomics only performed in 7 samples for each group and no description of these subset was provided
Abdulwahab et al., 2019	43.3 (2.7)	50%	Not reported	Not reported	7.3 (1.9)	7.9 (2.1)	43.3 (2.9)	50%	Not reported	Not reported	5.2 (0.3)	6	No
Yu et al., 2022	70.7 (5.3)	40%	Not reported	11.7 (7.2)	Not reported	Not reported	Not reported	Not reported	Not reported	Not reported	Not reported	3	No	Any description of control group
Ferreira da Silva et al., 2024	61.4 (15.6)	18.2%	30.6 (4.7)	Not reported	Not reported	9.3 (4)	35.5 (13.2)	27.6%	21.9 (1.7)	Not reported	5 (0.4)	8	Yes
Chae et al., 2018	61 (14.8)	55.6%	27.1 (3.7)	8.4 (11.8)	7.3 (1.3)	7.8 (2.6)	56.4 (14.7)	44.4%	24.7 (4)	5.5 (3)	5.2 (0.4)	9	Yes
Kaur et al., 2012	53.6 (1.4)	Not reported	32.4 (1)	Not reported	7.7 (0.1)	12.9 (1.3)	32.2 (1.4)	Not reported	28.9 (1)	5.6 (0)	4.9 (0)	6	No	Demographic and clinical characteristics of the whole cohort (70 T2DM, 40 control), but proteomics only performed in 10 samples for each group and no description provided
Chen et al., 2020	Not reported	Not reported	Not reported	Not reported	Not reported	Not reported	Not reported	Not reported	Not reported	Not reported	Not reported	0	No	Descriptive analysis of demographic data for the whole cohort, not by groups
Darmayanti et al., 2023	30-50 years-old	0%	28.2 (4.7)	4 (3.4)	8 (1.7)	8.5 (2.9)	30-50 years-old	0%	22.9 (2.5)	5.5 (1.4)	5.1 (2.1)	9	Yes	Age information only from the inclusion criteria (30-50 years-old);
Wigger et al., 2021	59.6 (9.2)	60%	26.2 (5.2)	Not reported	9 (0.9)	10.6 (2.1)	54.8 (8.2)	60%	26.8 (4.4)	4.8 (0.5)	4.9 (0.2)	8	Yes	Demographic and clinical characteristics in Table S8
Yan et al., 2024	60.2 (4.3)	50%	24.4 (2.8)	9.1 (7.2)	9 (4.2)	9.9 (5.5)	55 (3.6)	50%	Not reported	Not reported	Not reported	7	No
Li et al., 2023	43.8 (5.6)	40%	24.1 (2.1)	0 (NA)	Not reported	11.1 (2.8)	45.1 (6.6)	60%	23.2 (2.9)	Not reported	4.9 (0.4)	9	Yes	Diagnosis after recruitment, so duration of diabetes = 0
Skeie et al., 2018	63.8 (5.6)	40%	26.9 (8.7)	Not reported	Not reported	Not reported	64.2 (6.8)	25%	22.2 (7.6)	Not reported	Not reported	6	No
Li et al., 2018	Not reported	Not reported	Not reported	Not reported	Not reported	Not reported	Not reported	Not reported	Not reported	Not reported	Not reported	0	No
Kim et al., 2014	64.8 (3.8)	60%	23.2 (2.7)	3.4 (1.1)	7.2 (1)	8.1 (0.8)	47 (14.3)	50%	22.3 (2.9)	5.5 (0.4)	5.7 (1)	9	Yes

## Sheet: Item 5
ITEM 5
ID	Protein extraction description (defrozen method, vortexed, sonication, centrigufation, quantification)	Fragmentation (initial quantity, enzime, buffers, centrofugation cycles, quantification)	Peptide labelling procedure (if it was performed)	Final decision	Comments
Zhao et al., 2024	The samples were removed from the −80°C freezer and subjected to liquid nitrogen grinding. The resulting powder was transferred into 1.5-mL Eppendorf tubes, and 500 μL of SDT solution was added to each tube. The tubes were vortexed to ensure complete mixing and then boiled at 100°C for 10 min. The samples were then subjected to ice-bath sonication (35 W, 5 min, 3-s on/7-s off intervals) and centr…	Three hundred micrograms of each sample was used for filter-aided sample preparation (FASP) for enzymatic hydrolysis. The samples were boiled at 100°C with 100 mM DTT for 5 min, cooled to ambient temperature and mixed with 200 μL UA buffer. Next, the mixture was transferred to a 30-kDa ultrafiltration tube and centrifuged at 13,000 x g for 30 min at ambient temperature, after which the filtrate w…	One hundred micrograms of each sample per group was labelled using a Thermo Scientific TMT6plex Samples Isobaric Label Reagent Set kit, according to the manufacturer’s directions. After labelling, all peptides were mixed separately and pre-graded by HpH.16 Column: Gemini-NX 4.6×150 mm column (3 μm, 110 MPa; Phenomenex, 00F-4453-E0). A 1100 Series HPLC Value System (Agilent) was used, and the grad…	Yes	TMT
Samodova et al., 2025	Saliva sample preparation was performed by boiling 20 μL of saliva (10 min, 99 °C) with 10 μL of the lysis buffer (1% SDC/100-mM Tris, pH 8.5/10-mM TCEP/40-mM CAA) to denature proteins, followed by 4 min sonication.	Approximately, 30 μg of protein was digested with 1:250 enzyme-to-protein ratio of Lys-C (Sigma-Aldrich) for 1 h at 37 °C, followed by an overnight digestion with 1:100 enzyme-to-protein ratio of Trypsin (Sigma-Aldrich), at 37 °C. Digestion reaction was quenched by 1:10 acidification with 10% TFA (Sigma-Aldrich, T6508-500ML). All samples were spun down for 5 min at 17,000 × g, and peptide concent…	Not applied	Yes
Zhao et al., 2021	The 12 highest abundance proteins in plasma were first removed by the Pierce™ TOP 12 Abundant Protein Depletion Spin Columns (Thermo) according to the user manual. For proteomic analysis, the depleted samples were digested and prepared by the filter-aided sample preparation (FASP) method with optimization for plasma (Wi´sniewski et al., 2009). In brief, 10 μl of plasma were depleted by the top 12…	Then, 100 μl of ABC containing 0.1 μg/μl trypsin was added to each filter tube and incubated at 37°C for 12 h. The digested peptides were collected by washing the filter tubes with 100 μl water followed by 15 min of 14,000 g centrifugation twice. The peptide concentration was measured using a NanoDrop OneC (Thermo) at 280 nm absorbance (Jiang et al., 2019). The digested peptides were completely d…	Not applied	Yes
Carruthers et al., 2021	VAT (200 mg) samples were homogenized at 4 °C in 200 μl 40 mM Tris pH 8, 5 mM dithiothreitol using a bullet blender. Protein and lipids were separated by adding 800 μl methanol/chloroform (2:1 v:v) and centrifuging. Protein was extracted and washed with 750 μl of methanol/chloroform (2:1 v:v), dried with a speed-vac, solubilized in 40 mM Tris pH 8, 2% sodium deoxycholate (DOC), and total protein …	Proteins were heat denatured 95 °C, 5 min, reduced with DTT, alkylated with iodoacetamide, diluted to 1% DOC and trypsinized. DOC was precipitated with formic acid prior to MS analysis. Protein abundance was measured using label-free proteomic analysis with a ThermoFusion tribrid mass spectrometer.	Not applied	Yes
Vestad et al., 2021	Plasma EVs from individual samples were isolated using qEV size exclusion chromatography columns (IZON Science, Oxford, UK) according to the manufacturer’s protocol. Briefly, columns were equilibrated with 20 mL of 0.1 μm-filtered phosphate buffered saline (PBS) (Gibco, Life Technologies) before 400 μL of plasma was added and 500 μL fractions were collected. Fractions 7–9, containing the majority…	50 μL of EVs were mixed with 30 μL ProteaseMAX™ Surfactant (Promega) in 50 mM NH4HCO3. The proteins were reduced, alkylated and digested into peptides with trypsin (Promega) according to the ProteaseMax protocol. The resulting peptides were desalted and concentrated with EvoTips (EvoSep).	Not applied	Yes
Lewandowicz et al., 2015	Cutoff membrane filters (10 kDa, Amicon Ultra-0.5, Millipore) were washed twice with MilliQ water prior to use. Urine was centrifuged through the membrane at 14000×g (15 min). Next, 500 μl of water was added to the retentate and centrifugation was repeated. To recover the concentrated and desalted sample, the filter was placed upside down in a clean microcentrifuge tube and centrifuged for 2 minu…	Before labeling, protein aliquots were evaporated to dryness in a speedvac, dissolved in 20 μl dissolution buffer with 0.1% sodium dodecyl sulphate, reduced with tris(2-carboxyethyl)phosphine, cysteine-blocked with methyl methanethiosulfonate, and digested overnight with trypsin (Promega).	Each group of samples was differentially labeled with 1 of the 8 iTRAQ tags (113 and 114 for C samples, 115; 116 for D, 117; 118 for D+R, 119; 121 for DN) for 2 hours according to the manufacturer’s protocol. The reaction was quenched by 100 μl H2O. For each of the 3 LC-MS/MS experiments, 2 C, 2 D, 2 D+R, and 2 DN iTRAQ-labeled samples were combined and 340 μl buffer added (8M urea, 0.2% IPG buff…	Yes	iTRAQ
Nunez Lopez et al., 2022	The isolated and dried EV samples were processed as described previously [16]. Briefly, EV samples were lysed to extract proteins using the phase-transfer surfactant (PTS) aided procedure [91], and the proteins were digested with Lys-C (Wako) at 1:100 (wt/wt) enzyme-to-protein ratio for 3 h at 37ºC.	Trypsin was added to a final 1:50 (wt/wt) enzyme-to-protein ratio for overnight digestion at 37 _x000E_C. After surfactant removal, the resulting peptides were desalted using Top-Tip C18 tips (Glygen, Columbia, MD, USA) according to the manufacturer’s instructions. Each sample was split into 99% and 1% aliquots for phosphoproteomic and proteomic experiments, respectively. The samples were dried c…	Not applied	Yes
Chen et al., 2021	Onemilliliter of urinary sample reheated at 37◦C was centrifuged at 4◦C, 176,000 g for 70min to discard the supernatant and retain the precipitation. Next, 40 μl of resuspension buffer (50mM Tris, 250mM sucrose, pH 8.5) was added, and the urinary protein was resuspended in the buffer solution after standing for 10min. Then, 2.5 μl 1 mol/L dithiothreitol (DTT) was added and heated at 65◦C for 30mi…	Thirty microliters of the prepared digestion buffThirty microliters of the prepared digestion buffer (50mM NH4CO3) was added and heated at 95◦C for 3min to cool down to room temperature. Ten microliters of 100 ng/μl trypsin (Promega, USA) MS grade was added, and the protein was digested overnight at 37◦C. Finally, 100 μl of acetonitrile (ACN, Sigma, USA) was added, oscillated for 5min, centrifuge…	Not applied	Yes
Sachdeva et al., 2024	One volume of 10-M urea in 50-mM triethylammonium bicarbonate (TEAB) was added to 100 μL of human aqueous fluid. For reduction and alkylation of the samples, 10-mM Tris (2-carboxyethyl) phosphine hydrochloride (TCEP, v/v) and 40-mM chloroacetamide (CAA, v/v) were added to the samples, and the mixtures were incubated for 1 hour at room temperature (RT).	For digestion of the proteins, lysyl endopeptidase (Lys-C; FUJIFILM Wako, Richmond, VA, USA) was added (1:120) and incubated at 37°C for 3 hours. The sample solution was diluted to 2-M urea by adding four volumes of 50-mM TEAB. Subsequently, trypsin (1:50; Promega, Madison, WI, USA) was added to the samples, which were incubated at 37°C overnight. The samples were acidified to 1% trifluoroacetic …	A total of 36 samples were divided into three batches to conduct quantitative proteomic analysis using TMTpro 16plex (Electrophoretics Ltd., Surrey, UK). Each batch included one master pool (MP) and one quality control (QC) sample, which were prepared by combining an equal volume of proteins from all samples. The sample order for TMTpro labeling was randomized to minimize the effect of TMTpro cha…	Yes	TMT
Zou et al., 2020	All Schirmer strips collected from subjects were sliced and placed in ice-cold lysis buffer (8 M urea; Sigma, St. Louis, MO, USA; 1% Calbiochem protease inhibitor cocktail III, Calbiochem, German). Next, samples were sonicated three times with a high-intensity ultrasonic processor (Ningbo Scientz Biotechnology Co., Ltd. Ningbo, Zhejiang, China). Centrifugal removal of residual debris was performe…	For protein digestion, the solution was reduced for 30 minutes with 5 mM dithiothreitol at 56°C, and then alkylated with 11 mM iodoacetamide at room temperature (25°C) in darkness for 15 minutes. The urea concentration of protein sample was then diluted to less than 2 M by adding 100 mM triethylammonium bicarbonate (TEAB). Finally, trypsin was added and the ratio of trypsin/protein mass in the fi…	After trypsin digestion, peptides were desalted using a solid-phase extraction column (strata × C18, Phenomenex, Torrance, CA, USA) and then, vacuum dried. Peptides were resolvated in 0.5 M TEAB and treated in accordance with the manufacturer’s operating instructions for the TMT kit.	Yes	TMT
Amorim et al., 2022	Total tear protein concentration of each sample was determined by thePierce BCA Protein Assay kit (Pierce Biotechnology Inc.), using bovine serum albumin as standard. Proteins were denatured by addition of urea to a final concentration of 8M in 20mM HEPES, reduced by addition of 15mM dithiothreitol (DTT) and incubation for 30min at 55◦C. Then proteins were alkylated by addition of 30mM iodoacetam…	Proteins were digested with 1 μg lysyl endopeptidase (Wako) (1/100, w/w) for 4 h at 37◦C. Samples were again diluted to 2M urea and digested with 1 μg trypsin (Promega) (1/100, w/w) overnight at 37◦C. The resulting peptide mixture was acidified by the addition of 1% trifluoroacetic acid (TFA) and desalted on a reversed phase (RP) C18 OMIX tip (Agilent). The tip was first washed 3 times with 100 μ…	Not applied	Yes
Thingholm et al., 2011	Cell culture (Cell cultures were established as previously described (22, 35, 36). In brief, muscle tissue was minced, washed, and dissociated for 60 min...); Cell lysis (Cell Lysis—The media was removed from the cells and 1.5 ml lysis buffer (0.2% SDS, 50 mM Tris-Base, 1 mM MgCl2, 60°C) was added...); Different Protocols for Protein Precipitation Using Acetone, Using Chloroform/Methanol, Using T…	Digestion with Lysyl Endopeptidase and Trypsin—The reduced and alkylated sample was incubated at room temperature for 3 h with 1 _g lysyl endopeptidase (Wako, Richmond, VA) per 50 _g protein. The lysyl endopeptidase-digested sample was diluted with iTRAQ dissolution buffer (Applied Biosystems, Foster City, CA) to make a five times dilution, because trypsin does not work well at high concentration…	iTRAQ 4plex Labeling—A 100 _g peptide sample derived from the T2D myotube protein solution was transferred to fresh 500-_l Eppendorf tubes and labeled with iTRAQ 114 according to the company protocol (http://www3.appliedbiosystems.com/cms/groups/psm_ support/documents/generaldocuments/cms_047330.pdf). A 100-_g sample of peptide from the lean myotube protein was labeled with iTRAQ 115 and the obes…	Yes	iTRAQ
An et al., 2018	Not reported	Not reported	iTRAQ labeling was conducted with the iTRAQ 8plex kit (Applied Biosystems, Foster City, CA), according to the manufacturer's protocol. Briefly, protein samples were thermally denatured, reduced, and alkylated prior to the 15-hr digestion with trypsin (Promega, Madison, WI). The digested samples were labeled with each component of iTRAQ reagent kit.	No	iTRAQ
Nimer et al., 2023	Serum samples from the T2DM (n = 7) and control (n = 7) groups (discovery cohort) matched with age, gender, and BMI were used for DIA-MS analysis. SDS-free lysate buffer (7 M urea, 2 M thiourea, and 20 mM Tris–HCl pH) (BGI, China) was added to 100 μL serum sample, and finally, to make up a total volume of 1 mL. The lysate was centrifuged, and the supernatant was collected for protein quantificati…	Enzymatic hydrolysis of proteins in solution was performed by mixing 100 μg of proteins with 50 mM NH4HCO3 by 4 times volumes. A 2.5 μg trypsin (Hualishi Scientific, China) at a 40:1 ratio was added to samples and then incubated for 4 h at 37 °C. Finally, the resulting peptides were desalted with a Strata . column (Phenomenex, USA) and vacuumed till dryness.	Not applied	Yes
Abdulwahab et al., 2019	Protein depletion and serum preparation. To overcome the serum protein complexity, human serum albumin (HSA) and the major subclasses of γ globulin (IgG) were removed from the serum. Pierce Albumin/IgG Removal kit (Thermo Fisher Scientific, Inc.) was used and the depletion protocol was followed according to the manufacturer's protocols. The filtrate containing the sample depleted from HSA and IgG…	In‑solution protein digestion prior to LC‑MS/MS. For LC‑ MS/MS analysis, the non‑depleted and depleted sera were diluted at a 1:1 ratio with 0.1% RapiGest SF and study samples were pooled together. Accordingly, the duplicates of the 12 sera samples (12 depleted and 12 non‑depleted) were each pooled into 4 sets of samples (T2DM males/females and control males/females). The total load for each pool…	Not applied	Yes
Yu et al., 2022	According to Agilent Technologies operating instructions (Yadav et al., 2011), we used Agilent Human 14/Mouse 3 Multiple Affinity Removal System Column to remove high-abundance proteins in plasma. Then, for desalination and concentration of low-abundance components, we used a 10-kDa ultrafiltration tube (Sartorius) and added SDT buffer (4% SDS, 100 mM DTT, and 150 mM Tris–HCl pH 8.0) to the sampl…	The FASP digestion was carried out by following a previous method (Wisniewski et al., 2009). Specifically, 200 μg of protein solution for each sample was added to dithiothreitol (DTT, Sigma-Aldrich) to obtain a final concentration of 100 mM and boiled in a water bath for 5 min. Then, 200 μl UA buffer (8 M Urea and 150 mM Tris–HCl, pH 8.0) was added to the mixture, centrifuged at 14000 g for 15 mi…	The peptides (100 μg) were labeled with TMT tags according to the manufacturer’s instructions (Thermo Fisher Scientific). To fractionate TMT-labeled peptides, high-pH reversed-phase chromatography separation was used. According to the manufacturer’s instructions (Thermo Fisher Scientific), TMTlabeled peptides were divided into 15 components under gradient elution. After lyophilization, the sample…	Yes	TMT
Ferreira da Silva et al., 2024	For protein purification, 50 μL of plasma samples were processed for albumin depletion by using ProteoPrep Blue Albumin & IgG Depletion columns (Sigma-Aldrich). The processing of samples from all volunteers took place in the same way, as described below. The extracted proteins were measured using the Bradford reagent and spectrophotometer (Epoch Microplate Spectrophotometer; BioTek, Highland Park…	The saliva and plasma proteomes were submitted to trypsin digestion (shotgun method) individually. For this, 50 μg of each sample were treated with 8 M urea (1:1), and proteins were reduced via the use of dithiothreitol (5 mM for 25 min at 56◦C) and diluted with iodoacetamide (14 mM for 30 min at room temperature in the dark). The urea present in the samples was diluted to a final concentration o…	Not applied	Yes
Chae et al., 2018	Isolated mitochondria from skeletal muscle tissues and cybrid cells were dissolved in 4% SDS lysis buffer in Tris HCl at pH 7.6, and the solution was transferred into 1.5-ml e-tubes containing 2-mm glass beads. The mitochondria were disrupted by repeated strokes at 1000 rpm for 30 s using a Mini-BeadBeaterTM Mill (Cole-Parmer Instrument, Vernon Hills, IL) and cooled on ice for 1 min17. This proce…	The alkylated protein sample was subjected to proteolytic digestion using trypsin (1:50 enzyme-to-protein ratio (w/w), Promega, Madison, WI) at 600 rpm for 1 min at 37 °C, followed by an overnight incubation for 12 h with no shaking in a thermo-mixer comfort (Eppendorf, Hamburg, Germany). The second trypsin digestion (1:100 enzyme-to-protein ratio) was carried out for 6 h. The digested peptides w…	Not applied	Yes
Kaur et al., 2012	Delipidation of Serum Samples. Since lipids interfere with iTRAQ labeling as well as detection of peptides by mass spectrometry, the serum samples were delipidated according to the protocol described by Cham and Knowles.25 Briefly, 3 μL of 0.01 M EDTA was added to 100 μL of serum, vortexed and placed on ice for 5 min, followed by addition of 200 μL of delipidation buffer (di-isopropyl ether/butan…	Multiple measurements using iTRAQ are cost-prohibitive, and hence, sample pooling has been used in proteomics experiments, which serves to reduce overall variability by minimizing individual heterogeneity28.29 We used a two-pronged strategy to determine the optimal method to conduct proteomic expression profiling studies with control and T2DM serum samples (Supporting Information Figure S2). Equa…	iTRAQ Labeling For serum samples from the control cohort, an equal amount of total protein (12.5 μg) per sample was trypsin-digested. Subsequently, the 40 control samples were divided into five pools by randomly pooling eight trypsin-digested samples for each pool. Similarly, five pools for the diabetic cohort were generated by random pooling 14 trypsin-digested peptide samples in each pool. Prot…	Yes	iTRAQ
Chen et al., 2020	One microliter of serum was diluted with 100 µL 25 mM ammonia bicarbonate (ABC, pH 8.5), and the protein concentration was determined by a BCA assay (Beyotime, China). The proteins were reduced in 20 mM dithiothreitol (DTT, Merck, Germany) at 95 °C for 5 min, and the products were alkylated in 40 mM iodoacetamide (IAA, Merck, Germany) at room temperature in the dark for 30 min.	Next, 2 μg of trypsin (Promega, WI) was added and incubated at 37 °C for 16	Not applied	Yes	In the supplementary material
Darmayanti et al., 2023	Not reported	Not reported	Not applied	No	Any information provided. The authors mentioned 4 references, but the studies were very different among them (different samples like serum and urine, different mass spectrometers like MALDI and Synapt and different quantification methods, sucha as 2D-DIGE vs mass spectrometry). Thus, it is impossible to identify which analysis procedure was used from each reference. In figure 1, a 3 step protocol…
Wigger et al., 2021	Sample preparation. Pooled pancreatic islet cells with an approximate surface area of 80,000 μm2 were collected via LCM onto adhesive cap tubes. Isolates were reconstituted in a 20 μl lysis buffer (PreOmics) and transferred into PCR tubes59. Samples were boiled at 95 °C for 1 minute to denature proteins and reduce and alkylate cysteines without shaking in a thermocycler (Eppendorf) followed by so…	Sample liquid was briefly spun down and boiled again for 10 minutes without shaking. 20 μl of 100 mM Tris-HCl pH 8.5 (1:1 vol/vol) and 20 ng trypsin/LysC were added to each sample, followed by overnight digestion at 30 °C without shaking. The next day, 40 μl 99% isopropanol 5% trifluoroacetic acid (TFA) (1:1 vol/vol) was added to the solution and mixed by sonication. Samples were then subjected t…	Not applied	Yes
Yan et al., 2024	15 mL of the urine sample was placed in a 10 kDa ultrafiltration tube and centrifuged at 5000×g for 30 min at 4 °C, then the filtrate was removed. Following this, the ultrafiltration tube was filled with phosphate buffered saline (PBS) to a liquid volume of 15 mL, and the ultrafiltration was repeated three to five times to ensure proper filtration. The urine protein sample was recovered once the …	200 μg of protein per sample was then reduced with 10 mM dithiothreitol (Biosharp, China, purity: 99%, code: B8110) at 37 °C for 2 h before being alkylated with 50 mM iodoacetamide (Macklin, China, purity: 98%, code: I811738) in the dark at room temperature for 30 min. Finally, the protein samples were unsymbolized with trypsin (Promega, USA, code: V5111) at 37 °C overnight. The unsymbolized pept…	Not applied	Yes
Li et al., 2023	Blood samples collected from study subjects were allowed to clot at 37_C for 30 min before centrifugation at 1500g for 10 min at 4_C. To remove highly abundant proteins in serum, serum depletion was performed using High Select™ Top 14 Abundant Protein Depletion Mini Spin Columns according to the manufacturer's instructions (Thermo Fisher Scientific, Waltham, MA, USA). Briefly, 10 μL of serum was …	The depleted flowthrough was then recovered by centrifugation and subjected to trypsin digestion as follows. First, protein concentration was determined with Bradford protein assay13 and an aliquot of 50 μg of depleted serum proteins (corresponding to about 1 μL in volume) was taken into a fresh Eppendorf tube. Dithiothreitol was then added to a final concentration of 10mM for protein reduction. …	Not applied	Yes
Skeie et al., 2018	EDM tissue samples were prepared for digestion using the filter-assisted sample preparation (FASP) method [48]. Samples were first digested in 5% sodium deoxycholate (SDC), 100mM triethylammonium bicarbonate (TEAB), pH 8.0, 3 mM dithiothreitol (DTT), sonicated, and spun down, and then the supernatant was transferred to a 30 kD MWCO device (Millipore; Billerica, MA) and centrifuged at 13,000 g for…	The remaining sample was buffer exchanged with 1% SDC, 100mM TEAB, pH 8.0, then alkylated with 15 mMiodoacetamide before being digested overnight at 37ÊC using trypsin at an enzyme to substrate ratio of 1:100 in a Thermo-Mixer (Thermo Fisher Scientific; Waltham, MA) at 1000 RPM. Digested peptides were collected by centrifugation. Approximately 20 μg of peptides were desalted using reversed phase …	Not applied	Yes
Li et al., 2018	Not reported	Not reported	Not reported	No	Not reported in sufficient detail (For proteome profiling, the plasma proteins were removed highabundance proteins, in-solution digested, randomized labeled with six-plex TMT reagents, and analyzed by high resolutionmass spectrometry).
Kim et al., 2014	Fat tissues were minced with scissors into small pieces, collected in test tubes, transferred to FastPrep tubes containing mini beads, and homogenized in 0.1 M Tris-HCl (pH 7.6) by a FastPrep beater (Bio101Savant, Carlsbad, CA) until there were no tissue pieces. The lysate was transferred to a new tube and centrifuged at 14,000g for 15 min at 4 °C, and the rest (the floating mature adipocytes and…	Peptide samples were prepared via filteraided sample preparation (25), with certain steps slightly modified to improve protein extraction. Briefly, 100 _g of protein lysate was reduced in 100 _l of SDT (4% SDS and 0.1 M DTT in 0.1 M Tris-HCl, pH 7.6) for 45 min at 37 °C and then boiled for 10 min to increase denaturation. After the protein lysate in 100 _l of SDT had been mixed with 200 _l of 8 M…	Not applied	Yes

## Sheet: Item 6
ITEM 6
ID	Time between T2DM determination and LC-MS/MS analysis	Final decisión
Zhao et al., 2024	Any information provided	Unclear
Samodova et al., 2025	All patients were diagnosed during ADDITION-PRO (reference 33). Frozen samples from that study were used in the current one, so time between diagnosis and proteomics = 0	Yes
Zhao et al., 2021	All the patients were diagnosed as per the World Health Organization fasting blood glucose criteria, but when they were diagnosed is not reported	Unclear
Carruthers et al., 2021	Diagnose of T2DM confirmed in the current study using HbA1C levels, so time between T2DM confirmation and proteomics = 0	Yes
Vestad et al., 2021	Confirmation of diabates status once samples were collected (reference 53), and then these frozen samples were used in this study, so duration of diabetes = 0	Yes
Lewandowicz et al., 2015	Any information provided	Unclear
Nunez Lopez et al., 2022	Confirmation of T2DM status in the current study (Table 1 with a summary of HbA1c levels), so time between T2DM confirmation and proteomics = 0	Yes
Chen et al., 2021	Some patients were classified as T2DM due to alterations in fasting blood glucose for at least one year before the stroke, but others are classified based on their history of T2DM and no information about diabetes duration is provided.	Unclear
Sachdeva et al., 2024	HbA1C levels were used to confirm T2DM diagnosis, so time between T2DM confirmation and proteomics is 0.	Yes
Zou et al., 2020	It is not clear if diabetes diagnosis was confirmed in the current study, no FGB/HbA1c description was provided. Considering the initial diagnosis, the mean of diabetes duration was 5,7 (SD 3,02) years (in average, 5,7 years since the T2DM determination was performed).	No
Amorim et al., 2022	Considering that T2DM determination was not performed in the current study because no information was provided, the the mean of diabetes duration since the initial diagnosis was 12 (SD 9,6) years.	No
Thingholm et al., 2011	Although HbA1c levels were described, any diabetes diagnostic method was indicated.	Unclear
An et al., 2018	Any information provided	Unclear
Nimer et al., 2023	<3years	Yes
Abdulwahab et al., 2019	HbA1c levels were used to confirm T2DM diagnosis in all patients, so time between T2DM confirmation and proteomics is 0	Yes
Yu et al., 2022	Mean of diabetes duration: 11,65 (SD 7,18) years since the diagnosis, and no reassessment of diabetes condition in the current study.	No
Ferreira da Silva et al., 2024	Individuals with previous diagnostic of T2DM, no confirmation in the current study	Unclear
Chae et al., 2018	Any information provided	Unclear
Kaur et al., 2012	Any information provided	Unclear
Chen et al., 2020	FBG and OGTT 2hPG levels were used to determine T2DM diagnosis in all patients, so time between T2DM determination and proteomics is 0	Yes
Darmayanti et al., 2023	Subjects with previously diagnostic of T2DM were recruited, with a mean of diabetes duration = 4 (SD 3,38) years (in average, 4 years since the T2DM determination was performed)	Yes
Wigger et al., 2021	FBG, HbA1c nd OGTT 2hPG levels were used to determine T2DM diagnosis in all patients, so time between T2DM determination and proteomics is 0	Yes
Yan et al., 2024	Sujects with previously diagnostic of T2DM were recruited, with a mean of diabetes duration = 9,13 (SD 7,21) years (in average, 9,13 years since the T2DM determination was performed)	No
Li et al., 2023	All patients were diagnosed at the begining of the study (time between T2DM determination and proteomics = 0)	Yes
Skeie et al., 2018	Any information provided	Unclear
Li et al., 2018	Any information provided	Unclear
Kim et al., 2014	5 years of diabetes duration and index test (T2DM diagnostic by ADA criteria) was used, but no confirmation in the current study	Yes

## Sheet: Item 7
ITEM 7
ID	T2DM diagnostic	Final decision	Comments
Zhao et al., 2024	Unclear	Unclear
Samodova et al., 2025	WHO	Yes	Random blood glucose and HbA1c testing, a fasting blood glucose test, and an oral glucose tolerance test (OGTT) were performed in ADDITION-DK study, and world Health Organisation criteria were used to diagnose diabetes (reference 33).
Zhao et al., 2021	WHO	Yes	World Health Organization fasting blood glucose criteria
Carruthers et al., 2021	ADA	Yes	DM was defined by clinical diagnosis requiring medication and hemoglobinA1c (HbA1c) ≥ 6.5%. Non-diabetic (NDM) subjects were defined by no clinical history of diabetes and HbA1c < 5.7% per American Diabetes Association criteria.
Vestad et al., 2021	HbA1c;FGB;Glucose test tolerance	Yes	HbA1c > 48 mmol/mol (2 tests), fasting blood glucose >7 mmol/l (2 tests), or 2 h blood glucose level on >11.1 mmol/L after a glucose tolerance test.
Lewandowicz et al., 2015	Unclear	Unclear
Nunez Lopez et al., 2022	ADA	Yes
Chen et al., 2021	History of T2DM;Alterations in FBG	No	History of T2DM or abnormalities in random blood glucose or fasting blood glucose for at least 1 year before the stroke were classified as the T2DM group
Sachdeva et al., 2024	ADA	Yes
Zou et al., 2020	WHO	Yes
Amorim et al., 2022	Unclear	Unclear
Thingholm et al., 2011	Unclear	Unclear
An et al., 2018	Unclear	Unclear
Nimer et al., 2023	ADA	Yes
Abdulwahab et al., 2019	WHO	Yes
Yu et al., 2022	WHO	Yes
Ferreira da Silva et al., 2024	Unclear	Unclear	T2DM group had previously been diagnosed with the disease.
Chae et al., 2018	ADA	Yes
Kaur et al., 2012	Unclear	Unclear
Chen et al., 2020	FPG;OGTT	Yes	FPG ≥ 7 mmol/L, OGTT 2hPG ≥ 11.1 mmol/L
Darmayanti et al., 2023	PERKENI	No	Using HbA1c following the criteria by the Indonesian Society of Endocrinology/Perkumpulan Endokrinologi Indonesia (PERKENI)
Wigger et al., 2021	ADA	Yes	Based on the thresholds set by the American Diabetes Association4 (ADA) for fasting glucose, HbA1c and 2-hour glycaemia of an OGTT in the days immediately before surgery
Yan et al., 2024	Unclear	Unclear
Li et al., 2023	ADA	Yes	Subjects were grouped into one of four groups according to their fasting plasma glucose (FPG) levels: group A, 10 cases with FPG < 5.6 mmol/L; group B, 10 cases with FPG ≥ 5.6 mmol/L and <6.1 mmol/L; group C, 10 cases with FPG ≥ 6.1 mmol/L and <7.0 mmol/L; group D, 10 cases with FPG ≥ 7.0 mmol/L. Diagnosis of prediabetes or T2DM was based on the 2019 ADA diagnostic criteria.3 According to the ADA…
Skeie et al., 2018	Unclear	Unclear
Li et al., 2018	Unclear	Unclear
Kim et al., 2014	ADA	Yes

## Sheet: Item 8
ITEM 8
ID	Did all patients have their T2DM condition diagnosed by a standard reference (FBG, HbA1c, OGTT test following the WHO/ADA criteria)?	Final decisión
Zhao et al., 2024	Any information was reported or can be inferred by the article	Unclear
Samodova et al., 2025	Stated in the main study ADDITION-PRO in reference 33	Yes
Zhao et al., 2021	All the patients were diagnosed as per the World Health Organization fasting blood glucose criteria	Yes
Carruthers et al., 2021	Supplementary table S8 with summary metrics for HbA1C levels measured in all patients and used to confirm T2DM	Yes
Vestad et al., 2021	HbA1C and FBG levels, used to confirm T2DM diagnosis, were determined in all patients from control and T2D groups and summarized in Table 2.	Yes
Lewandowicz et al., 2015	Any information was reported or can be inferred by the article	Unclear
Nunez Lopez et al., 2022	Reported in https://clinicaltrials.gov/study/NCT02226640;	Yes
Chen et al., 2021	Some patients were classified as T2DM due to alterations in fasting blood glucose, but others only based on history of T2DM: "Patients with a history of T2DM or abnormalities in random blood glucose or fasting blood glucose for at least 1 year before the stroke were classified as the T2DM group"	No
Sachdeva et al., 2024	HbA1c levels were used to confirm T2DM diagnosis in all patients, and this variable is summarized in Table 1	Yes
Zou et al., 2020	Diagnosis criteria (WHO) was applied to all adults	Yes
Amorim et al., 2022	Any information was reported or can be inferred by the article	Unclear
Thingholm et al., 2011	Any information was reported or can be inferred by the article	Unclear
An et al., 2018	Any information was reported or can be inferred by the article	Unclear
Nimer et al., 2023	All patients with T2DM had been diagnosed according to American Diabetes Association guidelines.	Yes
Abdulwahab et al., 2019	FBG levels were used to confirm T2DM diagnosis in all patients, and this variable is summarized in Table 1.	Yes
Yu et al., 2022	Any information was reported or can be inferred by the article	Unclear
Ferreira da Silva et al., 2024	Individuals with previous diagnostic of T2DM, no confirmation in the current study	Unclear
Chae et al., 2018	Any information was reported or can be inferred by the article	Unclear
Kaur et al., 2012	Any information was reported or can be inferred by the article	Unclear
Chen et al., 2020	FBG and OGTT 2hPG levels were used to determine T2DM diagnosis in all patients	Yes
Darmayanti et al., 2023	Although HbA1c levels were described, subjects with previously diagnostic of T2DM were recruited, and no information about the diagnostic method is provided:	Unclear
Wigger et al., 2021	FBG, HbA1c nd OGTT 2hPG levels were used to determine T2DM diagnosis in all patients	Yes
Yan et al., 2024	Subjects with previously diagnostic of T2DM were recruited, and no information about the diagnostic method is provided;	Unclear
Li et al., 2023	All patients were diagnosed at the begining of the study	Yes
Skeie et al., 2018	Corneal donors previously diagnosed with T2DM	Unclear
Li et al., 2018	Any information was reported or can be inferred by the article	Unclear
Kim et al., 2014	All T2DM patients included in the study must have been diagnosed by ADA criteria	Yes

[truncated: 5 more sheets: Item 10A, Item 10B, Item 11, Item 12, Item16]
