# Supplementary material for: Exploring Biomarkers in Type 2 Diabetes Mellitus versus Normoglycemia Identified through High-Throughput Proteomics: A Systematic Review and Meta-Analysis
Source: J Proteome Res. 2025 Nov 30;25(1):4–20. doi: 10.1021/acs.jproteome.5c00773 (PMC12772132; doi:10.1021/acs.jproteome.5c00773)
Supplement: Supplementary file 4 [file pr5c00773_si_004.xlsx]

## Sheet: README
Main analysis	Sheet	Description
Qualitative assessment	Interaction pairs (STRING)	Detailed interaction score for each pair of proteins taking part in the STRING network, built from the 85 mostly shared proteins (> 7 studies). Only pairs that showed strong interactions (global score > 0.7) are displayed in this table.
	QUAL (proteins>7) GO ORA	Results for the overrepresentation analysis using Gene Ontology database for the 85 proteins shared by, at least, 8 studies, using as general background the list of 2745 proteins identified in, at least, 2 studies. Only significant enrichments are shown (adjusted p-value < 0.05 & q-value < 0.05). Results are divided by GO category (celluler component CC, molecular function MF, biological process …
	QUAL (proteins>7) vote counting	Vote vounting results generated with the Amanida package for the 2,745 proteins shared by, at least, 2 articles for the final 27 included studies, that were assigned to "Upregulated" or "Downregulated" categoríes based on their fold change values.
Omics-based meta-analysis	QUANT omics metaanalysis	Aggregated fold changes and adjusted p-values for each proteins shared by, at least, 2 articles (2,735) for the 23 articles with complete quantitative data, computed using the Amanida package.
	QUANT contribution influence	Percentage of proteins for each of the 23 studies that took part in the omics-based meta-analysis (out of the 2735 proteins shared by at least 2 articles). Mean absolute percentage error (MAPE, %) estimated by excluding each of the articles (one by one), reestimating aggregated logFC and comparing these values with the one computed in the initial meta-analysis (with the 23 studies)

## Sheet: QUAL Interaction pairs (STRING)
Protein 1	Protein 2	Score total	Genomic location	Genetic fusion	Filogenetic profile	Coexpression	Experimental	Data bases	Textmining
C5	C8A	0.999	0	0	0	0.262	0.962	0.9	0.909
C5	C9	0.999	0	0	0	0.291	0.981	0.9	0.751
VTN	FN1	0.999	0	0	0	0.067	0	0	0.999
TPI1	GAPDH	0.999	0.115	0.887	0	0.924	0.712	0.978	0.95
HRG	PLG	0.999	0	0	0	0.781	0.094	0.9	0.997
APOB	APOE	0.999	0	0	0	0.361	0.422	0.8	0.999
APOB	APOA1	0.999	0	0	0	0.804	0.603	0.8	0.999
APOA1	APOE	0.999	0	0	0	0.222	0.114	0.8	0.999
HBA2	HBB	0.999	0	0	0.064	0.686	0.998	0.9	0.9
ORM1	ORM2	0.999	0	0	0.049	0.999	0.781	0.4	0.596
PIP	AZGP1	0.999	0	0	0	0.188	0.8	0.9	0.982
PLG	SERPINF2	0.999	0	0	0	0.446	0.512	0.8	0.999
FGG	FGA	0.999	0	0	0	0.999	0.997	0.9	0.94
S100A8	S100A9	0.999	0	0	0.125	0.999	0.977	0.9	0.988
PON1	APOA1	0.998	0	0	0	0.081	0	0.72	0.996
APOA1	HP	0.998	0	0	0	0.127	0.593	0	0.996
APOA1	A2M	0.998	0	0	0	0.111	0	0.75	0.994
C3	C4B	0.998	0	0	0	0.148	0	0.9	0.986
C4BPA	C4B	0.998	0	0	0	0.126	0	0.9	0.986
HBA2	HP	0.997	0	0	0	0.053	0.951	0.72	0.843
HBA2	HBD	0.997	0	0	0.057	0.317	0.987	0.54	0.429
C9	C8A	0.997	0	0	0	0.581	0.925	0.9	0.217
PLG	FN1	0.997	0	0	0	0.055	0.292	0	0.996
A2M	HP	0.997	0	0	0	0.124	0.123	0	0.997
VTN	PLG	0.995	0	0	0	0.311	0	0	0.993
APOE	APOA4	0.995	0	0	0	0.042	0	0.8	0.979
SERPINF1	PLG	0.995	0	0	0	0.128	0.059	0	0.995
HP	HBB	0.995	0	0	0	0.06	0.956	0.72	0.627
APOA1	TTR	0.994	0	0	0	0.453	0.127	0.4	0.982
HPX	HP	0.994	0	0	0	0.178	0.24	0	0.991
APOB	APOA4	0.992	0	0	0	0.355	0	0.72	0.964
PLG	SERPINC1	0.992	0	0	0	0.816	0.095	0	0.96
TLN1	FN1	0.992	0	0	0	0.042	0.071	0.4	0.988
AGT	KNG1	0.992	0	0	0	0.08	0	0.4	0.987
PLG	GAPDH	0.99	0	0	0	0.067	0.045	0	0.99
VTN	APOE	0.989	0	0	0	0.139	0.045	0	0.988
APOA1	APOA4	0.989	0	0	0.103	0.532	0	0.8	0.89
APOH	APOB	0.985	0	0	0	0.799	0	0.72	0.759
APOH	APOA1	0.985	0	0	0	0.787	0.096	0.72	0.768
AHSG	FGA	0.984	0	0	0	0.909	0.069	0.4	0.724
A2M	SERPINA1	0.98	0	0	0	0.179	0	0	0.977
SERPINC1	FGA	0.98	0	0	0	0.816	0.053	0.5	0.8
ORM1	SERPINA1	0.979	0	0	0	0.5	0.234	0	0.95
C3	PLG	0.978	0	0	0	0.088	0.127	0.9	0.765
PON1	APOE	0.977	0	0	0	0.103	0	0.72	0.918
APOE	A2M	0.975	0	0	0	0.27	0.292	0	0.957
C5	C3	0.974	0	0	0	0.123	0.292	0.9	0.635
ORM1	HP	0.973	0	0	0	0.384	0.24	0	0.947
HRG	KNG1	0.972	0	0.082	0	0.821	0	0	0.844
A2M	HSPA5	0.972	0	0	0	0.058	0.324	0	0.96
ORM2	SERPINA1	0.972	0	0	0	0.478	0	0	0.949
AHSG	SERPINA1	0.971	0	0	0	0.505	0.041	0.4	0.913
AMBP	ITIH2	0.97	0	0	0	0.581	0	0	0.932
AHSG	FGG	0.97	0	0	0	0.825	0.069	0.4	0.729
SERPINF2	A2M	0.968	0	0	0	0.149	0	0	0.964
SERPINF2	FGA	0.967	0	0	0	0.683	0	0.72	0.667
PLG	FGA	0.965	0	0	0	0.837	0	0	0.799
FGG	FN1	0.963	0	0	0	0.086	0.12	0.72	0.858
LUM	FN1	0.962	0	0	0	0.472	0	0	0.931
TTR	SERPINA1	0.961	0	0	0	0.177	0.071	0	0.954
HP	SERPINA1	0.961	0	0	0	0.419	0.244	0	0.919
SERPIND1	FGA	0.96	0	0	0	0.516	0.053	0.5	0.847
SERPIND1	FGG	0.96	0	0	0	0.479	0.071	0.5	0.855
APOH	AHSG	0.957	0	0	0	0.844	0	0	0.739
VTN	C9	0.957	0	0	0	0.252	0	0.5	0.895
APOA1	C3	0.957	0	0	0	0.106	0	0	0.954
TIMP1	FN1	0.954	0	0	0	0.087	0.16	0.4	0.913
LGALS3BP	FN1	0.953	0	0	0	0.076	0.434	0	0.917
SERPINF2	FN1	0.953	0	0	0	0.059	0.067	0.72	0.832
SERPIND1	PLG	0.952	0	0	0	0.823	0.045	0	0.74
PON1	APOB	0.952	0	0	0	0.148	0	0.72	0.818
TTR	APOE	0.952	0	0	0	0.092	0	0.5	0.903
HP	ORM2	0.952	0	0	0	0.358	0	0	0.929
LBP	APOA1	0.949	0	0	0	0.087	0.292	0	0.928
VTN	SERPINC1	0.949	0	0	0	0.367	0	0	0.923
TTR	APCS	0.949	0	0	0	0.18	0	0.5	0.887
CP	HP	0.947	0	0	0	0.166	0.238	0	0.923
AMBP	FGA	0.945	0	0	0	0.922	0	0	0.317
FN1	GAPDH	0.945	0	0	0	0.06	0.072	0	0.943
APOH	SERPINC1	0.944	0	0	0	0.821	0.068	0	0.691
APOA1	AHSG	0.944	0	0	0	0.798	0	0	0.734
CP	SERPINA1	0.944	0	0	0	0.128	0.238	0	0.923
SERPINA1	KNG1	0.943	0	0	0	0.222	0	0.4	0.889
APOH	AMBP	0.942	0	0	0	0.839	0.046	0	0.656
APOH	PLG	0.94	0	0	0	0.67	0.239	0	0.781
APOH	APOA4	0.938	0	0	0	0.14	0	0.72	0.766
HRG	FGA	0.936	0	0	0	0.6	0.312	0	0.788
AMBP	SERPINC1	0.936	0	0	0	0.891	0.087	0	0.414
AHSG	KNG1	0.936	0	0	0	0.414	0.053	0.4	0.832
APOE	APCS	0.933	0	0	0	0.043	0	0.5	0.872
AMBP	AHSG	0.932	0	0	0	0.864	0	0	0.522
FN1	FGA	0.932	0	0	0	0.083	0.12	0.72	0.737
A2M	SERPINA3	0.929	0	0	0	0.182	0	0	0.916
PON1	APOA4	0.927	0	0	0	0.05	0	0.72	0.749
APOA1	SERPINA1	0.927	0	0	0	0.179	0.244	0	0.893
A2M	KNG1	0.927	0	0	0	0.115	0	0.4	0.873
A2M	SERPINC1	0.927	0	0	0	0.208	0	0	0.911
ORM1	AHSG	0.926	0	0	0	0.406	0	0	0.881
HRG	AHSG	0.924	0	0.005	0	0.436	0.1	0	0.863
ORM1	CP	0.923	0	0	0	0.127	0.232	0	0.895
ORM1	AMBP	0.922	0	0	0	0.335	0	0	0.888
AHSG	ITIH2	0.922	0	0	0	0.783	0.097	0	0.637
APOH	APOE	0.921	0	0	0	0.06	0.059	0.72	0.72
FGG	SERPINC1	0.921	0	0	0	0.62	0.099	0.5	0.596
APOA1	TF	0.919	0	0	0	0.289	0.321	0.4	0.755
ORM1	SERPINA3	0.918	0	0	0	0.139	0.232	0	0.887
FGG	KNG1	0.917	0	0	0	0.608	0.065	0.4	0.667
APOE	SERPINA3	0.916	0	0	0	0.143	0	0	0.907
AMBP	HPX	0.916	0	0	0	0.75	0	0	0.681
SERPINF2	FGG	0.916	0	0	0	0.487	0	0.72	0.464
HBB	HBD	0.912	0	0	0.049	0.652	0	0.54	0.494
APOH	FGG	0.91	0	0	0	0.817	0.094	0	0.501
CP	ORM2	0.908	0	0	0	0.134	0	0	0.898
AHSG	ORM2	0.908	0	0	0	0.416	0	0	0.849
KNG1	FGA	0.908	0	0	0	0.441	0.096	0.4	0.735
TTR	A2M	0.905	0	0	0	0.133	0.069	0	0.892
ORM2	SERPINA3	0.903	0	0	0	0.133	0	0.4	0.83
APOA1	FGA	0.902	0	0	0	0.452	0.428	0.4	0.544
AHSG	PLG	0.902	0	0	0	0.724	0.107	0	0.634
APOB	AHSG	0.9	0	0	0	0.826	0	0	0.447
HRG	SERPINC1	0.898	0	0	0	0.48	0.236	0	0.764
PLG	KNG1	0.898	0	0	0	0.543	0.292	0	0.712
HPX	SERPINA1	0.897	0	0	0	0.399	0.234	0	0.794
AMBP	ORM2	0.893	0	0	0	0.36	0	0	0.84
APOA1	AMBP	0.891	0	0	0	0.794	0.094	0	0.465
C5	VTN	0.889	0	0	0	0.219	0	0.5	0.74
CP	A2M	0.889	0	0	0	0.122	0	0	0.879
FGG	SERPINA1	0.886	0	0	0	0.474	0.071	0.4	0.659
VTN	SERPINF2	0.885	0	0	0	0.282	0	0	0.846
APCS	FN1	0.884	0	0	0	0	0.292	0	0.844
AHSG	HP	0.882	0	0	0	0.22	0.107	0	0.845
SERPINF1	A2M	0.88	0	0	0	0.243	0	0	0.848
CP	HPX	0.88	0	0	0	0.216	0.232	0	0.817
HPX	AHSG	0.879	0	0	0	0.679	0	0	0.639
APOB	TTR	0.878	0	0	0	0.399	0	0	0.806
PLG	FGG	0.878	0	0	0	0.622	0.096	0	0.674
S100A6	ANXA1	0.877	0	0	0	0.536	0.072	0	0.738
AMBP	FGG	0.876	0	0	0	0.811	0	0	0.372
HRG	FGG	0.874	0	0	0	0.331	0.069	0	0.814
PRDX1	PRDX2	0.873	0	0	0.051	0.062	0.786	0.4	0.061
HP	SERPINA3	0.873	0	0	0	0.161	0.241	0	0.816
APOH	FGA	0.871	0	0	0	0.721	0.094	0	0.53
TTR	HP	0.871	0	0	0	0.085	0	0	0.865
AMBP	A2M	0.871	0	0	0	0.165	0.51	0	0.71
APOH	PON1	0.87	0	0	0	0.253	0	0.72	0.43
APOA1	ORM1	0.869	0	0	0	0.248	0.239	0	0.79
APOH	ITIH2	0.867	0	0	0	0.794	0.045	0	0.376
SERPIND1	HRG	0.867	0	0	0	0.271	0	0	0.826
PRDX2	PARK7	0.867	0	0	0	0.142	0.478	0	0.727
AHSG	TF	0.866	0	0	0	0.524	0	0	0.73
TTR	CST3	0.865	0	0	0	0.043	0	0.4	0.784
APOH	HRG	0.862	0	0	0	0.63	0.101	0	0.618
C3	HP	0.862	0	0	0	0.214	0.123	0	0.816
LYZ	FGA	0.861	0	0	0	0.116	0	0.4	0.759
C3	SERPINA1	0.859	0	0	0	0.168	0	0	0.837
TTR	AHSG	0.858	0	0	0	0.496	0	0	0.729
FGG	HP	0.858	0	0	0	0.486	0.309	0	0.634
TTR	APOA4	0.857	0	0	0	0.127	0	0.4	0.749
TTR	ORM2	0.856	0	0	0	0.32	0	0	0.797
CSTB	CST3	0.855	0	0	0	0.082	0.292	0	0.796
APOE	AGT	0.853	0	0	0	0.152	0	0	0.834
CA1	HBD	0.853	0	0	0	0.766	0	0	0.398
HPX	TF	0.852	0	0	0	0.161	0.24	0	0.787
APOA1	APCS	0.851	0	0	0	0.117	0	0.5	0.69
A2M	FN1	0.851	0	0	0	0.176	0.065	0	0.823
TTR	ORM1	0.85	0	0	0	0.307	0	0	0.793
APOE	CST3	0.85	0	0	0	0.117	0	0.5	0.689
A1BG	AHSG	0.849	0	0	0	0.1	0.067	0.4	0.736
HRG	C3	0.848	0	0	0	0.116	0.232	0	0.794
AHSG	SERPINA3	0.848	0	0	0	0.16	0.041	0.4	0.724
TF	SERPINA1	0.848	0	0	0	0.139	0.241	0	0.786
SERPINF1	FN1	0.846	0	0	0	0.145	0	0	0.828
GAPDH	PPIA	0.846	0	0	0	0.365	0.328	0	0.668
APOH	SERPINA1	0.845	0	0	0	0.474	0.091	0	0.702
APOA1	FN1	0.845	0	0	0	0.08	0.111	0	0.826
S100A6	GAPDH	0.843	0	0	0	0.087	0.084	0	0.827
C3	HPX	0.841	0	0	0	0.094	0	0	0.832
APOA1	HBB	0.839	0	0	0	0.043	0.236	0.5	0.612
APOA1	LYZ	0.838	0	0	0	0.072	0	0.4	0.733
AHSG	SERPINC1	0.838	0	0	0	0.657	0.041	0	0.547
SERPIND1	SERPINC1	0.837	0	0	0.177	0.502	0	0.5	0.3
SERPINF2	SERPINA1	0.837	0	0	0.191	0.308	0	0	0.732
APCS	APOA4	0.836	0	0	0	0.067	0	0.5	0.677
CP	TF	0.835	0	0	0	0.19	0.238	0	0.754
VTN	C8A	0.832	0	0	0	0.268	0	0.5	0.578
APOB	FGA	0.832	0	0	0	0.591	0	0	0.607
A2M	FGA	0.832	0	0	0	0.178	0	0	0.804
PON1	HP	0.831	0	0	0	0.254	0	0	0.783
SERPINA1	FGA	0.831	0	0	0	0.242	0.071	0.4	0.649
VTN	SERPINF1	0.828	0	0	0	0.103	0	0	0.816
APOA1	ORM2	0.828	0	0	0	0.258	0	0	0.777
TTR	CP	0.827	0	0	0	0.097	0	0	0.817
APOA1	CST3	0.826	0	0	0	0.105	0	0.4	0.702
APOA1	HPX	0.826	0	0	0	0.228	0.239	0	0.728
APOB	FN1	0.825	0	0	0	0.097	0	0	0.814
FN1	SERPINA1	0.825	0	0	0	0.075	0.067	0.4	0.702
HPX	A2M	0.824	0	0	0	0.13	0	0	0.806
APOH	SERPINF2	0.822	0	0	0	0.501	0	0	0.659
APOB	SERPINA1	0.822	0	0	0	0.207	0	0	0.785
CP	SERPINA3	0.822	0	0	0	0.217	0.229	0	0.73
TTR	SERPINA3	0.82	0	0	0	0.178	0.066	0	0.785
A2M	TF	0.82	0	0	0	0.165	0	0	0.794
APOB	C3	0.819	0	0	0	0.147	0	0	0.797
HPX	HBB	0.819	0	0	0	0	0.236	0.5	0.566
PLG	SERPINA1	0.819	0	0	0	0.255	0.071	0	0.759
FN1	KNG1	0.819	0	0	0	0.106	0	0.4	0.691
TTR	TF	0.817	0	0	0	0.223	0.077	0	0.765
C3	C4BPA	0.817	0	0	0	0.134	0	0	0.798
APOE	C9	0.817	0	0	0	0.045	0.595	0	0.565
HPX	ORM2	0.817	0	0	0	0.237	0	0	0.77
HP	HBD	0.817	0	0	0	0.071	0.207	0.54	0.523
C3	C8A	0.816	0	0	0	0.115	0.045	0	0.799
PRDX1	GAPDH	0.812	0	0	0	0.256	0.258	0	0.687
APOE	HP	0.811	0	0	0	0.083	0.37	0	0.699
AMBP	PLG	0.811	0	0	0	0.714	0.178	0	0.26
HPX	PLG	0.811	0	0	0	0.46	0	0	0.665
ITIH2	FGA	0.811	0	0	0	0.558	0	0	0.59
APOH	AZGP1	0.81	0	0	0	0.572	0.071	0	0.561
HRG	SERPINA1	0.809	0	0	0	0.521	0	0	0.619
ORM1	A2M	0.809	0	0	0	0.092	0	0	0.798
HRG	APCS	0.808	0	0	0	0.606	0	0	0.533
A2M	ORM2	0.808	0	0	0	0.087	0	0	0.798
APOH	SERPIND1	0.806	0	0	0	0.661	0.068	0	0.435
HSPA5	GAPDH	0.806	0.045	0	0	0.077	0.11	0	0.782
HRG	APOB	0.805	0	0	0	0.292	0.053	0	0.732
HP	TF	0.805	0	0	0	0.177	0.245	0	0.71
C3	KNG1	0.804	0	0	0	0.089	0	0.5	0.604
VTN	KNG1	0.803	0	0	0	0.207	0.292	0	0.678
AHSG	A2M	0.803	0	0	0	0.187	0	0	0.767
HSPB1	HSPA5	0.801	0	0	0	0.066	0.071	0	0.789
APOB	FGG	0.799	0	0	0	0.51	0	0	0.608
PRDX2	PRDX6	0.798	0	0	0	0.121	0.554	0	0.526
APOB	TF	0.797	0	0	0	0.354	0.069	0.5	0.404
AHSG	AZGP1	0.794	0	0	0	0.333	0	0	0.704
APOA1	ITIH2	0.793	0	0	0	0.525	0	0	0.583
TTR	HPX	0.793	0	0	0	0.223	0	0	0.744
FN1	ANXA1	0.793	0	0	0	0.122	0.072	0.4	0.627
APOA4	SERPINA1	0.793	0	0	0	0.15	0	0	0.767
APOH	HPX	0.792	0	0	0	0.377	0	0	0.68
FGG	APOA4	0.792	0	0	0	0.141	0	0	0.768
APCS	FGA	0.791	0	0	0	0.387	0	0.5	0.374
ORM1	FGG	0.791	0	0	0	0.474	0	0	0.619
HPX	FGA	0.791	0	0	0	0.69	0	0	0.355
VTN	C3	0.79	0	0	0	0.145	0	0	0.765
FN1	AGT	0.79	0	0	0	0.098	0	0	0.777
APOB	ITIH2	0.788	0	0	0	0.539	0	0	0.56
SERPINF2	SERPINC1	0.788	0	0	0.197	0.491	0	0	0.524
APOH	VTN	0.787	0	0	0	0.282	0	0	0.716
ORM1	AZGP1	0.787	0	0	0	0.132	0.201	0	0.718
HPX	AZGP1	0.784	0	0	0	0.278	0.201	0	0.657
VTN	AHSG	0.782	0	0	0	0.428	0	0	0.636
TTR	C3	0.782	0	0	0	0.09	0	0	0.771
AZGP1	HP	0.782	0	0	0	0.22	0	0	0.732
APOE	SERPINA1	0.781	0	0	0	0.118	0	0	0.762
HRG	APOA1	0.78	0	0	0	0.139	0.045	0	0.754
SERPIND1	KNG1	0.779	0	0	0	0.277	0	0	0.706
PLG	A2M	0.779	0	0	0	0.136	0.127	0	0.731
ORM1	HPX	0.778	0	0	0	0.213	0.232	0	0.663
TIMP1	HPX	0.777	0	0	0	0	0.16	0	0.745
CP	AHSG	0.776	0	0	0	0.212	0	0	0.728
C3	ORM1	0.775	0	0	0	0.107	0	0	0.759
AFM	HRG	0.774	0	0	0	0.618	0	0	0.432
APOB	PLG	0.774	0	0	0	0.415	0.063	0	0.622
TTR	FGA	0.773	0	0	0	0.381	0	0.4	0.438
HBA2	HPX	0.773	0	0	0	0	0	0.5	0.566
C3	ORM2	0.772	0	0	0	0.099	0	0	0.758
SERPIND1	A2M	0.771	0	0	0	0.143	0	0	0.743
HSPA5	CD5L	0.769	0	0	0	0	0	0	0.769
HRG	SERPINF2	0.768	0	0	0	0.358	0	0	0.654
AHSG	SERPINF2	0.768	0	0	0	0.472	0.041	0	0.579
APOH	APCS	0.766	0	0	0	0.432	0	0	0.606
PRDX2	GAPDH	0.765	0	0	0	0.193	0.209	0	0.66
SERPIND1	VTN	0.762	0	0	0	0.334	0	0	0.658
LBP	HP	0.762	0	0	0	0.29	0	0	0.679
HRG	A2M	0.762	0	0	0	0.197	0	0	0.716
HPX	SERPINC1	0.762	0	0	0	0.56	0	0	0.481
A2M	FGG	0.761	0	0	0	0.171	0	0	0.723
APOH	ORM1	0.76	0	0	0	0.323	0	0	0.661
VTN	ITIH2	0.758	0	0	0	0.507	0	0	0.529
SERPINC1	KNG1	0.758	0	0	0	0.41	0	0	0.607
C9	PLG	0.757	0	0	0	0.584	0	0	0.438
VTN	APOA1	0.755	0	0	0	0.363	0	0	0.632
C8A	FGA	0.753	0	0	0	0.607	0	0	0.397
APOH	A2M	0.752	0	0	0	0.216	0	0	0.697
C3	CP	0.751	0	0	0	0.262	0	0	0.676
ORM2	FGA	0.751	0	0	0	0.468	0	0	0.551
PTGDS	CST3	0.749	0	0	0	0.136	0	0	0.721
VTN	HRG	0.748	0	0	0	0.281	0	0	0.663
ORM1	FGA	0.747	0	0	0	0.44	0	0	0.567
SERPINF1	SERPINA1	0.744	0	0	0.175	0.042	0	0	0.702
TIMP1	PLG	0.743	0	0	0	0	0	0	0.743
TPI1	PRDX6	0.743	0	0	0	0.18	0.349	0	0.558
VTN	TLN1	0.74	0	0	0	0	0	0	0.74
VTN	HPX	0.739	0	0	0	0.383	0	0	0.594
AMBP	CST3	0.739	0	0	0	0.056	0	0	0.735
VTN	AMBP	0.737	0	0	0	0.376	0	0	0.596
APOH	HP	0.736	0	0	0	0.386	0.046	0	0.586
TIMP1	A2M	0.736	0	0	0	0.074	0	0	0.727
A1BG	SERPINA1	0.735	0	0	0	0.056	0	0.4	0.57
C9	SERPINC1	0.735	0	0	0	0.596	0	0	0.372
VTN	C4B	0.733	0	0	0	0.146	0	0	0.701
ITIH2	TF	0.733	0	0	0	0.329	0.051	0	0.615
C5	C4B	0.732	0	0	0	0.103	0	0.5	0.451
APOA1	FGG	0.732	0	0	0	0.479	0.044	0	0.506
C3	APOE	0.732	0	0	0	0.196	0	0	0.681
ORM1	TF	0.731	0	0	0	0.185	0.24	0	0.601
C9	FGA	0.731	0	0	0	0.611	0	0	0.336
PEBP1	PRDX1	0.729	0	0	0	0.211	0.211	0	0.599
AMBP	HP	0.728	0	0	0	0.321	0.121	0	0.582
C5	PLG	0.725	0	0	0	0.351	0.127	0	0.553
TPI1	PLG	0.723	0	0	0	0	0	0	0.723
ORM1	PTGDS	0.723	0	0	0	0.043	0.309	0	0.616
S100A8	GAPDH	0.723	0	0	0	0.069	0.352	0	0.578
VTN	FGG	0.721	0	0	0	0.347	0	0	0.59
FGG	ORM2	0.721	0	0	0	0.501	0	0	0.465
APOH	AFM	0.72	0	0	0	0.599	0	0	0.328
VTN	FGA	0.72	0	0	0	0.336	0	0	0.596
APOB	HBB	0.72	0	0	0	0.042	0	0.5	0.462
TTR	LYZ	0.719	0	0	0	0.043	0	0.4	0.549
VTN	SERPINA1	0.718	0	0	0	0.162	0	0	0.677
C3	AGT	0.718	0	0	0	0.169	0	0.5	0.375
PRDX1	PARK7	0.717	0	0	0	0.362	0.131	0	0.531
A1BG	AMBP	0.716	0	0	0	0.26	0.127	0	0.596
AMBP	SERPINA1	0.716	0	0	0	0.36	0.094	0	0.55
FASN	GAPDH	0.716	0	0	0	0.067	0	0	0.709
PEBP1	PRDX2	0.715	0	0	0	0.186	0	0	0.665
AZGP1	ORM2	0.715	0	0	0	0.131	0	0	0.686
SERPIND1	ITIH2	0.712	0	0	0	0.488	0	0	0.461
APOE	FN1	0.712	0	0	0	0.081	0.045	0	0.699
AHSG	FN1	0.712	0	0	0	0.085	0	0.4	0.518
APCS	C4BPA	0.711	0	0	0	0.2	0.51	0	0.324
LRG1	SERPINA3	0.711	0	0	0	0.102	0	0	0.692
HPX	FGG	0.71	0	0	0	0.525	0.099	0	0.377
HSPA5	KNG1	0.71	0.042	0	0	0	0.092	0	0.693
PARK7	PRDX6	0.709	0	0	0	0.191	0.261	0	0.552
APOA1	SERPINC1	0.708	0	0	0	0.388	0.045	0	0.54
APOA1	HBA2	0.705	0	0	0	0	0	0.5	0.435
APOE	FGA	0.705	0	0	0	0.126	0.056	0.5	0.371
SERPIND1	AHSG	0.704	0	0	0	0.548	0.041	0	0.371
HRG	AZGP1	0.704	0	0	0	0.551	0	0	0.368
TTR	PTGDS	0.704	0	0	0	0.079	0	0	0.691
C5	KNG1	0.701	0	0	0	0.163	0	0.5	0.343
AFM	APCS	0.701	0	0	0	0.541	0	0	0.375
S100A6	S100A8	0.701	0	0	0	0.08	0	0	0.689
C3	AHSG	0.7	0	0	0	0.16	0	0	0.658

## Sheet: QUAL (proteins>7) GO ORA
Cellular component
Cluster	Cluster name	ID	Description	ONTOLOGY	GeneRatio	BgRatio	RichFactor	FoldEnrichment	zScore	pvalue	p.adjust	qvalue	Gene symbol (ID)	Count
1	Endoplasmic reticulum	GO:0005783	endoplasmic reticulum	CC	25/80	419/2394	0.0596659	1.7855	3.29083	0.00162099	0.0123531	0.0104732	CLIC1/CP/SERPINC1/SERPINA1/C3/TIMP1/CST3/KNG1/APOA1/APOE/FGA/FGG/FN1/AMBP/AHSG/TF/VTN/APOB/SERPIND1/APOA4/HSPA5/ITIH2/PON1/PTGDS/PARK7	25
1	Endoplasmic reticulum	GO:0005788	endoplasmic reticulum lumen	CC	20/80	144/2394	0.138889	4.15625	7.26267	1.68438e-08	3.72247e-07	3.15599e-07	CP/SERPINC1/SERPINA1/C3/TIMP1/CST3/KNG1/APOA1/APOE/FGA/FGG/FN1/AHSG/TF/VTN/APOB/SERPIND1/APOA4/HSPA5/ITIH2	20
2	Vesicles	GO:0030141	secretory granule	CC	33/80	437/2394	0.0755149	2.25978	5.41471	9.12632e-07	1.83356e-05	1.55453e-05	HP/PLG/SERPINA1/SERPINA3/A2M/C3/TIMP1/CST3/KNG1/PIGR/APOA1/FGA/FGG/APOH/LRG1/FN1/ORM1/AHSG/TTR/TF/CSTB/HRG/A1BG/S100A8/S100A9/SERPINF2/ORM2/PRDX6/LYZ/PPIA/HBB/CAP1/LGALS3BP	33
2	Vesicles	GO:0031410	cytoplasmic vesicle	CC	44/80	708/2394	0.0621469	1.85975	5.06749	1.21834e-06	2.09752e-05	1.77832e-05	HP/PLG/SERPINA1/SERPINA3/A2M/C3/TIMP1/CST3/KNG1/PIGR/APOA1/APOE/FGA/FGG/APOH/LRG1/FN1/ORM1/AHSG/TTR/TF/HPX/CSTB/ANXA1/APOB/HRG/A1BG/S100A8/S100A9/APOA4/SERPINF2/HSPA5/ORM2/PRDX6/SERPINF1/FASN/LYZ/PPIA/HBB/HBA1/CAP1/PRDX1/LGALS3BP/PARK7	44
2	Vesicles	GO:0031983	vesicle lumen	CC	30/80	263/2394	0.114068	3.4135	7.71201	2.05376e-10	5.67352e-09	4.81013e-09	HP/PLG/SERPINA1/SERPINA3/A2M/C3/TIMP1/KNG1/APOA1/FGA/FGG/APOH/LRG1/FN1/ORM1/AHSG/TTR/TF/CSTB/HRG/A1BG/S100A8/S100A9/SERPINF2/ORM2/PRDX6/LYZ/PPIA/CAP1/LGALS3BP	30
2	Vesicles	GO:0034774	secretory granule lumen	CC	30/80	263/2394	0.114068	3.4135	7.71201	2.05376e-10	5.67352e-09	4.81013e-09	HP/PLG/SERPINA1/SERPINA3/A2M/C3/TIMP1/KNG1/APOA1/FGA/FGG/APOH/LRG1/FN1/ORM1/AHSG/TTR/TF/CSTB/HRG/A1BG/S100A8/S100A9/SERPINF2/ORM2/PRDX6/LYZ/PPIA/CAP1/LGALS3BP	30
2	Vesicles	GO:0060205	cytoplasmic vesicle lumen	CC	30/80	263/2394	0.114068	3.4135	7.71201	2.05376e-10	5.67352e-09	4.81013e-09	HP/PLG/SERPINA1/SERPINA3/A2M/C3/TIMP1/KNG1/APOA1/FGA/FGG/APOH/LRG1/FN1/ORM1/AHSG/TTR/TF/CSTB/HRG/A1BG/S100A8/S100A9/SERPINF2/ORM2/PRDX6/LYZ/PPIA/CAP1/LGALS3BP	30
2	Vesicles	GO:0097708	intracellular vesicle	CC	44/80	710/2394	0.0619718	1.85451	5.04671	1.32875e-06	2.09752e-05	1.77832e-05	HP/PLG/SERPINA1/SERPINA3/A2M/C3/TIMP1/CST3/KNG1/PIGR/APOA1/APOE/FGA/FGG/APOH/LRG1/FN1/ORM1/AHSG/TTR/TF/HPX/CSTB/ANXA1/APOB/HRG/A1BG/S100A8/S100A9/APOA4/SERPINF2/HSPA5/ORM2/PRDX6/SERPINF1/FASN/LYZ/PPIA/HBB/HBA1/CAP1/PRDX1/LGALS3BP/PARK7	44
2	Vesicles	GO:0099503	secretory vesicle	CC	34/80	471/2394	0.0721868	2.16019	5.22258	1.69219e-06	2.49316e-05	2.11376e-05	HP/PLG/SERPINA1/SERPINA3/A2M/C3/TIMP1/CST3/KNG1/PIGR/APOA1/FGA/FGG/APOH/LRG1/FN1/ORM1/AHSG/TTR/TF/CSTB/HRG/A1BG/S100A8/S100A9/SERPINF2/ORM2/PRDX6/LYZ/PPIA/HBB/CAP1/LGALS3BP/PARK7	34
3	Cell surface and blood microparticle	GO:0005577	fibrinogen complex	CC	4/80	9/2394	0.444444	13.3	6.87253	0.00012835	0.00157585	0.00133604	FGA/FGG/FN1/SERPINF2	4
3	Cell surface and blood microparticle	GO:0005579	membrane attack complex	CC	3/80	7/2394	0.428571	12.825	5.8245	0.00114199	0.0090136	0.00764192	C5/C9/C8A	3
3	Cell surface and blood microparticle	GO:0009986	cell surface	CC	16/80	220/2394	0.0727273	2.17636	3.40375	0.00191352	0.0140962	0.0119511	CD5L/PLG/C3/FGA/FGG/APOH/AMBP/TF/ANXA1/HRG/APOA4/SERPINF2/HSPA5/LBP/AZGP1/TLN1	16
3	Cell surface and blood microparticle	GO:0072562	blood microparticle	CC	39/80	106/2394	0.367925	11.0101	19.5975	2.30357e-34	5.09089e-32	4.31616e-32	CLIC1/CD5L/CP/HP/PLG/SERPINC1/SERPINA3/AGT/A2M/C3/KNG1/HBD/APOA1/APOE/FGA/FGG/APCS/C9/FN1/AMBP/ORM1/AHSG/TF/HPX/C4BPA/VTN/HRG/A1BG/APOA4/C8A/SERPINF2/C4B/ORM2/ITIH2/PON1/AFM/HBB/HBA1/LGALS3BP	39
4	Extracellular matrix	GO:0030312	external encapsulating structure	CC	35/80	270/2394	0.12963	3.87917	9.33697	4.93358e-14	2.7258e-12	2.31099e-12	PLG/SERPINC1/SERPINA1/SERPINA3/AGT/A2M/TIMP1/KNG1/APOA1/APOE/FGA/FGG/APCS/APOH/FN1/AMBP/ORM1/AHSG/HPX/VTN/CSTB/ANXA1/HRG/A1BG/S100A8/S100A9/S100A6/APOA4/SERPINF2/ORM2/ITIH2/AZGP1/SERPINF1/LUM/LGALS3BP	35
4	Extracellular matrix	GO:0031012	extracellular matrix	CC	35/80	270/2394	0.12963	3.87917	9.33697	4.93358e-14	2.7258e-12	2.31099e-12	PLG/SERPINC1/SERPINA1/SERPINA3/AGT/A2M/TIMP1/KNG1/APOA1/APOE/FGA/FGG/APCS/APOH/FN1/AMBP/ORM1/AHSG/HPX/VTN/CSTB/ANXA1/HRG/A1BG/S100A8/S100A9/S100A6/APOA4/SERPINF2/ORM2/ITIH2/AZGP1/SERPINF1/LUM/LGALS3BP	35
4	Extracellular matrix	GO:0062023	collagen-containing extracellular matrix	CC	35/80	237/2394	0.147679	4.4193	10.3091	7.22101e-16	7.97921e-14	6.76494e-14	PLG/SERPINC1/SERPINA1/SERPINA3/AGT/A2M/TIMP1/KNG1/APOA1/APOE/FGA/FGG/APCS/APOH/FN1/AMBP/ORM1/AHSG/HPX/VTN/CSTB/ANXA1/HRG/A1BG/S100A8/S100A9/S100A6/APOA4/SERPINF2/ORM2/ITIH2/AZGP1/SERPINF1/LUM/LGALS3BP	35
5	Hemoglobin complex	GO:0005833	hemoglobin complex	CC	3/80	6/2394	0.5	14.9625	6.36585	0.000668654	0.0059109	0.00501138	HBD/HBB/HBA1	3
5	Hemoglobin complex	GO:0031838	haptoglobin-hemoglobin complex	CC	4/80	7/2394	0.571429	17.1	7.93019	3.75331e-05	0.000487931	0.000413678	HP/HBD/HBB/HBA1	4
5	Hemoglobin complex	GO:0071682	endocytic vesicle lumen	CC	7/80	19/2394	0.368421	11.025	8.15575	1.30431e-06	2.09752e-05	1.77832e-05	HP/APOA1/APOE/HPX/APOB/HBB/HBA1	7
5	Hemoglobin complex	GO:1904724	tertiary granule lumen	CC	7/80	47/2394	0.148936	4.45691	4.44955	0.000763301	0.00648806	0.00550071	HP/CST3/LRG1/ORM1/CSTB/LYZ/HBB	7
6	Lipoprotein particle	GO:0032994	protein-lipid complex	CC	6/80	29/2394	0.206897	6.19138	5.22879	0.000296248	0.00272795	0.00231281	APOA1/APOE/APOH/APOB/APOA4/PON1	6
6	Lipoprotein particle	GO:0034358	plasma lipoprotein particle	CC	6/80	28/2394	0.214286	6.4125	5.35555	0.000241331	0.00231888	0.00196599	APOA1/APOE/APOH/APOB/APOA4/PON1	6
6	Lipoprotein particle	GO:0034361	very-low-density lipoprotein particle	CC	5/80	17/2394	0.294118	8.80147	6.00096	0.000165972	0.00183399	0.00155489	APOA1/APOE/APOH/APOB/APOA4	5
6	Lipoprotein particle	GO:0034362	low-density lipoprotein particle	CC	4/80	10/2394	0.4	11.97	6.46232	0.000208495	0.00219416	0.00186025	APOA1/APOE/APOB/APOA4	4
6	Lipoprotein particle	GO:0034364	high-density lipoprotein particle	CC	5/80	24/2394	0.208333	6.23438	4.79105	0.000948139	0.00776069	0.00657968	APOA1/APOE/APOH/APOA4/PON1	5
6	Lipoprotein particle	GO:0034385	triglyceride-rich plasma lipoprotein particle	CC	5/80	17/2394	0.294118	8.80147	6.00096	0.000165972	0.00183399	0.00155489	APOA1/APOE/APOH/APOB/APOA4	5
6	Lipoprotein particle	GO:0042627	chylomicron	CC	5/80	11/2394	0.454545	13.6023	7.78786	1.45193e-05	0.000200548	0.000170029	APOA1/APOE/APOH/APOB/APOA4	5
6	Lipoprotein particle	GO:1990777	lipoprotein particle	CC	6/80	28/2394	0.214286	6.4125	5.35555	0.000241331	0.00231888	0.00196599	APOA1/APOE/APOH/APOB/APOA4/PON1	6
7	Platelet alpha granule	GO:0031091	platelet alpha granule	CC	15/80	61/2394	0.245902	7.35861	9.35199	3.95602e-10	9.71423e-09	8.23592e-09	PLG/SERPINA1/SERPINA3/A2M/TIMP1/KNG1/FGA/FGG/FN1/ORM1/AHSG/HRG/A1BG/SERPINF2/ORM2	15
7	Platelet alpha granule	GO:0031093	platelet alpha granule lumen	CC	15/80	51/2394	0.294118	8.80147	10.4691	2.32517e-11	1.02773e-09	8.71328e-10	PLG/SERPINA1/SERPINA3/A2M/TIMP1/KNG1/FGA/FGG/FN1/ORM1/AHSG/HRG/A1BG/SERPINF2/ORM2	15
Molecular function
Cluster	Cluster name	ID	Description	ONTOLOGY	GeneRatio	BgRatio	RichFactor	FoldEnrichment	zScore	pvalue	p.adjust	qvalue	Gene symbol	Count
1	Lipid cholesterol transfer	GO:0005543	phospholipid binding	MF	9/78	98/2373	0.0918367	2.79396	3.34309	0.00411777	0.0383182	0.0311843	APOA1/APOE/APOH/ANXA1/APOB/APOA4/PON1/PEBP1/TLN1	9
1	Lipid cholesterol transfer	GO:0008289	lipid binding	MF	13/78	182/2373	0.0714286	2.17308	3.03567	0.00538099	0.0474377	0.038606	APOA1/APOE/APOH/ANXA1/APOB/S100A8/S100A9/APOA4/LBP/PON1/PEBP1/PTGDS/TLN1	13
1	Lipid cholesterol transfer	GO:0060228	phosphatidylcholine-sterol O-acyltransferase activator activity	MF	3/78	5/2373	0.6	18.2538	7.11858	0.00032599	0.00474812	0.00386414	APOA1/APOE/APOA4	3
1	Lipid cholesterol transfer	GO:0120013	lipid transfer activity	MF	4/78	13/2373	0.307692	9.36095	5.57166	0.00061667	0.00789789	0.00642751	APOA1/APOE/APOB/APOA4	4
1	Lipid cholesterol transfer	GO:0120015	sterol transfer activity	MF	4/78	10/2373	0.4	12.1692	6.52386	0.000195328	0.00344394	0.00280277	APOA1/APOE/APOB/APOA4	4
1	Lipid cholesterol transfer	GO:0120020	cholesterol transfer activity	MF	4/78	9/2373	0.444444	13.5214	6.93685	0.000120189	0.00236844	0.00192749	APOA1/APOE/APOB/APOA4	4
2	Enzyme peptidase activity	GO:0004857	enzyme inhibitor activity	MF	25/78	139/2373	0.179856	5.47178	10.0152	2.35697e-13	1.57917e-11	1.28517e-11	SERPINC1/SERPINA1/SERPINA3/AGT/A2M/C3/C5/TIMP1/CST3/KNG1/AMBP/AHSG/CSTB/ANXA1/HRG/GAPDH/HSPB1/SERPIND1/SERPINF2/C4B/HSPA5/ITIH2/PEBP1/SERPINF1/PARK7	25
2	Enzyme peptidase activity	GO:0004866	endopeptidase inhibitor activity	MF	21/78	80/2373	0.2625	7.98606	11.7162	1.00434e-14	1.68226e-12	1.36907e-12	SERPINC1/SERPINA1/SERPINA3/AGT/A2M/C3/C5/TIMP1/CST3/KNG1/AMBP/AHSG/CSTB/HRG/GAPDH/SERPIND1/SERPINF2/C4B/ITIH2/PEBP1/SERPINF1	21
2	Enzyme peptidase activity	GO:0004867	serine-type endopeptidase inhibitor activity	MF	12/78	45/2373	0.266667	8.11282	8.87912	8.11693e-09	3.0213e-07	2.45881e-07	SERPINC1/SERPINA1/SERPINA3/AGT/A2M/AMBP/HRG/SERPIND1/SERPINF2/ITIH2/PEBP1/SERPINF1	12
2	Enzyme peptidase activity	GO:0030234	enzyme regulator activity	MF	30/78	272/2373	0.110294	3.35549	7.60966	2.90181e-10	1.38872e-08	1.13018e-08	SERPINC1/SERPINA1/SERPINA3/AGT/A2M/C3/C5/TIMP1/CST3/KNG1/APOA1/APOE/APOH/FN1/AMBP/AHSG/CSTB/ANXA1/HRG/GAPDH/HSPB1/SERPIND1/APOA4/SERPINF2/C4B/HSPA5/ITIH2/PEBP1/SERPINF1/PARK7	30
2	Enzyme peptidase activity	GO:0030414	peptidase inhibitor activity	MF	22/78	82/2373	0.268293	8.16229	12.1663	1.22167e-15	4.09261e-13	3.33067e-13	SERPINC1/SERPINA1/SERPINA3/AGT/A2M/C3/C5/TIMP1/CST3/KNG1/AMBP/AHSG/CSTB/HRG/GAPDH/SERPIND1/SERPINF2/C4B/ITIH2/PEBP1/SERPINF1/PARK7	22
2	Enzyme peptidase activity	GO:0061134	peptidase regulator activity	MF	23/78	102/2373	0.22549	6.86011	11.1509	1.56314e-14	1.7455e-12	1.42054e-12	SERPINC1/SERPINA1/SERPINA3/AGT/A2M/C3/C5/TIMP1/CST3/KNG1/FN1/AMBP/AHSG/CSTB/HRG/GAPDH/SERPIND1/SERPINF2/C4B/ITIH2/PEBP1/SERPINF1/PARK7	23
2	Enzyme peptidase activity	GO:0061135	endopeptidase regulator activity	MF	21/78	88/2373	0.238636	7.26005	11.0304	8.17253e-14	6.8445e-12	5.57023e-12	SERPINC1/SERPINA1/SERPINA3/AGT/A2M/C3/C5/TIMP1/CST3/KNG1/AMBP/AHSG/CSTB/HRG/GAPDH/SERPIND1/SERPINF2/C4B/ITIH2/PEBP1/SERPINF1	21
2	Enzyme peptidase activity	GO:0098772	molecular function regulator activity	MF	32/78	409/2373	0.0782396	2.38029	5.65554	3.97998e-07	1.33329e-05	1.08507e-05	SERPINC1/SERPINA1/SERPINA3/AGT/A2M/C3/C5/TIMP1/CST3/KNG1/APOA1/APOE/APOH/FN1/AMBP/AHSG/TTR/CSTB/ANXA1/APOB/HRG/GAPDH/HSPB1/SERPIND1/APOA4/SERPINF2/C4B/HSPA5/ITIH2/PEBP1/SERPINF1/PARK7	32
2	Enzyme peptidase activity	GO:0140678	molecular function inhibitor activity	MF	25/78	163/2373	0.153374	4.66612	8.93958	1.03945e-11	5.8036e-10	4.72312e-10	SERPINC1/SERPINA1/SERPINA3/AGT/A2M/C3/C5/TIMP1/CST3/KNG1/AMBP/AHSG/CSTB/ANXA1/HRG/GAPDH/HSPB1/SERPIND1/SERPINF2/C4B/HSPA5/ITIH2/PEBP1/SERPINF1/PARK7	25
3	Binding and receptor activity	GO:0002020	protease binding	MF	10/78	51/2373	0.196078	5.96531	6.60714	3.53042e-06	9.09761e-05	7.40387e-05	PLG/SERPINC1/SERPINA1/A2M/TIMP1/CST3/FN1/CSTB/SERPINF2/PARK7	10
3	Binding and receptor activity	GO:0004869	cysteine-type endopeptidase inhibitor activity	MF	5/78	18/2373	0.277778	8.45085	5.84871	0.000206703	0.00346227	0.00281769	CST3/KNG1/AHSG/CSTB/HRG	5
3	Binding and receptor activity	GO:0005102	signaling receptor binding	MF	26/78	331/2373	0.0785498	2.38973	5.02376	7.73045e-06	0.000184979	0.00015054	PLG/AGT/A2M/C3/C5/TIMP1/KNG1/APOA1/APOE/FGA/FGG/LRG1/FN1/TTR/TF/VTN/ANXA1/APOB/HRG/S100A8/S100A9/LBP/PPIA/HBA1/PARK7/TLN1	26
3	Binding and receptor activity	GO:0005539	glycosaminoglycan binding	MF	13/78	98/2373	0.132653	4.03571	5.65713	1.08882e-05	0.000243171	0.000197899	SERPINC1/KNG1/APOE/APOH/FN1/AMBP/VTN/APOB/HRG/SERPIND1/ITIH2/PPIA/PGLYRP2	13
3	Binding and receptor activity	GO:0008201	heparin binding	MF	9/78	71/2373	0.126761	3.85645	4.50418	0.000400924	0.00559623	0.00455435	SERPINC1/KNG1/APOE/APOH/FN1/VTN/APOB/HRG/SERPIND1	9
3	Binding and receptor activity	GO:0030545	signaling receptor regulator activity	MF	11/78	98/2373	0.112245	3.41484	4.50011	0.000263081	0.00419677	0.00341544	AGT/C3/C5/TIMP1/KNG1/APOA1/APOE/FN1/TTR/APOB/PARK7	11
3	Binding and receptor activity	GO:0030546	signaling receptor activator activity	MF	11/78	91/2373	0.120879	3.67751	4.80074	0.000133966	0.00249326	0.00202908	AGT/C3/C5/TIMP1/KNG1/APOA1/APOE/FN1/TTR/APOB/PARK7	11
3	Binding and receptor activity	GO:0046914	transition metal ion binding	MF	13/78	163/2373	0.0797546	2.42638	3.47813	0.00202557	0.0218892	0.017814	CP/CA1/TIMP1/KNG1/TF/HRG/S100A8/S100A9/S100A6/APOA4/HBA1/PGLYRP2/PARK7	13
3	Binding and receptor activity	GO:0048018	receptor ligand activity	MF	10/78	88/2373	0.113636	3.45717	4.32959	0.000464176	0.00621996	0.00506196	AGT/C3/C5/TIMP1/KNG1/APOA1/APOE/FN1/TTR/APOB	10
3	Binding and receptor activity	GO:0061783	peptidoglycan muralytic activity	MF	2/78	3/2373	0.666667	20.2821	6.15961	0.00313266	0.0308659	0.0251195	LYZ/PGLYRP2	2
3	Binding and receptor activity	GO:1901681	sulfur compound binding	MF	11/78	100/2373	0.11	3.34654	4.41918	0.000315238	0.00474812	0.00386414	SERPINC1/KNG1/APOE/APOH/FN1/AMBP/VTN/APOB/HRG/SERPIND1/PPIA	11
4	Oxigen haptoglobin carrier	GO:0005344	oxygen carrier activity	MF	3/78	7/2373	0.428571	13.0385	5.8793	0.00108762	0.0129331	0.0105253	HBD/HBB/HBA1	3
4	Oxigen haptoglobin carrier	GO:0019825	oxygen binding	MF	3/78	10/2373	0.3	9.12692	4.74687	0.00347138	0.0332261	0.0270402	HBD/HBB/HBA1	3
4	Oxigen haptoglobin carrier	GO:0019865	immunoglobulin binding	MF	4/78	15/2373	0.266667	8.11282	5.09365	0.00111958	0.0129331	0.0105253	PIGR/AMBP/HRG/PIP	4
4	Oxigen haptoglobin carrier	GO:0020037	heme binding	MF	5/78	29/2373	0.172414	5.24536	4.23982	0.00215668	0.0225778	0.0183744	HBD/AMBP/HRG/HBB/HBA1	5
4	Oxigen haptoglobin carrier	GO:0030492	hemoglobin binding	MF	3/78	8/2373	0.375	11.4087	5.43547	0.00169911	0.0189733	0.015441	HP/HBD/HBB	3
4	Oxigen haptoglobin carrier	GO:0031720	haptoglobin binding	MF	3/78	6/2373	0.5	15.2115	6.42438	0.000636546	0.00789789	0.00642751	HBD/HBB/HBA1	3
4	Oxigen haptoglobin carrier	GO:0046906	tetrapyrrole binding	MF	5/78	31/2373	0.16129	4.90695	4.03588	0.00293094	0.0297534	0.0242141	HBD/AMBP/HRG/HBB/HBA1	5
4	Oxigen haptoglobin carrier	GO:0140104	molecular carrier activity	MF	6/78	48/2373	0.125	3.80288	3.61599	0.0042403	0.0383919	0.0312443	HBD/TF/HSPA5/HBB/HBA1/PARK7	6
5	Antioxidant acting acceptor	GO:0004601	peroxidase activity	MF	8/78	27/2373	0.296296	9.01425	7.71958	1.2725e-06	3.55238e-05	2.89102e-05	CP/HBD/PRDX6/PRDX2/HBB/HBA1/PRDX1/PARK7	8
5	Antioxidant acting acceptor	GO:0016209	antioxidant activity	MF	13/78	46/2373	0.282609	8.59783	9.59143	8.08855e-10	3.38708e-08	2.75649e-08	CP/HP/HBD/APOE/AMBP/S100A9/APOA4/PRDX6/PRDX2/HBB/HBA1/PRDX1/PARK7	13
5	Antioxidant acting acceptor	GO:0016684	oxidoreductase activity, acting on peroxide as acceptor	MF	8/78	27/2373	0.296296	9.01425	7.71958	1.2725e-06	3.55238e-05	2.89102e-05	CP/HBD/PRDX6/PRDX2/HBB/HBA1/PRDX1/PARK7	8
5	Antioxidant acting acceptor	GO:0051920	peroxiredoxin activity	MF	4/78	7/2373	0.571429	17.3846	8.00186	3.51146e-05	0.000735212	0.000598335	PRDX6/PRDX2/PRDX1/PARK7	4
Biological process
Cluster	Cluster name	ID	Description	ONTOLOGY	GeneRatio	BgRatio	RichFactor	FoldEnrichment	zScore	pvalue	p.adjust	qvalue	Gene symbol	Count
1	Immune regulation	GO:0001775	cell activation	BP	17/79	213/2328	0.0798122	2.35193	3.87889	0.000541528	0.0117314	0.00964256	CLIC1/C3/APOE/FGA/FGG/FN1/ANXA1/HRG/HSPB1/LBP/PRDX2/PTGDS/PPIA/HBB/PRDX1/PGLYRP2/TLN1	17
1	Immune regulation	GO:0001816	cytokine production	BP	15/79	158/2328	0.0949367	2.79763	4.38547	0.000183046	0.00482159	0.00396307	AGT/C3/C5/APOA1/FN1/ORM1/ANXA1/GAPDH/HSPB1/SERPINF2/LBP/ORM2/LUM/PGLYRP2/PARK7	15
1	Immune regulation	GO:0001819	positive regulation of cytokine production	BP	12/79	99/2328	0.121212	3.57192	4.90047	8.54541e-05	0.00271346	0.00223031	AGT/C3/C5/ORM1/ANXA1/GAPDH/HSPB1/SERPINF2/LBP/ORM2/LUM/PARK7	12
1	Immune regulation	GO:0001906	cell killing	BP	11/79	81/2328	0.135802	4.00188	5.15289	6.02458e-05	0.0019669	0.00161668	CD5L/C3/C5/KNG1/C9/HRG/GAPDH/C8A/AZGP1/LYZ/PRDX1	11
1	Immune regulation	GO:0002376	immune system process	BP	40/79	528/2328	0.0757576	2.23245	6.03486	2.97119e-08	4.0513e-06	3.32994e-06	CD5L/HP/A2M/C3/C5/KNG1/PIGR/APOA1/APOE/FGA/APCS/C9/LRG1/FN1/AMBP/ORM1/TF/HPX/C4BPA/VTN/ANXA1/HRG/A1BG/GAPDH/S100A8/S100A9/APOA4/C8A/C4B/PIP/LBP/ORM2/AZGP1/PRDX2/PTGDS/LYZ/PPIA/PRDX1/PGLYRP2/PARK7	40
1	Immune regulation	GO:0002438	acute inflammatory response to antigenic stimulus	BP	3/79	7/2328	0.428571	12.6293	5.77407	0.0011936	0.0196225	0.0161286	A2M/C3/PARK7	3
1	Immune regulation	GO:0002455	humoral immune response mediated by circulating immunoglobulin	BP	7/79	36/2328	0.194444	5.72996	5.35943	0.000149655	0.00417953	0.00343533	C3/C5/C9/HPX/C4BPA/C8A/C4B	7
1	Immune regulation	GO:0002523	leukocyte migration involved in inflammatory response	BP	3/79	9/2328	0.333333	9.82278	4.96928	0.00272674	0.0339817	0.027931	S100A8/S100A9/LBP	3
1	Immune regulation	GO:0002536	respiratory burst involved in inflammatory response	BP	3/79	6/2328	0.5	14.7342	6.31196	0.000699129	0.0134705	0.011072	S100A9/LBP/PRDX2	3
1	Immune regulation	GO:0002682	regulation of immune system process	BP	28/79	321/2328	0.0872274	2.57045	5.67832	6.36061e-07	4.46785e-05	3.67232e-05	CD5L/A2M/C3/C5/PIGR/APOA1/APOE/APCS/C9/FN1/AMBP/ORM1/HPX/C4BPA/ANXA1/HRG/A1BG/S100A8/S100A9/C8A/C4B/PIP/LBP/ORM2/AZGP1/PRDX2/PGLYRP2/PARK7	28
1	Immune regulation	GO:0002712	regulation of B cell mediated immunity	BP	3/79	10/2328	0.3	8.84051	4.65591	0.00380063	0.0415559	0.0341566	C3/HPX/C4BPA	3
1	Immune regulation	GO:0002889	regulation of immunoglobulin mediated immune response	BP	3/79	10/2328	0.3	8.84051	4.65591	0.00380063	0.0415559	0.0341566	C3/HPX/C4BPA	3
1	Immune regulation	GO:0006935	chemotaxis	BP	10/79	111/2328	0.0900901	2.65481	3.34767	0.00361796	0.0411099	0.03379	C5/APOA1/ANXA1/HRG/HSPB1/S100A8/SERPIND1/S100A9/LBP/PPIA	10
1	Immune regulation	GO:0006950	response to stress	BP	56/79	765/2328	0.0732026	2.15716	7.31917	2.2083e-12	2.55941e-09	2.10369e-09	CLIC1/CD5L/HP/PLG/SERPINC1/SERPINA1/SERPINA3/AGT/A2M/C3/C5/TIMP1/CST3/KNG1/APOA1/APOE/FGA/FGG/APCS/C9/APOH/LRG1/FN1/AMBP/ORM1/AHSG/TF/HPX/C4BPA/VTN/ANXA1/HRG/GAPDH/HSPB1/S100A8/SERPIND1/S100A9/APOA4/C8A/SERPINF2/C4B/HSPA5/LBP/ORM2/PRDX6/PRDX2/FASN/LYZ/PPIA/HBB/HBA1/PRDX1/LGALS3BP/PGLYRP2/PARK7/TLN1	56
1	Immune regulation	GO:0006954	inflammatory response	BP	28/79	187/2328	0.149733	4.41237	9.11772	1.64526e-12	2.55941e-09	2.10369e-09	CD5L/HP/SERPINA1/SERPINA3/AGT/A2M/C3/C5/TIMP1/KNG1/APOA1/APOE/APCS/FN1/ORM1/AHSG/ANXA1/S100A8/S100A9/SERPINF2/C4B/LBP/ORM2/PRDX2/FASN/LYZ/PGLYRP2/PARK7	28
1	Immune regulation	GO:0006955	immune response	BP	33/79	380/2328	0.0868421	2.55909	6.22568	3.82603e-08	4.62132e-06	3.79846e-06	CD5L/A2M/C3/C5/KNG1/PIGR/APOA1/APOE/FGA/APCS/C9/LRG1/AMBP/TF/HPX/C4BPA/VTN/ANXA1/HRG/A1BG/GAPDH/S100A8/S100A9/APOA4/C8A/C4B/LBP/AZGP1/PTGDS/LYZ/PRDX1/PGLYRP2/PARK7	33
1	Immune regulation	GO:0007165	signal transduction	BP	40/79	794/2328	0.0503778	1.48455	3.15177	0.00152313	0.0233815	0.0192183	CLIC1/AGT/C3/C5/TIMP1/KNG1/PIGR/APOA1/APOE/FGA/FGG/LRG1/FN1/AMBP/AHSG/TTR/TF/HPX/VTN/ANXA1/APOB/HRG/A1BG/GAPDH/HSPB1/S100A8/S100A9/S100A6/SERPINF2/HSPA5/LBP/BLVRB/PEBP1/PRDX2/PPIA/CAP1/PRDX1/LGALS3BP/PARK7/TLN1	40
1	Immune regulation	GO:0009605	response to external stimulus	BP	40/79	531/2328	0.0753296	2.21984	5.99505	3.53006e-08	4.54594e-06	3.7365e-06	HP/PLG/SERPINC1/AGT/A2M/C3/C5/KNG1/APOA1/APOE/FGA/FGG/APCS/C9/APOH/LRG1/AHSG/TF/HPX/C4BPA/VTN/ANXA1/APOB/HRG/GAPDH/HSPB1/S100A8/SERPIND1/S100A9/APOA4/C8A/SERPINF2/C4B/LBP/PRDX2/LYZ/PPIA/PRDX1/PGLYRP2/PARK7	40
1	Immune regulation	GO:0009607	response to biotic stimulus	BP	29/79	389/2328	0.0745501	2.19687	4.84674	1.04432e-05	0.000432274	0.000355304	HP/A2M/C3/C5/KNG1/APOE/FGA/APCS/C9/LRG1/TF/HPX/C4BPA/ANXA1/APOB/HRG/GAPDH/HSPB1/S100A8/S100A9/APOA4/C8A/C4B/HSPA5/LBP/PRDX2/LYZ/PRDX1/PGLYRP2	29
1	Immune regulation	GO:0009891	positive regulation of biosynthetic process	BP	22/79	355/2328	0.0619718	1.82621	3.16852	0.00250441	0.0331727	0.027266	AGT/C3/C5/APOE/FN1/ORM1/TF/HPX/ANXA1/APOB/GAPDH/HSPB1/APOA4/SERPINF2/HSPA5/PIP/LBP/ORM2/PRDX6/LUM/HBB/PARK7	22
1	Immune regulation	GO:0010466	negative regulation of peptidase activity	BP	8/79	25/2328	0.32	9.42987	7.94074	8.35082e-07	5.094e-05	4.18698e-05	TIMP1/CST3/VTN/CSTB/GAPDH/SERPIND1/SERPINF2/SERPINF1	8
1	Immune regulation	GO:0010557	positive regulation of macromolecule biosynthetic process	BP	20/79	324/2328	0.0617284	1.81903	2.97744	0.00435014	0.0462552	0.0380191	AGT/C3/C5/APOE/FN1/ORM1/TF/HPX/ANXA1/APOB/GAPDH/HSPB1/SERPINF2/HSPA5/PIP/LBP/ORM2/PRDX6/LUM/PARK7	20
1	Immune regulation	GO:0010594	regulation of endothelial cell migration	BP	8/79	49/2328	0.163265	4.81116	5.05243	0.000179603	0.00478528	0.00393322	PLG/AGT/APOE/APOH/ANXA1/HRG/HSPB1/SERPINF1	8
1	Immune regulation	GO:0010605	negative regulation of macromolecule metabolic process	BP	22/79	352/2328	0.0625	1.84177	3.2121	0.00223987	0.0301861	0.0248113	AGT/TIMP1/CST3/KNG1/APOA1/APOE/FGA/APCS/FN1/ORM1/VTN/CSTB/ANXA1/GAPDH/HSPB1/SERPIND1/SERPINF2/LBP/SERPINF1/PPIA/PGLYRP2/PARK7	22
1	Immune regulation	GO:0010646	regulation of cell communication	BP	28/79	522/2328	0.0536398	1.58068	2.82247	0.00504156	0.049871	0.0409911	AGT/C3/TIMP1/APOA1/APOE/FGA/FGG/LRG1/FN1/AMBP/AHSG/HPX/VTN/ANXA1/HRG/GAPDH/HSPB1/S100A8/S100A9/SERPINF2/HSPA5/LBP/BLVRB/PEBP1/PRDX2/PPIA/PRDX1/PARK7	28
1	Immune regulation	GO:0010810	regulation of cell-substrate adhesion	BP	8/79	77/2328	0.103896	3.06165	3.44738	0.00387563	0.0421771	0.0346671	PLG/APOA1/FGA/FGG/FN1/VTN/HRG/TLN1	8
1	Immune regulation	GO:0017014	protein nitrosylation	BP	3/79	5/2328	0.6	17.681	6.99681	0.000358326	0.00865208	0.00711151	GAPDH/S100A8/S100A9	3
1	Immune regulation	GO:0018119	peptidyl-cysteine S-nitrosylation	BP	3/79	5/2328	0.6	17.681	6.99681	0.000358326	0.00865208	0.00711151	GAPDH/S100A8/S100A9	3
1	Immune regulation	GO:0020027	hemoglobin metabolic process	BP	2/79	3/2328	0.666667	19.6456	6.05539	0.00333712	0.0386772	0.0317904	AMBP/HPX	2
1	Immune regulation	GO:0023051	regulation of signaling	BP	28/79	521/2328	0.0537428	1.58371	2.83371	0.00489908	0.049871	0.0409911	AGT/C3/TIMP1/APOA1/APOE/FGA/FGG/LRG1/FN1/AMBP/AHSG/HPX/VTN/ANXA1/HRG/GAPDH/HSPB1/S100A8/S100A9/SERPINF2/HSPA5/LBP/BLVRB/PEBP1/PRDX2/PPIA/PRDX1/PARK7	28
1	Immune regulation	GO:0031640	killing of cells of another organism	BP	7/79	42/2328	0.166667	4.91139	4.7933	0.000410278	0.00941607	0.00773947	C5/KNG1/C9/HRG/GAPDH/C8A/LYZ	7
1	Immune regulation	GO:0032101	regulation of response to external stimulus	BP	26/79	252/2328	0.103175	3.04039	6.42711	6.15258e-08	6.39789e-06	5.2587e-06	PLG/SERPINC1/AGT/A2M/C3/C5/KNG1/APOA1/APOE/FGA/FGG/APCS/APOH/AHSG/HPX/VTN/ANXA1/HRG/HSPB1/S100A8/S100A9/SERPINF2/LBP/PRDX2/PGLYRP2/PARK7	26
1	Immune regulation	GO:0034109	homotypic cell-cell adhesion	BP	7/79	45/2328	0.155556	4.58397	4.54919	0.000635651	0.0133949	0.0110098	CLIC1/FGA/FGG/HSPB1/PPIA/HBB/TLN1	7
1	Immune regulation	GO:0034114	regulation of heterotypic cell-cell adhesion	BP	3/79	10/2328	0.3	8.84051	4.65591	0.00380063	0.0415559	0.0341566	APOA1/FGA/FGG	3
1	Immune regulation	GO:0035425	autocrine signaling	BP	2/79	3/2328	0.666667	19.6456	6.05539	0.00333712	0.0386772	0.0317904	S100A8/S100A9	2
1	Immune regulation	GO:0040011	locomotion	BP	20/79	280/2328	0.0714286	2.10488	3.69358	0.000703163	0.0134705	0.011072	PLG/AGT/C5/TIMP1/APOA1/APOE/APOH/FN1/TF/VTN/ANXA1/HRG/HSPB1/S100A8/SERPIND1/S100A9/HSPA5/LBP/SERPINF1/PPIA	20
1	Immune regulation	GO:0042168	heme metabolic process	BP	3/79	10/2328	0.3	8.84051	4.65591	0.00380063	0.0415559	0.0341566	AMBP/HPX/BLVRB	3
1	Immune regulation	GO:0042330	taxis	BP	10/79	111/2328	0.0900901	2.65481	3.34767	0.00361796	0.0411099	0.03379	C5/APOA1/ANXA1/HRG/HSPB1/S100A8/SERPIND1/S100A9/LBP/PPIA	10
1	Immune regulation	GO:0043086	negative regulation of catalytic activity	BP	14/79	83/2328	0.168675	4.97057	6.9024	3.41388e-07	2.63779e-05	2.16811e-05	HP/AGT/TIMP1/CST3/APOE/APCS/VTN/CSTB/GAPDH/HSPB1/SERPIND1/SERPINF2/SERPINF1/PPIA	14
1	Immune regulation	GO:0043542	endothelial cell migration	BP	11/79	69/2328	0.15942	4.69785	5.84296	1.26174e-05	0.000495716	0.00040745	PLG/AGT/APOA1/APOE/APOH/ANXA1/HRG/HSPB1/S100A8/S100A9/SERPINF1	11
1	Immune regulation	GO:0044419	biological process involved in interspecies interaction between organisms	BP	32/79	440/2328	0.0727273	2.14315	4.98938	4.77309e-06	0.000239231	0.000196634	HP/PLG/A2M/C3/C5/KNG1/APOE/FGA/APCS/C9/LRG1/FN1/TF/HPX/C4BPA/ANXA1/APOB/HRG/GAPDH/HSPB1/S100A8/S100A9/APOA4/C8A/C4B/LBP/PRDX2/FASN/LYZ/PPIA/PRDX1/PGLYRP2	32
1	Immune regulation	GO:0048771	tissue remodeling	BP	6/79	39/2328	0.153846	4.53359	4.17007	0.00168204	0.0253179	0.0208099	PLG/AGT/TIMP1/CST3/TF/HRG	6
1	Immune regulation	GO:0050776	regulation of immune response	BP	21/79	215/2328	0.0976744	2.8783	5.41692	4.23941e-06	0.000233975	0.000192314	CD5L/A2M/C3/C5/PIGR/APOE/C9/AMBP/HPX/C4BPA/ANXA1/HRG/A1BG/S100A8/S100A9/C8A/C4B/LBP/AZGP1/PGLYRP2/PARK7	21
1	Immune regulation	GO:0051707	response to other organism	BP	28/79	381/2328	0.0734908	2.16565	4.66193	2.13099e-05	0.000797257	0.0006553	HP/A2M/C3/C5/KNG1/APOE/FGA/APCS/C9/LRG1/TF/HPX/C4BPA/ANXA1/APOB/HRG/GAPDH/HSPB1/S100A8/S100A9/APOA4/C8A/C4B/LBP/PRDX2/LYZ/PRDX1/PGLYRP2	28
1	Immune regulation	GO:0052547	regulation of peptidase activity	BP	8/79	37/2328	0.216216	6.37154	6.17169	2.14077e-05	0.000797257	0.0006553	TIMP1/CST3/VTN/CSTB/GAPDH/SERPIND1/SERPINF2/SERPINF1	8
1	Immune regulation	GO:0060312	regulation of blood vessel remodeling	BP	2/79	3/2328	0.666667	19.6456	6.05539	0.00333712	0.0386772	0.0317904	CST3/HRG	2
1	Immune regulation	GO:0060326	cell chemotaxis	BP	8/79	79/2328	0.101266	2.98414	3.36208	0.00454806	0.0477032	0.0392093	C5/ANXA1/HRG/HSPB1/S100A8/S100A9/LBP/PPIA	8
1	Immune regulation	GO:0140546	defense response to symbiont	BP	23/79	277/2328	0.0830325	2.44683	4.8072	2.16683e-05	0.000797257	0.0006553	A2M/C3/C5/KNG1/APOE/FGA/APCS/C9/TF/HPX/C4BPA/ANXA1/HRG/GAPDH/S100A8/S100A9/APOA4/C8A/C4B/LBP/LYZ/PRDX1/PGLYRP2	23
1	Immune regulation	GO:0141060	disruption of anatomical structure in another organism	BP	7/79	42/2328	0.166667	4.91139	4.7933	0.000410278	0.00941607	0.00773947	C5/KNG1/C9/HRG/GAPDH/C8A/LYZ	7
1	Immune regulation	GO:0141061	disruption of cell in another organism	BP	7/79	42/2328	0.166667	4.91139	4.7933	0.000410278	0.00941607	0.00773947	C5/KNG1/C9/HRG/GAPDH/C8A/LYZ	7
1	Immune regulation	GO:1902042	negative regulation of extrinsic apoptotic signaling pathway via death domain receptors	BP	3/79	11/2328	0.272727	8.03682	4.38356	0.00509898	0.049871	0.0409911	FGA/FGG/PARK7	3
1	Immune regulation	GO:1902106	negative regulation of leukocyte differentiation	BP	4/79	14/2328	0.285714	8.41953	5.21766	0.000949401	0.0168098	0.0138167	APCS/ANXA1/PRDX2/PGLYRP2	4
1	Immune regulation	GO:1902176	negative regulation of oxidative stress-induced intrinsic apoptotic signaling pathway	BP	3/79	10/2328	0.3	8.84051	4.65591	0.00380063	0.0415559	0.0341566	HSPB1/PPIA/PARK7	3
2	Lipoprotein cholesterol assembly	GO:0010875	positive regulation of cholesterol efflux	BP	3/79	6/2328	0.5	14.7342	6.31196	0.000699129	0.0134705	0.011072	APOA1/APOE/PON1	3
2	Lipoprotein cholesterol assembly	GO:0010876	lipid localization	BP	10/79	109/2328	0.0917431	2.70352	3.41349	0.00316316	0.0386772	0.0317904	AGT/C3/APOA1/APOE/APOH/ANXA1/APOB/APOA4/LBP/PON1	10
2	Lipoprotein cholesterol assembly	GO:0015850	organic hydroxy compound transport	BP	7/79	61/2328	0.114754	3.38161	3.53206	0.00394495	0.0427309	0.0351223	AGT/APOA1/APOE/APOB/APOA4/PON1/PARK7	7
2	Lipoprotein cholesterol assembly	GO:0030300	regulation of intestinal cholesterol absorption	BP	2/79	3/2328	0.666667	19.6456	6.05539	0.00333712	0.0386772	0.0317904	APOA1/APOA4	2
2	Lipoprotein cholesterol assembly	GO:0033344	cholesterol efflux	BP	5/79	22/2328	0.227273	6.69735	5.0312	0.000663172	0.0134705	0.011072	APOA1/APOE/APOB/APOA4/PON1	5
2	Lipoprotein cholesterol assembly	GO:0033700	phospholipid efflux	BP	3/79	8/2328	0.375	11.0506	5.33595	0.0018632	0.0269931	0.0221868	APOA1/APOE/APOA4	3
2	Lipoprotein cholesterol assembly	GO:0034367	protein-containing complex remodeling	BP	5/79	16/2328	0.3125	9.20886	6.17399	0.000129143	0.00374191	0.00307564	AGT/APOA1/APOE/APOB/APOA4	5
2	Lipoprotein cholesterol assembly	GO:0034368	protein-lipid complex remodeling	BP	5/79	16/2328	0.3125	9.20886	6.17399	0.000129143	0.00374191	0.00307564	AGT/APOA1/APOE/APOB/APOA4	5
2	Lipoprotein cholesterol assembly	GO:0034369	plasma lipoprotein particle remodeling	BP	5/79	16/2328	0.3125	9.20886	6.17399	0.000129143	0.00374191	0.00307564	AGT/APOA1/APOE/APOB/APOA4	5
2	Lipoprotein cholesterol assembly	GO:0034377	plasma lipoprotein particle assembly	BP	4/79	12/2328	0.333333	9.82278	5.74175	0.000494524	0.0109172	0.00897333	APOA1/APOE/APOB/APOA4	4
2	Lipoprotein cholesterol assembly	GO:0038060	nitric oxide-cGMP-mediated signaling pathway	BP	2/79	3/2328	0.666667	19.6456	6.05539	0.00333712	0.0386772	0.0317904	AGT/APOE	2
2	Lipoprotein cholesterol assembly	GO:0042158	lipoprotein biosynthetic process	BP	3/79	9/2328	0.333333	9.82278	4.96928	0.00272674	0.0339817	0.027931	APOA1/APOE/APOB	3
2	Lipoprotein cholesterol assembly	GO:0045807	positive regulation of endocytosis	BP	7/79	60/2328	0.116667	3.43797	3.58509	0.00358894	0.0411099	0.03379	C3/APOA1/APOE/AHSG/TF/VTN/C4B	7
2	Lipoprotein cholesterol assembly	GO:0046486	glycerolipid metabolic process	BP	8/79	56/2328	0.142857	4.20976	4.55596	0.000466436	0.0106	0.00871258	C3/APOA1/APOE/APOH/APOB/APOA4/PON1/PRDX6	8
2	Lipoprotein cholesterol assembly	GO:0051006	positive regulation of lipoprotein lipase activity	BP	2/79	3/2328	0.666667	19.6456	6.05539	0.00333712	0.0386772	0.0317904	APOH/APOA4	2
2	Lipoprotein cholesterol assembly	GO:0055090	acylglycerol homeostasis	BP	3/79	10/2328	0.3	8.84051	4.65591	0.00380063	0.0415559	0.0341566	APOA1/APOE/APOA4	3
2	Lipoprotein cholesterol assembly	GO:0061365	positive regulation of triglyceride lipase activity	BP	2/79	3/2328	0.666667	19.6456	6.05539	0.00333712	0.0386772	0.0317904	APOH/APOA4	2
2	Lipoprotein cholesterol assembly	GO:0065005	protein-lipid complex assembly	BP	4/79	12/2328	0.333333	9.82278	5.74175	0.000494524	0.0109172	0.00897333	APOA1/APOE/APOB/APOA4	4
2	Lipoprotein cholesterol assembly	GO:0090181	regulation of cholesterol metabolic process	BP	3/79	11/2328	0.272727	8.03682	4.38356	0.00509898	0.049871	0.0409911	APOA1/APOE/APOB	3
2	Lipoprotein cholesterol assembly	GO:0090207	regulation of triglyceride metabolic process	BP	3/79	9/2328	0.333333	9.82278	4.96928	0.00272674	0.0339817	0.027931	C3/APOE/APOA4	3
2	Lipoprotein cholesterol assembly	GO:0097006	regulation of plasma lipoprotein particle levels	BP	5/79	26/2328	0.192308	5.66699	4.48423	0.00148891	0.0230087	0.0189118	AGT/APOA1/APOE/APOB/APOA4	5
2	Lipoprotein cholesterol assembly	GO:1904478	regulation of intestinal absorption	BP	2/79	3/2328	0.666667	19.6456	6.05539	0.00333712	0.0386772	0.0317904	APOA1/APOA4	2
2	Lipoprotein cholesterol assembly	GO:1904729	regulation of intestinal lipid absorption	BP	2/79	3/2328	0.666667	19.6456	6.05539	0.00333712	0.0386772	0.0317904	APOA1/APOA4	2
2	Lipoprotein cholesterol assembly	GO:1905920	positive regulation of CoA-transferase activity	BP	4/79	6/2328	0.666667	19.6456	8.56914	1.75224e-05	0.00067695	0.000556414	AGT/APOA1/APOE/APOA4	4
2	Lipoprotein cholesterol assembly	GO:1905952	regulation of lipid localization	BP	7/79	46/2328	0.152174	4.48431	4.47255	0.000729481	0.0138601	0.0113922	AGT/C3/APOA1/APOE/APOB/APOA4/PON1	7
3	Regulation of coagulation and tube diameter	GO:0003018	vascular process in circulatory system	BP	7/79	50/2328	0.14	4.12557	4.18653	0.00122009	0.019744	0.0162284	AGT/KNG1/APOE/FGA/FGG/SERPINF2/HBB	7
3	Regulation of coagulation and tube diameter	GO:0007596	blood coagulation	BP	18/79	108/2328	0.166667	4.91139	7.79981	6.41922e-09	1.57851e-06	1.29744e-06	CLIC1/PLG/SERPINC1/SERPINA1/KNG1/APOE/FGA/FGG/APOH/VTN/HRG/HSPB1/SERPIND1/SERPINF2/PRDX2/PPIA/HBB/TLN1	18
3	Regulation of coagulation and tube diameter	GO:0007599	hemostasis	BP	18/79	109/2328	0.165138	4.86633	7.74731	7.49075e-09	1.57851e-06	1.29744e-06	CLIC1/PLG/SERPINC1/SERPINA1/KNG1/APOE/FGA/FGG/APOH/VTN/HRG/HSPB1/SERPIND1/SERPINF2/PRDX2/PPIA/HBB/TLN1	18
3	Regulation of coagulation and tube diameter	GO:0030193	regulation of blood coagulation	BP	11/79	35/2328	0.314286	9.26148	9.22799	7.34699e-09	1.57851e-06	1.29744e-06	PLG/SERPINC1/KNG1/APOE/FGA/FGG/APOH/VTN/HRG/SERPINF2/PRDX2	11
3	Regulation of coagulation and tube diameter	GO:0035150	regulation of tube size	BP	7/79	34/2328	0.205882	6.06701	5.57714	0.000101886	0.00310751	0.0025542	AGT/KNG1/APOE/FGA/FGG/SERPINF2/HBB	7
3	Regulation of coagulation and tube diameter	GO:0035296	regulation of tube diameter	BP	7/79	34/2328	0.205882	6.06701	5.57714	0.000101886	0.00310751	0.0025542	AGT/KNG1/APOE/FGA/FGG/SERPINF2/HBB	7
3	Regulation of coagulation and tube diameter	GO:0050817	coagulation	BP	18/79	110/2328	0.163636	4.82209	7.69545	8.72539e-09	1.68545e-06	1.38535e-06	CLIC1/PLG/SERPINC1/SERPINA1/KNG1/APOE/FGA/FGG/APOH/VTN/HRG/HSPB1/SERPIND1/SERPINF2/PRDX2/PPIA/HBB/TLN1	18
3	Regulation of coagulation and tube diameter	GO:0050818	regulation of coagulation	BP	11/79	37/2328	0.297297	8.76086	8.91693	1.42528e-08	2.20253e-06	1.81035e-06	PLG/SERPINC1/KNG1/APOE/FGA/FGG/APOH/VTN/HRG/SERPINF2/PRDX2	11
3	Regulation of coagulation and tube diameter	GO:0061041	regulation of wound healing	BP	13/79	46/2328	0.282609	8.32801	9.40642	1.20513e-09	3.99071e-07	3.28013e-07	PLG/SERPINC1/KNG1/APOE/FGA/FGG/APCS/APOH/VTN/ANXA1/HRG/SERPINF2/PRDX2	13
3	Regulation of coagulation and tube diameter	GO:0097746	blood vessel diameter maintenance	BP	7/79	34/2328	0.205882	6.06701	5.57714	0.000101886	0.00310751	0.0025542	AGT/KNG1/APOE/FGA/FGG/SERPINF2/HBB	7
4	Cellular detoxification (oxygen, peroxide, hydrogen…)	GO:0000302	response to reactive oxygen species	BP	9/79	60/2328	0.15	4.42025	5.02955	0.000136633	0.0038624	0.00317467	HP/APOE/AMBP/APOA4/PRDX2/HBB/HBA1/PRDX1/PARK7	9
4	Cellular detoxification (oxygen, peroxide, hydrogen…)	GO:0015670	carbon dioxide transport	BP	3/79	8/2328	0.375	11.0506	5.33595	0.0018632	0.0269931	0.0221868	HBD/HBB/HBA1	3
4	Cellular detoxification (oxygen, peroxide, hydrogen…)	GO:0015671	oxygen transport	BP	3/79	9/2328	0.333333	9.82278	4.96928	0.00272674	0.0339817	0.027931	HBD/HBB/HBA1	3
4	Cellular detoxification (oxygen, peroxide, hydrogen…)	GO:0019430	removal of superoxide radicals	BP	4/79	17/2328	0.235294	6.93373	4.60118	0.0020884	0.0289293	0.0237782	APOA4/PRDX2/PRDX1/PARK7	4
4	Cellular detoxification (oxygen, peroxide, hydrogen…)	GO:0042743	hydrogen peroxide metabolic process	BP	8/79	28/2328	0.285714	8.41953	7.40131	2.20913e-06	0.000124897	0.000102658	HP/HBD/APOA4/PRDX2/HBB/HBA1/PRDX1/PARK7	8
4	Cellular detoxification (oxygen, peroxide, hydrogen…)	GO:0042744	hydrogen peroxide catabolic process	BP	7/79	20/2328	0.35	10.3139	7.83875	2.15674e-06	0.000124897	0.000102658	HP/HBD/APOA4/PRDX2/HBB/HBA1/PRDX1	7
4	Cellular detoxification (oxygen, peroxide, hydrogen…)	GO:0071450	cellular response to oxygen radical	BP	4/79	17/2328	0.235294	6.93373	4.60118	0.0020884	0.0289293	0.0237782	APOA4/PRDX2/PRDX1/PARK7	4
4	Cellular detoxification (oxygen, peroxide, hydrogen…)	GO:0071451	cellular response to superoxide	BP	4/79	17/2328	0.235294	6.93373	4.60118	0.0020884	0.0289293	0.0237782	APOA4/PRDX2/PRDX1/PARK7	4
4	Cellular detoxification (oxygen, peroxide, hydrogen…)	GO:0098754	detoxification	BP	13/79	62/2328	0.209677	6.17885	7.74491	6.37631e-08	6.39789e-06	5.2587e-06	CP/HP/HBD/APOE/AMBP/S100A9/APOA4/PRDX6/PRDX2/HBB/HBA1/PRDX1/PARK7	13
4	Cellular detoxification (oxygen, peroxide, hydrogen…)	GO:0098869	cellular oxidant detoxification	BP	13/79	51/2328	0.254902	7.51154	8.81058	4.92593e-09	1.42729e-06	1.17315e-06	CP/HP/HBD/APOE/AMBP/S100A9/APOA4/PRDX6/PRDX2/HBB/HBA1/PRDX1/PARK7	13
5	Chemical stimulus detection (bitter taste)	GO:0001580	detection of chemical stimulus involved in sensory perception of bitter taste	BP	3/79	7/2328	0.428571	12.6293	5.77407	0.0011936	0.0196225	0.0161286	PIGR/PIP/AZGP1	3
5	Chemical stimulus detection (bitter taste)	GO:0009593	detection of chemical stimulus	BP	5/79	18/2328	0.277778	8.18565	5.73474	0.000240114	0.00604983	0.00497262	PIGR/C4B/PIP/LBP/AZGP1	5
5	Chemical stimulus detection (bitter taste)	GO:0050907	detection of chemical stimulus involved in sensory perception	BP	3/79	7/2328	0.428571	12.6293	5.77407	0.0011936	0.0196225	0.0161286	PIGR/PIP/AZGP1	3
5	Chemical stimulus detection (bitter taste)	GO:0050912	detection of chemical stimulus involved in sensory perception of taste	BP	3/79	7/2328	0.428571	12.6293	5.77407	0.0011936	0.0196225	0.0161286	PIGR/PIP/AZGP1	3
5	Chemical stimulus detection (bitter taste)	GO:0050913	sensory perception of bitter taste	BP	3/79	7/2328	0.428571	12.6293	5.77407	0.0011936	0.0196225	0.0161286	PIGR/PIP/AZGP1	3
5	Chemical stimulus detection (bitter taste)	GO:0051606	detection of stimulus	BP	6/79	36/2328	0.166667	4.91139	4.43192	0.0010892	0.0189832	0.0156031	PIGR/C4B/PIP/LBP/AZGP1/PGLYRP2	6

## Sheet: QUAL (proteins>7) vote counting
Protein ID	Gene name	Down-regulated	Up-regulated	Votes	N articles	Vote counting
P19652	ORM2	-1	10	9	11	0.818182
P25311	AZGP1	-1	10	9	11	0.818182
P02763	ORM1	-2	10	8	12	0.666667
P00450	CP	-2	9	7	11	0.636364
P00738	HP	-2	9	7	11	0.636364
O75882	ATRN	0	6	6	6	1
P01042	KNG1	-1	7	6	8	0.75
P05109	S100A8	-2	8	6	10	0.6
P02750	LRG1	-2	7	5	9	0.555556
P04066	FUCA1	0	5	5	5	1
P04217	A1BG	-4	9	5	13	0.384615
P06727	APOA4	-4	9	5	13	0.384615
P22352	GPX3	0	5	5	5	1
P51884	LUM	-2	7	5	9	0.555556
P63261	ACTG1; ACTG	-1	6	5	7	0.714286
Q04760	GLO1	-1	6	5	7	0.714286
Q16651	PRSS8	0	5	5	5	1
Q5VY30	RBP4	0	5	5	5	1
O00592	PODXL	0	4	4	4	1
P00748	F12	-1	5	4	6	0.666667
P01709	IGLV2-8; IGLV2-11	0	4	4	4	1
P02741	CRP	0	4	4	4	1
P04080	CSTB	-2	6	4	8	0.5
P05154	SERPINA5	-1	5	4	6	0.666667
P05160	F13B	-1	5	4	6	0.666667
P06737	PYGL	0	4	4	4	1
P07339	CTSD	0	4	4	4	1
P0DJI8	SAA1	-1	5	4	6	0.666667
P12830	CDH1	0	4	4	4	1
P15144	ANPEP	-1	5	4	6	0.666667
P16070	CD44	0	4	4	4	1
P16278	GLB1	0	4	4	4	1
P22059	OSBP	0	4	4	4	1
P22891	PROZ	0	4	4	4	1
P24158	PRTN3	0	4	4	4	1
P30740	SERPINB1	0	4	4	4	1
P31025	LCN1	0	4	4	4	1
P35527	KRT9	-1	5	4	6	0.666667
P55056	APOC4	0	4	4	4	1
Q96FW1	OTUB1	0	4	4	4	1
Q9Y2A7	NCKAP1; HEM2	0	4	4	4	1
A0A0A0MS15	IGHV3-49	-5	1	-4	6	-0.666667
O00299	CLIC1	-6	2	-4	8	-0.5
O00462	MANBA	-4	0	-4	4	-1
O00743	PPP6C	-4	0	-4	4	-1
O15144	ARPC2	-5	1	-4	6	-0.666667
O75489	NDUFS3	-4	0	-4	4	-1
P00736	C1R	-4	0	-4	4	-1
P00739	HPR	-5	1	-4	6	-0.666667
P02652	APOA2	-5	1	-4	6	-0.666667
P02679	FGG	-6	2	-4	8	-0.5
P02747	C1QC	-5	1	-4	6	-0.666667
P06576	ATP5F1B; ATP5B	-5	1	-4	6	-0.666667
P07585	DCN	-4	0	-4	4	-1
P07996	THBS1	-5	1	-4	6	-0.666667
P08133	ANXA6	-5	1	-4	6	-0.666667
P08253	MMP2	-4	0	-4	4	-1
P09622	DLD	-4	0	-4	4	-1
P13639	EEF2; EF2	-5	1	-4	6	-0.666667
P15924	DSP	-4	0	-4	4	-1
P16930	FAH	-4	0	-4	4	-1
P17174	GOT1	-5	1	-4	6	-0.666667
P20700	LMNB1	-5	1	-4	6	-0.666667
P28838	LAP3	-4	0	-4	4	-1
P30050	RPL12	-4	0	-4	4	-1
P30084	ECHS1	-4	0	-4	4	-1
P31689	DNAJA1	-4	0	-4	4	-1
P36543	ATP6V1E1	-4	0	-4	4	-1
P38606	ATP6V1A	-4	0	-4	4	-1
P45880	VDAC2	-4	0	-4	4	-1
P46109	CRKL	-4	0	-4	4	-1
P49411	TUFM	-4	0	-4	4	-1
P68133	ACTA1	-5	1	-4	6	-0.666667
Q04828	AKR1C1	-4	0	-4	4	-1
Q08257	CRYZ	-4	0	-4	4	-1
Q13510	ASAH1	-4	0	-4	4	-1
Q13813	SPTAN1	-4	0	-4	4	-1
Q16836	HADH	-4	0	-4	4	-1
Q7Z4W1	DCXR	-5	1	-4	6	-0.666667
Q8NBF2	NHLRC2	-4	0	-4	4	-1
Q8WW59	SPRYD4	-4	0	-4	4	-1
Q9BRF8	CPPED1	-4	0	-4	4	-1
Q9H0R4	HDHD2	-4	0	-4	4	-1
Q9Y277	VDAC3	-4	0	-4	4	-1
Q9Y3I0	RTCB	-4	0	-4	4	-1
Q9Y490	TLN1	-6	2	-4	8	-0.5
P11021	HSPA5; GRP78	-7	2	-5	9	-0.555556
P23381	WARS1; WARS	-5	0	-5	5	-1
P26447	S100A4	-6	1	-5	7	-0.714286
P30086	PEBP1	-7	2	-5	9	-0.555556
Q99497	PARK7	-7	2	-5	9	-0.555556
Q9NQ79	CRTAC1	-5	0	-5	5	-1
P02647	APOA1	-10	4	-6	14	-0.428571

## Sheet: QUANT omics metaanalysis
Protein ID	Gene name	Trend	Aggregated adjusted p-value	Aggregated fold change (FC)	Log2FC	No. subjects	No. references	References
P02647	APOA1	Downregulated	0.000750819	0.563539	-0.827412	244	12	Li et al. 2018; Chae et al. 2018; Yan et al. 2024; Vestad et al. 2021; Lewandowicz et al. 2015; Chen et al. 2021; Sachdeva et al. 2024; Zou et al. 2020; Li et al. 2023; Skeie et al. 2018; An et al. 2018; Abdulwahab et al. 2019
P68871	HBB	Upregulated	0.00483144	1.18317	0.242655	206	12	Li et al. 2018; Chae et al. 2018; Kim et al. 2013; Zhao et al. 2021; Yan et al. 2024; Vestad et al. 2021; Sachdeva et al. 2024; Zou et al. 2020; Li et al. 2023; An et al. 2018; Nimer et al. 2023; Abdulwahab et al. 2019
P02765	AHSG	Upregulated	0.00542077	1.24236	0.313084	264	12	Li et al. 2018; Kim et al. 2013; Samodova et al. 2025; Yan et al. 2024; Vestad et al. 2021; Lewandowicz et al. 2015; Chen et al. 2021; Sachdeva et al. 2024; Zou et al. 2020; Amorim et al. 2022; Li et al. 2023; Nimer et al. 2023
P04217	A1BG	Upregulated	0.16734	1.14144	0.19085	262	12	Li et al. 2018; Kim et al. 2013; Samodova et al. 2025; Yan et al. 2024; Vestad et al. 2021; Lewandowicz et al. 2015; Chen et al. 2021; Sachdeva et al. 2024; Zou et al. 2020; Amorim et al. 2022; Li et al. 2023; An et al. 2018
P01023	A2M	Upregulated	0.830504	1.05537	0.0777537	314	12	Ferreira da Silva et al. 2024; Li et al. 2018; Samodova et al. 2025; Yan et al. 2024; Vestad et al. 2021; Chen et al. 2021; Sachdeva et al. 2024; Zou et al. 2020; Li et al. 2023; Skeie et al. 2018; Nimer et al. 2023; Yu et al. 2022
P02790	HPX	Upregulated	0.00113314	1.01726	0.0246898	248	11	Li et al. 2018; Samodova et al. 2025; Yan et al. 2024; Vestad et al. 2021; Lewandowicz et al. 2015; Chen et al. 2021; Sachdeva et al. 2024; Zou et al. 2020; Amorim et al. 2022; Li et al. 2023; Skeie et al. 2018
P04004	VTN	Downregulated	0.0648155	0.941562	-0.0868727	237	11	Li et al. 2018; Samodova et al. 2025; Yan et al. 2024; Carruthers et a.l 202; Vestad et al. 2021; Chen et al. 2021; Sachdeva et al. 2024; Zou et al. 2020; Li et al. 2023; Skeie et al. 2018; Abdulwahab et al. 2019
P06727	APOA4	Downregulated	0.324505	0.763365	-0.389556	228	11	Li et al. 2018; Kim et al. 2013; Samodova et al. 2025; Yan et al. 2024; Vestad et al. 2021; Chen et al. 2021; Sachdeva et al. 2024; Zou et al. 2020; Li et al. 2023; Skeie et al. 2018; An et al. 2018
P02763	ORM1	Upregulated	0.337335	1.07859	0.109153	228	11	Li et al. 2018; Yan et al. 2024; Vestad et al. 2021; Lewandowicz et al. 2015; Chen et al. 2021; Sachdeva et al. 2024; Zou et al. 2020; Amorim et al. 2022; Li et al. 2023; Skeie et al. 2018; Wigger et al. 2021
P36955	SERPINF1; PEDF	Downregulated	0.493446	0.822879	-0.281247	268	11	Li et al. 2018; Samodova et al. 2025; Yan et al. 2024; Chen et al. 2021; Sachdeva et al. 2024; Zou et al. 2020; Li et al. 2023; Skeie et al. 2018; An et al. 2018; Abdulwahab et al. 2019; Yu et al. 2022
P19652	ORM2	Upregulated	0.700098	1.47491	0.560631	233	11	Li et al. 2018; Samodova et al. 2025; Yan et al. 2024; Vestad et al. 2021; Chen et al. 2021; Sachdeva et al. 2024; Zou et al. 2020; Amorim et al. 2022; Li et al. 2023; Skeie et al. 2018; Abdulwahab et al. 2019
P01876	IGHA1	Upregulated	0.726022	1.19614	0.25839	212	11	Ferreira da Silva et al. 2024; Li et al. 2018; Yan et al. 2024; Vestad et al. 2021; Sachdeva et al. 2024; Zou et al. 2020; Amorim et al. 2022; Li et al. 2023; Skeie et al. 2018; An et al. 2018; Abdulwahab et al. 2019
P69905	HBA1; HBA1;HBA2	Upregulated	0.00134131	1.10728	0.147021	183	10	Li et al. 2018; Chae et al. 2018; Nunez Lopez et al. 2022; Yan et al. 2024; Vestad et al. 2021; Sachdeva et al. 2024; Zou et al. 2020; Li et al. 2023; Abdulwahab et al. 2019; Wigger et al. 2021
P01024	C3	Downregulated	0.00231152	0.712343	-0.489356	223	10	Li et al. 2018; Chae et al. 2018; Samodova et al. 2025; Yan et al. 2024; Vestad et al. 2021; Chen et al. 2021; Sachdeva et al. 2024; Zou et al. 2020; Li et al. 2023; Skeie et al. 2018
P25311	AZGP1	Upregulated	0.0542744	1.51582	0.600102	221	10	Li et al. 2018; Yan et al. 2024; Vestad et al. 2021; Lewandowicz et al. 2015; Chen et al. 2021; Sachdeva et al. 2024; Zou et al. 2020; Amorim et al. 2022; Li et al. 2023; Abdulwahab et al. 2019
P01834	IGKC	Downregulated	0.121416	0.944728	-0.0820288	184	10	Zhao et al. 2021; Yan et al. 2024; Vestad et al. 2021; Lewandowicz et al. 2015; Sachdeva et al. 2024; Zou et al. 2020; Amorim et al. 2022; Li et al. 2023; Skeie et al. 2018; An et al. 2018
P02649	APOE	Upregulated	0.321623	1.02088	0.029812	204	10	Li et al. 2018; Kim et al. 2013; Samodova et al. 2025; Vestad et al. 2021; Chen et al. 2021; Sachdeva et al. 2024; Zou et al. 2020; Li et al. 2023; Skeie et al. 2018; An et al. 2018
P05109	S100A8	Upregulated	0.466141	1.20577	0.269956	217	10	Ferreira da Silva et al. 2024; Kim et al. 2013; Yan et al. 2024; Chen et al. 2021; Sachdeva et al. 2024; Zou et al. 2020; Amorim et al. 2022; Li et al. 2023; Skeie et al. 2018; Wigger et al. 2021
P00450	CP	Upregulated	0.644169	1.25344	0.325895	217	10	Li et al. 2018; Samodova et al. 2025; Yan et al. 2024; Vestad et al. 2021; Chen et al. 2021; Sachdeva et al. 2024; Zou et al. 2020; Li et al. 2023; Skeie et al. 2018; Abdulwahab et al. 2019
P61626	LYZ	Upregulated	0.84011	1.59548	0.673993	240	10	Chae et al. 2018; Kim et al. 2013; Yan et al. 2024; Chen et al. 2021; Sachdeva et al. 2024; Zou et al. 2020; Amorim et al. 2022; Li et al. 2023; Skeie et al. 2018; Yu et al. 2022
P32119	PRDX2	Upregulated	1.13059e-05	1.25978	0.333167	155	9	Yan et al. 2024; Vestad et al. 2021; Sachdeva et al. 2024; Zou et al. 2020; Amorim et al. 2022; Li et al. 2023; Skeie et al. 2018; An et al. 2018; Nimer et al. 2023
P02042	HBD	Upregulated	0.00332489	1.16377	0.218804	174	9	Chae et al. 2018; Yan et al. 2024; Vestad et al. 2021; Chen et al. 2021; Sachdeva et al. 2024; Skeie et al. 2018; An et al. 2018; Nimer et al. 2023; Abdulwahab et al. 2019
P01011	SERPINA3; AACT	Downregulated	0.015695	0.901717	-0.149253	194	9	Li et al. 2018; Yan et al. 2024; Vestad et al. 2021; Chen et al. 2021; Sachdeva et al. 2024; Zou et al. 2020; Amorim et al. 2022; Li et al. 2023; An et al. 2018
P01031	C5	Downregulated	0.0205898	0.857152	-0.222377	205	9	Li et al. 2018; Samodova et al. 2025; Yan et al. 2024; Vestad et al. 2021; Chen et al. 2021; Sachdeva et al. 2024; Zou et al. 2020; Li et al. 2023; Skeie et al. 2018
P01008	SERPINC1	Upregulated	0.041803	1.00708	0.0101796	212	9	Li et al. 2018; Samodova et al. 2025; Yan et al. 2024; Vestad et al. 2021; Chen et al. 2021; Sachdeva et al. 2024; Zou et al. 2020; Amorim et al. 2022; Li et al. 2023
P30043	BLVRB	Upregulated	0.0541741	1.15871	0.212518	182	9	Chae et al. 2018; Yan et al. 2024; Chen et al. 2021; Sachdeva et al. 2024; Zou et al. 2020; Amorim et al. 2022; Skeie et al. 2018; An et al. 2018; Nimer et al. 2023
P06703	S100A6	Upregulated	0.0656373	1.12651	0.171866	211	9	Chae et al. 2018; Nunez Lopez et al. 2022; Samodova et al. 2025; Yan et al. 2024; Chen et al. 2021; Sachdeva et al. 2024; Zou et al. 2020; Amorim et al. 2022; Nimer et al. 2023
Q99497	PARK7	Downregulated	0.115281	0.944824	-0.0818824	188	9	Chae et al. 2018; Nunez Lopez et al. 2022; Yan et al. 2024; Chen et al. 2021; Sachdeva et al. 2024; Zou et al. 2020; Amorim et al. 2022; Skeie et al. 2018; An et al. 2018
P40925	MDH1	Downregulated	0.244942	0.940159	-0.0890229	206	9	Chae et al. 2018; Nunez Lopez et al. 2022; Samodova et al. 2025; Yan et al. 2024; Chen et al. 2021; Sachdeva et al. 2024; Zou et al. 2020; Amorim et al. 2022; Skeie et al. 2018
P01871	IGHM	Upregulated	0.274722	1.32048	0.401065	214	9	Ferreira da Silva et al. 2024; Kim et al. 2013; Yan et al. 2024; Vestad et al. 2021; Chen et al. 2021; Sachdeva et al. 2024; Zou et al. 2020; Amorim et al. 2022; Li et al. 2023
P02671	FGA	Downregulated	0.332077	0.993546	-0.0093415	195	9	Li et al. 2018; Nunez Lopez et al. 2022; Yan et al. 2024; Vestad et al. 2021; Chen et al. 2021; Sachdeva et al. 2024; Zou et al. 2020; Li et al. 2023; Skeie et al. 2018
P02743	APCS	Downregulated	0.34049	0.97803	-0.0320497	191	9	Li et al. 2018; Samodova et al. 2025; Yan et al. 2024; Vestad et al. 2021; Chen et al. 2021; Zou et al. 2020; Li et al. 2023; Skeie et al. 2018; Abdulwahab et al. 2019
P06702	S100A9	Upregulated	0.370271	1.07816	0.108566	175	9	Kim et al. 2013; Yan et al. 2024; Vestad et al. 2021; Chen et al. 2021; Sachdeva et al. 2024; Zou et al. 2020; Amorim et al. 2022; Skeie et al. 2018; Wigger et al. 2021
P30086	PEBP1	Upregulated	0.468823	1.254	0.326541	178	9	Chae et al. 2018; Yan et al. 2024; Chen et al. 2021; Sachdeva et al. 2024; Zou et al. 2020; Amorim et al. 2022; Skeie et al. 2018; An et al. 2018; Wigger et al. 2021
P06312	IGKV4-1	Downregulated	0.509824	0.705954	-0.502354	168	9	Kim et al. 2013; Samodova et al. 2025; Zhao et al. 2021; Yan et al. 2024; Vestad et al. 2021; Sachdeva et al. 2024; Zou et al. 2020; Amorim et al. 2022; Skeie et al. 2018
O43866	CD5L	Downregulated	0.615477	0.677352	-0.562022	160	9	Li et al. 2018; Zhao et al. 2021; Yan et al. 2024; Vestad et al. 2021; Sachdeva et al. 2024; Zou et al. 2020; Li et al. 2023; Skeie et al. 2018; Abdulwahab et al. 2019
P00738	HP	Upregulated	0.658276	1.10778	0.147671	222	9	Ferreira da Silva et al. 2024; Li et al. 2018; Yan et al. 2024; Vestad et al. 2021; Chen et al. 2021; Sachdeva et al. 2024; Zou et al. 2020; Amorim et al. 2022; Li et al. 2023
P01033	TIMP1	Upregulated	0.922087	1.06965	0.0971354	200	9	Kim et al. 2013; Samodova et al. 2025; Yan et al. 2024; Chen et al. 2021; Sachdeva et al. 2024; Zou et al. 2020; Amorim et al. 2022; Li et al. 2023; An et al. 2018
P11021	HSPA5; GRP78	Downregulated	0.966267	0.911122	-0.134284	178	9	Yan et al. 2024; Vestad et al. 2021; Chen et al. 2021; Sachdeva et al. 2024; Zou et al. 2020; Li et al. 2023; Skeie et al. 2018; An et al. 2018; Wigger et al. 2021
P00915	CA1	Upregulated	0.000151429	1.60856	0.685771	179	8	Chae et al. 2018; Nunez Lopez et al. 2022; Yan et al. 2024; Vestad et al. 2021; Chen et al. 2021; Sachdeva et al. 2024; Li et al. 2023; Nimer et al. 2023
P02787	TF	Upregulated	0.00138565	1.07487	0.104169	162	8	Li et al. 2018; Samodova et al. 2025; Yan et al. 2024; Vestad et al. 2021; Sachdeva et al. 2024; Zou et al. 2020; Li et al. 2023; Skeie et al. 2018
P02748	C9	Downregulated	0.0478	0.743404	-0.427781	142	8	Li et al. 2018; Yan et al. 2024; Vestad et al. 2021; Sachdeva et al. 2024; Zou et al. 2020; Li et al. 2023; Skeie et al. 2018; Wigger et al. 2021
P02679	FGG	Downregulated	0.0533513	0.601551	-0.73324	151	8	Chae et al. 2018; Nunez Lopez et al. 2022; Kim et al. 2013; Yan et al. 2024; Vestad et al. 2021; Sachdeva et al. 2024; Zou et al. 2020; Amorim et al. 2022
P04196	HRG	Downregulated	0.0663368	0.634942	-0.655304	150	8	Li et al. 2018; Chae et al. 2018; Yan et al. 2024; Vestad et al. 2021; Sachdeva et al. 2024; Zou et al. 2020; Li et al. 2023; Skeie et al. 2018
P07195	LDHB	Downregulated	0.0841545	0.934367	-0.0979395	172	8	Chae et al. 2018; Samodova et al. 2025; Yan et al. 2024; Vestad et al. 2021; Chen et al. 2021; Zou et al. 2020; Skeie et al. 2018; An et al. 2018
P00747	PLG	Downregulated	0.0859542	0.745877	-0.422991	153	8	Li et al. 2018; Chae et al. 2018; Yan et al. 2024; Vestad et al. 2021; Sachdeva et al. 2024; Zou et al. 2020; Li et al. 2023; Abdulwahab et al. 2019
Q01518	CAP1	Upregulated	0.0987107	1.14081	0.190059	138	8	Nunez Lopez et al. 2022; Kim et al. 2013; Yan et al. 2024; Vestad et al. 2021; Sachdeva et al. 2024; Zou et al. 2020; Skeie et al. 2018; An et al. 2018
P02750	LRG1	Upregulated	0.118193	1.22241	0.289728	150	8	Li et al. 2018; Kim et al. 2013; Yan et al. 2024; Vestad et al. 2021; Sachdeva et al. 2024; Zou et al. 2020; Amorim et al. 2022; Li et al. 2023
P04003	C4BPA	Downregulated	0.145455	0.953674	-0.0684313	181	8	Li et al. 2018; Kim et al. 2013; Samodova et al. 2025; Yan et al. 2024; Vestad et al. 2021; Chen et al. 2021; Zou et al. 2020; Li et al. 2023
P01859	IGHG2	Downregulated	0.167827	0.774811	-0.368085	139	8	Zhao et al. 2021; Yan et al. 2024; Vestad et al. 2021; Sachdeva et al. 2024; Zou et al. 2020; Amorim et al. 2022; Skeie et al. 2018; An et al. 2018
P02751	FN1	Upregulated	0.203268	1.04959	0.0698241	165	8	Nunez Lopez et al. 2022; Kim et al. 2013; Samodova et al. 2025; Yan et al. 2024; Vestad et al. 2021; Sachdeva et al. 2024; Zou et al. 2020; Li et al. 2023
P19823	ITIH2	Downregulated	0.204357	0.707756	-0.498676	196	8	Li et al. 2018; Samodova et al. 2025; Yan et al. 2024; Vestad et al. 2021; Chen et al. 2021; Sachdeva et al. 2024; Zou et al. 2020; Li et al. 2023
P04114	APOB	Upregulated	0.219933	1.014	0.0200641	164	8	Li et al. 2018; Kim et al. 2013; Samodova et al. 2025; Yan et al. 2024; Vestad et al. 2021; Sachdeva et al. 2024; Zou et al. 2020; Li et al. 2023
P07357	C8A	Downregulated	0.24575	0.716169	-0.481629	171	8	Li et al. 2018; Yan et al. 2024; Chen et al. 2021; Sachdeva et al. 2024; Zou et al. 2020; Li et al. 2023; Skeie et al. 2018; Abdulwahab et al. 2019
P49327	FASN	Upregulated	0.262083	1.00537	0.00773154	188	8	Ferreira da Silva et al. 2024; Nunez Lopez et al. 2022; Kim et al. 2013; Yan et al. 2024; Carruthers et a.l 202; Chen et al. 2021; Zou et al. 2020; Wigger et al. 2021
P27169	PON1	Downregulated	0.285161	0.970041	-0.0438821	196	8	Li et al. 2018; Samodova et al. 2025; Yan et al. 2024; Vestad et al. 2021; Chen et al. 2021; Sachdeva et al. 2024; Zou et al. 2020; Li et al. 2023
P18428	LBP	Downregulated	0.350778	0.764572	-0.387275	166	8	Li et al. 2018; Kim et al. 2013; Yan et al. 2024; Vestad et al. 2021; Chen et al. 2021; Sachdeva et al. 2024; Li et al. 2023; Skeie et al. 2018
P12273	PIP	Downregulated	0.398631	0.834893	-0.260337	160	8	Yan et al. 2024; Chen et al. 2021; Sachdeva et al. 2024; Zou et al. 2020; Amorim et al. 2022; Skeie et al. 2018; An et al. 2018; Wigger et al. 2021
P60174	TPI1	Downregulated	0.4004	0.914933	-0.128263	172	8	Chae et al. 2018; Yan et al. 2024; Vestad et al. 2021; Chen et al. 2021; Sachdeva et al. 2024; Zou et al. 2020; Amorim et al. 2022; Skeie et al. 2018
P04792	HSPB1	Upregulated	0.402442	1.07922	0.109983	175	8	Chae et al. 2018; Yan et al. 2024; Vestad et al. 2021; Chen et al. 2021; Sachdeva et al. 2024; Zou et al. 2020; Amorim et al. 2022; An et al. 2018
P04083	ANXA1	Upregulated	0.442701	1.10301	0.141441	168	8	Chae et al. 2018; Yan et al. 2024; Chen et al. 2021; Sachdeva et al. 2024; Zou et al. 2020; Amorim et al. 2022; Skeie et al. 2018; An et al. 2018
P05546	SERPIND1	Downregulated	0.452	0.703259	-0.507873	178	8	Li et al. 2018; Yan et al. 2024; Vestad et al. 2021; Chen et al. 2021; Sachdeva et al. 2024; Zou et al. 2020; Li et al. 2023; Abdulwahab et al. 2019
Q08380	LGALS3BP	Upregulated	0.476691	1.22172	0.288918	141	8	Yan et al. 2024; Vestad et al. 2021; Sachdeva et al. 2024; Zou et al. 2020; Amorim et al. 2022; Li et al. 2023; Skeie et al. 2018; Abdulwahab et al. 2019
O00299	CLIC1	Downregulated	0.488171	0.947215	-0.078236	167	8	Yan et al. 2024; Vestad et al. 2021; Chen et al. 2021; Sachdeva et al. 2024; Zou et al. 2020; Amorim et al. 2022; An et al. 2018; Wigger et al. 2021
P02760	AMBP	Upregulated	0.547372	1.22271	0.290086	175	8	Li et al. 2018; Yan et al. 2024; Vestad et al. 2021; Chen et al. 2021; Sachdeva et al. 2024; Zou et al. 2020; Li et al. 2023; Skeie et al. 2018
P01009	SERPINA1	Downregulated	0.569978	0.881113	-0.1826	161	8	Li et al. 2018; Kim et al. 2013; Yan et al. 2024; Vestad et al. 2021; Lewandowicz et al. 2015; Sachdeva et al. 2024; Zou et al. 2020; Li et al. 2023
P51884	LUM	Upregulated	0.572752	1.07869	0.109286	175	8	Li et al. 2018; Yan et al. 2024; Vestad et al. 2021; Chen et al. 2021; Sachdeva et al. 2024; Zou et al. 2020; Li et al. 2023; Skeie et al. 2018
P62937	PPIA	Upregulated	0.574208	1.06943	0.0968469	175	8	Yan et al. 2024; Vestad et al. 2021; Chen et al. 2021; Sachdeva et al. 2024; Zou et al. 2020; Amorim et al. 2022; Li et al. 2023; An et al. 2018
Q06830	PRDX1	Upregulated	0.592915	1.15131	0.203276	164	8	Yan et al. 2024; Chen et al. 2021; Sachdeva et al. 2024; Zou et al. 2020; Amorim et al. 2022; Skeie et al. 2018; An et al. 2018; Nimer et al. 2023
P02766	TTR	Downregulated	0.664799	0.757379	-0.400912	176	8	Li et al. 2018; Yan et al. 2024; Vestad et al. 2021; Chen et al. 2021; Sachdeva et al. 2024; Zou et al. 2020; Amorim et al. 2022; Abdulwahab et al. 2019
P01034	CST3	Downregulated	0.679879	0.943218	-0.0843375	183	8	Yan et al. 2024; Lewandowicz et al. 2015; Chen et al. 2021; Sachdeva et al. 2024; Zou et al. 2020; Amorim et al. 2022; Li et al. 2023; Skeie et al. 2018
P04406	GAPDH	Upregulated	0.713121	1.25049	0.322498	194	8	Ferreira da Silva et al. 2024; Yan et al. 2024; Vestad et al. 2021; Chen et al. 2021; Sachdeva et al. 2024; Zou et al. 2020; Amorim et al. 2022; Skeie et al. 2018
Q96PD5	PGLYRP2	Downregulated	0.734277	0.864955	-0.209303	175	8	Li et al. 2018; Yan et al. 2024; Vestad et al. 2021; Chen et al. 2021; Sachdeva et al. 2024; Zou et al. 2020; Li et al. 2023; Skeie et al. 2018
P01833	PIGR	Upregulated	0.839039	1.26208	0.335808	166	8	Yan et al. 2024; Vestad et al. 2021; Chen et al. 2021; Sachdeva et al. 2024; Zou et al. 2020; Amorim et al. 2022; Skeie et al. 2018; An et al. 2018
P30041	PRDX6	Upregulated	0.886535	1.05261	0.0739673	156	8	Vestad et al. 2021; Chen et al. 2021; Sachdeva et al. 2024; Zou et al. 2020; Amorim et al. 2022; Skeie et al. 2018; An et al. 2018; Nimer et al. 2023
Q9Y490	TLN1	Downregulated	0.938229	0.698227	-0.518232	152	8	Yan et al. 2024; Vestad et al. 2021; Chen et al. 2021; Zou et al. 2020; Li et al. 2023; Skeie et al. 2018; An et al. 2018; Wigger et al. 2021
P04080	CSTB	Upregulated	0.998745	1.13738	0.185712	159	8	Kim et al. 2013; Yan et al. 2024; Chen et al. 2021; Sachdeva et al. 2024; Zou et al. 2020; Amorim et al. 2022; Skeie et al. 2018; Wigger et al. 2021
P41222	PTGDS	Upregulated	0.00534215	1.09434	0.130058	159	7	Yan et al. 2024; Lewandowicz et al. 2015; Chen et al. 2021; Sachdeva et al. 2024; Li et al. 2023; Skeie et al. 2018; An et al. 2018
Q16610	ECM1	Downregulated	0.00712244	0.670157	-0.57743	162	7	Li et al. 2018; Nunez Lopez et al. 2022; Yan et al. 2024; Chen et al. 2021; Sachdeva et al. 2024; Li et al. 2023; An et al. 2018
P10909	CLU	Downregulated	0.0116992	0.78049	-0.357548	129	7	Yan et al. 2024; Vestad et al. 2021; Sachdeva et al. 2024; Zou et al. 2020; Amorim et al. 2022; Li et al. 2023; Skeie et al. 2018
P21333	FLNA	Downregulated	0.0137464	0.926433	-0.110241	131	7	Chae et al. 2018; Yan et al. 2024; Vestad et al. 2021; Sachdeva et al. 2024; Zou et al. 2020; Li et al. 2023; Skeie et al. 2018
P02749	APOH	Downregulated	0.0237868	0.818121	-0.289613	153	7	Li et al. 2018; Samodova et al. 2025; Yan et al. 2024; Vestad et al. 2021; Sachdeva et al. 2024; Zou et al. 2020; Li et al. 2023
P98160	HSPG2	Upregulated	0.0265711	1.02478	0.0353143	140	7	Yan et al. 2024; Lewandowicz et al. 2015; Sachdeva et al. 2024; Zou et al. 2020; Amorim et al. 2022; Li et al. 2023; Skeie et al. 2018
P01019	AGT	Downregulated	0.0279214	0.89012	-0.167929	153	7	Li et al. 2018; Samodova et al. 2025; Yan et al. 2024; Vestad et al. 2021; Sachdeva et al. 2024; Zou et al. 2020; Li et al. 2023
P27797	CALR	Upregulated	0.0325379	1.24508	0.316238	146	7	Chae et al. 2018; Samodova et al. 2025; Yan et al. 2024; Vestad et al. 2021; Sachdeva et al. 2024; Zou et al. 2020; An et al. 2018
P08603	CFH	Downregulated	0.0444834	0.775881	-0.366092	153	7	Li et al. 2018; Samodova et al. 2025; Yan et al. 2024; Vestad et al. 2021; Sachdeva et al. 2024; Zou et al. 2020; Li et al. 2023
Q14624	ITIH4	Upregulated	0.0553658	1.28049	0.356696	132	7	Li et al. 2018; Yan et al. 2024; Vestad et al. 2021; Sachdeva et al. 2024; Zou et al. 2020; Li et al. 2023; Skeie et al. 2018
P02675	FGB	Downregulated	0.0623242	0.812283	-0.299945	168	7	Li et al. 2018; Nunez Lopez et al. 2022; Yan et al. 2024; Vestad et al. 2021; Chen et al. 2021; Sachdeva et al. 2024; Zou et al. 2020
P43652	AFM	Upregulated	0.0636995	1.12543	0.170472	166	7	Li et al. 2018; Yan et al. 2024; Vestad et al. 2021; Chen et al. 2021; Sachdeva et al. 2024; Zou et al. 2020; Li et al. 2023
P21796	VDAC1	Upregulated	0.0811066	1.0988	0.135928	146	7	Chae et al. 2018; Nunez Lopez et al. 2022; Yan et al. 2024; Chen et al. 2021; Zou et al. 2020; Skeie et al. 2018; An et al. 2018
P63261	ACTG1; ACTG	Upregulated	0.0828874	1.61269	0.689466	120	7	Li et al. 2018; Nunez Lopez et al. 2022; Yan et al. 2024; Zou et al. 2020; Amorim et al. 2022; Skeie et al. 2018; An et al. 2018
P01860	IGHG3	Downregulated	0.0936946	0.712422	-0.489196	131	7	Samodova et al. 2025; Zhao et al. 2021; Yan et al. 2024; Vestad et al. 2021; Zou et al. 2020; Amorim et al. 2022; Skeie et al. 2018
P01701	IGLV1-51	Downregulated	0.117578	0.73819	-0.437935	152	7	Nunez Lopez et al. 2022; Samodova et al. 2025; Yan et al. 2024; Vestad et al. 2021; Sachdeva et al. 2024; Zou et al. 2020; Amorim et al. 2022
P30101	PDIA3	Upregulated	0.119074	1.27453	0.349966	111	7	Chae et al. 2018; Vestad et al. 2021; Sachdeva et al. 2024; Zou et al. 2020; Skeie et al. 2018; An et al. 2018; Wigger et al. 2021
P00734	F2	Upregulated	0.121326	1.01533	0.0219475	153	7	Li et al. 2018; Samodova et al. 2025; Yan et al. 2024; Vestad et al. 2021; Sachdeva et al. 2024; Zou et al. 2020; Li et al. 2023
P0C0L5	C4B; C4B;C4B_2	Downregulated	0.122808	0.793188	-0.334265	139	7	Li et al. 2018; Yan et al. 2024; Vestad et al. 2021; Sachdeva et al. 2024; Zou et al. 2020; Amorim et al. 2022; Li et al. 2023
P07358	C8B	Downregulated	0.168635	0.822859	-0.281283	159	7	Li et al. 2018; Yan et al. 2024; Chen et al. 2021; Sachdeva et al. 2024; Zou et al. 2020; Li et al. 2023; Skeie et al. 2018
P07360	C8G	Downregulated	0.173296	0.689939	-0.53546	159	7	Li et al. 2018; Yan et al. 2024; Chen et al. 2021; Sachdeva et al. 2024; Zou et al. 2020; Li et al. 2023; Skeie et al. 2018
P19827	ITIH1	Downregulated	0.280164	0.646777	-0.62866	135	7	Li et al. 2018; Yan et al. 2024; Vestad et al. 2021; Sachdeva et al. 2024; Zou et al. 2020; Li et al. 2023; Abdulwahab et al. 2019
P00558	PGK1	Upregulated	0.298691	1.04769	0.0672171	150	7	Yan et al. 2024; Vestad et al. 2021; Chen et al. 2021; Sachdeva et al. 2024; Zou et al. 2020; Skeie et al. 2018; An et al. 2018
P01042	KNG1	Upregulated	0.325548	1.19763	0.260179	153	7	Li et al. 2018; Samodova et al. 2025; Yan et al. 2024; Vestad et al. 2021; Sachdeva et al. 2024; Zou et al. 2020; Li et al. 2023
P07355	ANXA2	Downregulated	0.361389	0.81719	-0.291257	156	7	Chae et al. 2018; Samodova et al. 2025; Yan et al. 2024; Chen et al. 2021; Zou et al. 2020; Skeie et al. 2018; An et al. 2018
P10599	TXN	Upregulated	0.416538	1.06346	0.0887652	152	7	Yan et al. 2024; Chen et al. 2021; Sachdeva et al. 2024; Zou et al. 2020; Amorim et al. 2022; Skeie et al. 2018; Nimer et al. 2023
P01780	IGHV3-7; IGHV3-21	Upregulated	0.418055	1.05553	0.0779734	150	7	Samodova et al. 2025; Yan et al. 2024; Vestad et al. 2021; Sachdeva et al. 2024; Zou et al. 2020; Amorim et al. 2022; Li et al. 2023
P23528	CFL1	Downregulated	0.423418	0.956341	-0.0644032	141	7	Kim et al. 2013; Yan et al. 2024; Vestad et al. 2021; Chen et al. 2021; Zou et al. 2020; Li et al. 2023; Skeie et al. 2018
P62805	H4C1; H4C1;H4C11;H4C12;H4C13;H4C14;H4C15;H4C16;H4C2;H4C3;H4C4;H4C5;H4C6;H4C8;H4C9; HIST1H4A; HIST1H4I	Upregulated	0.437879	1.04389	0.0619734	150	7	Chae et al. 2018; Yan et al. 2024; Chen et al. 2021; Sachdeva et al. 2024; Zou et al. 2020; Skeie et al. 2018; Wigger et al. 2021
P00918	CA2	Upregulated	0.450226	1.28132	0.357627	152	7	Yan et al. 2024; Vestad et al. 2021; Chen et al. 2021; Sachdeva et al. 2024; Zou et al. 2020; Skeie et al. 2018; Nimer et al. 2023
P10643	C7	Downregulated	0.495769	0.708551	-0.497057	161	7	Li et al. 2018; Kim et al. 2013; Yan et al. 2024; Chen et al. 2021; Sachdeva et al. 2024; Zou et al. 2020; Li et al. 2023
P01861	IGHG4	Downregulated	0.535456	0.527785	-0.921977	113	7	Zhao et al. 2021; Yan et al. 2024; Vestad et al. 2021; Zou et al. 2020; Amorim et al. 2022; Skeie et al. 2018; Abdulwahab et al. 2019
O43707	ACTN4	Upregulated	0.552895	1.14991	0.201519	152	7	Chae et al. 2018; Yan et al. 2024; Chen et al. 2021; Sachdeva et al. 2024; Zou et al. 2020; Skeie et al. 2018; An et al. 2018
P08697	SERPINF2	Downregulated	0.593179	0.922595	-0.116231	166	7	Li et al. 2018; Yan et al. 2024; Vestad et al. 2021; Chen et al. 2021; Sachdeva et al. 2024; Zou et al. 2020; Li et al. 2023
Q03591	CFHR1	Downregulated	0.605282	0.795966	-0.329221	163	7	Kim et al. 2013; Yan et al. 2024; Sachdeva et al. 2024; Zou et al. 2020; Li et al. 2023; Skeie et al. 2018; Yu et al. 2022
P04075	ALDOA	Upregulated	0.623854	1.05695	0.0799099	150	7	Yan et al. 2024; Vestad et al. 2021; Chen et al. 2021; Sachdeva et al. 2024; Zou et al. 2020; Skeie et al. 2018; An et al. 2018
P55072	VCP	Downregulated	0.638598	0.883552	-0.178614	139	7	Kim et al. 2013; Yan et al. 2024; Vestad et al. 2021; Chen et al. 2021; Zou et al. 2020; Amorim et al. 2022; Skeie et al. 2018
P61769	B2M	Upregulated	0.66697	1.05232	0.0735785	164	7	Yan et al. 2024; Vestad et al. 2021; Lewandowicz et al. 2015; Chen et al. 2021; Zou et al. 2020; Amorim et al. 2022; Li et al. 2023
P62258	YWHAE	Downregulated	0.673718	0.862849	-0.21282	163	7	Chae et al. 2018; Yan et al. 2024; Vestad et al. 2021; Chen et al. 2021; Sachdeva et al. 2024; Zou et al. 2020; Amorim et al. 2022
Q04760	GLO1	Upregulated	0.720336	1.23236	0.301425	168	7	Samodova et al. 2025; Yan et al. 2024; Chen et al. 2021; Sachdeva et al. 2024; Zou et al. 2020; Amorim et al. 2022; Skeie et al. 2018
P07237	P4HB; PDIA1	Downregulated	0.720451	0.946506	-0.079317	157	7	Yan et al. 2024; Vestad et al. 2021; Chen et al. 2021; Sachdeva et al. 2024; Zou et al. 2020; Amorim et al. 2022; An et al. 2018
P09211	GSTP1	Upregulated	0.723964	1.17528	0.233	150	7	Yan et al. 2024; Chen et al. 2021; Sachdeva et al. 2024; Zou et al. 2020; Amorim et al. 2022; Skeie et al. 2018; An et al. 2018
P43251	BTD	Upregulated	0.724375	1.053	0.0745073	152	7	Yan et al. 2024; Chen et al. 2021; Sachdeva et al. 2024; Zou et al. 2020; Li et al. 2023; Skeie et al. 2018; An et al. 2018
P35579	MYH9	Upregulated	0.763086	1.02773	0.039458	144	7	Vestad et al. 2021; Chen et al. 2021; Sachdeva et al. 2024; Zou et al. 2020; Li et al. 2023; Skeie et al. 2018; An et al. 2018
P07737	PFN1	Upregulated	0.78386	1.04613	0.0650682	156	7	Yan et al. 2024; Vestad et al. 2021; Chen et al. 2021; Sachdeva et al. 2024; Zou et al. 2020; Li et al. 2023; Skeie et al. 2018
P80188	LCN2	Upregulated	0.786441	1.04676	0.0659315	167	7	Kim et al. 2013; Yan et al. 2024; Lewandowicz et al. 2015; Chen et al. 2021; Sachdeva et al. 2024; Zou et al. 2020; Amorim et al. 2022
P26447	S100A4	Downregulated	0.883828	0.850162	-0.23419	152	7	Yan et al. 2024; Chen et al. 2021; Sachdeva et al. 2024; Zou et al. 2020; Amorim et al. 2022; Skeie et al. 2018; Nimer et al. 2023
P26038	MSN	Upregulated	0.957617	1.2918	0.369384	148	7	Yan et al. 2024; Vestad et al. 2021; Chen et al. 2021; Sachdeva et al. 2024; Zou et al. 2020; Skeie et al. 2018; Wigger et al. 2021
P00492	HPRT1; HPRT	Downregulated	0.957676	0.880655	-0.183352	144	7	Yan et al. 2024; Chen et al. 2021; Sachdeva et al. 2024; Zou et al. 2020; Skeie et al. 2018; An et al. 2018; Wigger et al. 2021
P02656	APOC3	Downregulated	7.04056e-05	0.668533	-0.58093	147	6	Yan et al. 2024; Vestad et al. 2021; Chen et al. 2021; Sachdeva et al. 2024; Zou et al. 2020; Li et al. 2023
P02654	APOC1	Downregulated	0.000416948	0.689049	-0.537321	147	6	Yan et al. 2024; Vestad et al. 2021; Chen et al. 2021; Sachdeva et al. 2024; Zou et al. 2020; Li et al. 2023
P02774	GC	Downregulated	0.000570485	0.784862	-0.349489	136	6	Li et al. 2018; Samodova et al. 2025; Yan et al. 2024; Vestad et al. 2021; Lewandowicz et al. 2015; Zou et al. 2020
P04040	CAT	Upregulated	0.018613	1.04988	0.070218	139	6	Yan et al. 2024; Vestad et al. 2021; Chen et al. 2021; Sachdeva et al. 2024; Zou et al. 2020; Wigger et al. 2021
P00441	SOD1	Upregulated	0.0273613	1.31134	0.391045	159	6	Samodova et al. 2025; Yan et al. 2024; Chen et al. 2021; Sachdeva et al. 2024; Zou et al. 2020; Amorim et al. 2022
P08571	CD14	Upregulated	0.0303498	1.37946	0.4641	119	6	Li et al. 2018; Yan et al. 2024; Sachdeva et al. 2024; Zou et al. 2020; Li et al. 2023; An et al. 2018
P02511	CRYAB	Downregulated	0.0312934	0.995559	-0.00642189	123	6	Chae et al. 2018; Zhao et al. 2024; Yan et al. 2024; Chen et al. 2021; Zou et al. 2020; An et al. 2018
Q12907	LMAN2	Upregulated	0.0410018	2.29169	1.19641	113	6	Nunez Lopez et al. 2022; Kim et al. 2013; Yan et al. 2024; Sachdeva et al. 2024; Zou et al. 2020; An et al. 2018
Q02818	NUCB1	Downregulated	0.0473598	0.904989	-0.144027	116	6	Chae et al. 2018; Yan et al. 2024; Vestad et al. 2021; Sachdeva et al. 2024; Zou et al. 2020; An et al. 2018
O14745	SLC9A3R1; NHERF1	Downregulated	0.0501569	0.850631	-0.233395	139	6	Nunez Lopez et al. 2022; Yan et al. 2024; Vestad et al. 2021; Chen et al. 2021; Zou et al. 2020; Amorim et al. 2022
Q9NZP8	C1RL	Upregulated	0.0504604	1.20003	0.263074	121	6	Li et al. 2018; Yan et al. 2024; Sachdeva et al. 2024; Zou et al. 2020; Li et al. 2023; Nimer et al. 2023
P62328	TMSB4X	Downregulated	0.0521368	0.974081	-0.0378869	147	6	Yan et al. 2024; Vestad et al. 2021; Chen et al. 2021; Sachdeva et al. 2024; Zou et al. 2020; Li et al. 2023
P09960	LTA4H	Downregulated	0.0552386	0.635024	-0.655116	136	6	Chae et al. 2018; Nunez Lopez et al. 2022; Chen et al. 2021; Sachdeva et al. 2024; Zou et al. 2020; Skeie et al. 2018
P36871	PGM1	Upregulated	0.0579581	1.0169	0.0241759	129	6	Chae et al. 2018; Nunez Lopez et al. 2022; Chen et al. 2021; Zou et al. 2020; Amorim et al. 2022; An et al. 2018
P04632	CAPNS1	Upregulated	0.065735	1.04704	0.0663157	141	6	Chae et al. 2018; Nunez Lopez et al. 2022; Yan et al. 2024; Chen et al. 2021; Zou et al. 2020; Amorim et al. 2022
A0A0A0MS15	IGHV3-49	Downregulated	0.0766774	0.972608	-0.0400693	132	6	Samodova et al. 2025; Yan et al. 2024; Vestad et al. 2021; Sachdeva et al. 2024; Zou et al. 2020; Amorim et al. 2022
Q9UHG3	PCYOX1	Downregulated	0.0822971	0.772742	-0.371942	124	6	Chae et al. 2018; Vestad et al. 2021; Chen et al. 2021; Zou et al. 2020; Li et al. 2023; Skeie et al. 2018
P07225	PROS1	Downregulated	0.0876552	0.925407	-0.11184	146	6	Li et al. 2018; Yan et al. 2024; Vestad et al. 2021; Chen et al. 2021; Sachdeva et al. 2024; Li et al. 2023
P29622	SERPINA4	Downregulated	0.107249	0.825232	-0.277129	137	6	Li et al. 2018; Samodova et al. 2025; Yan et al. 2024; Sachdeva et al. 2024; Zou et al. 2020; Li et al. 2023
Q9UGM5	FETUB	Downregulated	0.11436	0.941885	-0.0863776	160	6	Li et al. 2018; Samodova et al. 2025; Yan et al. 2024; Chen et al. 2021; Sachdeva et al. 2024; Li et al. 2023
P67936	TPM4	Upregulated	0.123136	1.21394	0.279692	141	6	Nunez Lopez et al. 2022; Yan et al. 2024; Vestad et al. 2021; Chen et al. 2021; Zou et al. 2020; Li et al. 2023
P15144	ANPEP	Upregulated	0.146699	1.72277	0.784734	144	6	Kim et al. 2013; Samodova et al. 2025; Yan et al. 2024; Vestad et al. 2021; Chen et al. 2021; Zou et al. 2020
P07858	CTSB	Upregulated	0.166025	1.40559	0.491174	139	6	Yan et al. 2024; Chen et al. 2021; Sachdeva et al. 2024; Zou et al. 2020; Amorim et al. 2022; Wigger et al. 2021
P68133	ACTA1	Downregulated	0.169237	0.801162	-0.319835	127	6	Li et al. 2018; Chae et al. 2018; Nunez Lopez et al. 2022; Chen et al. 2021; Li et al. 2023; Skeie et al. 2018
P29401	TKT	Upregulated	0.171826	1.0878	0.121411	134	6	Nunez Lopez et al. 2022; Chen et al. 2021; Sachdeva et al. 2024; Zou et al. 2020; Amorim et al. 2022; Skeie et al. 2018
P14174	MIF	Upregulated	0.17826	1.47847	0.564105	126	6	Yan et al. 2024; Chen et al. 2021; Zou et al. 2020; Amorim et al. 2022; Skeie et al. 2018; Nimer et al. 2023
P09382	LGALS1	Upregulated	0.18109	1.33008	0.411513	142	6	Nunez Lopez et al. 2022; Yan et al. 2024; Chen et al. 2021; Sachdeva et al. 2024; Zou et al. 2020; Skeie et al. 2018
P35858	IGFALS	Downregulated	0.206435	0.713542	-0.486931	146	6	Li et al. 2018; Yan et al. 2024; Vestad et al. 2021; Chen et al. 2021; Sachdeva et al. 2024; Li et al. 2023
P00739	HPR	Downregulated	0.207575	0.663183	-0.592521	136	6	Li et al. 2018; Zhao et al. 2021; Yan et al. 2024; Vestad et al. 2021; Chen et al. 2021; Li et al. 2023
Q92820	GGH	Upregulated	0.219625	1.38057	0.465262	143	6	Yan et al. 2024; Chen et al. 2021; Sachdeva et al. 2024; Zou et al. 2020; Li et al. 2023; An et al. 2018
Q9BS26	ERP44	Downregulated	0.24879	0.995753	-0.00613999	134	6	Yan et al. 2024; Chen et al. 2021; Sachdeva et al. 2024; Zou et al. 2020; Skeie et al. 2018; An et al. 2018
O15144	ARPC2	Downregulated	0.253378	0.481569	-1.05419	115	6	Nunez Lopez et al. 2022; Kim et al. 2013; Chen et al. 2021; Zou et al. 2020; Skeie et al. 2018; An et al. 2018
P01591	IGJ; JCHAIN	Upregulated	0.256932	1.39955	0.484967	121	6	Li et al. 2018; Yan et al. 2024; Vestad et al. 2021; Sachdeva et al. 2024; Zou et al. 2020; Amorim et al. 2022
P01877	IGHA2; NA	Downregulated	0.261724	0.586996	-0.768578	125	6	Ferreira da Silva et al. 2024; Nunez Lopez et al. 2022; Yan et al. 2024; Zou et al. 2020; Skeie et al. 2018; Abdulwahab et al. 2019
P05155	SERPING1	Downregulated	0.303473	0.862096	-0.21408	121	6	Li et al. 2018; Samodova et al. 2025; Yan et al. 2024; Vestad et al. 2021; Zou et al. 2020; Abdulwahab et al. 2019
P05090	APOD	Upregulated	0.343314	1.65685	0.728447	96	6	Kim et al. 2013; Yan et al. 2024; Vestad et al. 2021; Zou et al. 2020; Amorim et al. 2022; Skeie et al. 2018
P63104	YWHAZ	Downregulated	0.353472	0.80924	-0.305361	139	6	Chae et al. 2018; Vestad et al. 2021; Chen et al. 2021; Sachdeva et al. 2024; Zou et al. 2020; Amorim et al. 2022
P09972	ALDOC	Downregulated	0.370049	0.970728	-0.0428617	130	6	Nunez Lopez et al. 2022; Chen et al. 2021; Sachdeva et al. 2024; Zou et al. 2020; Skeie et al. 2018; An et al. 2018
P0C0L4	C4A	Downregulated	0.370284	0.922504	-0.116372	140	6	Li et al. 2018; Yan et al. 2024; Vestad et al. 2021; Chen et al. 2021; Zou et al. 2020; Li et al. 2023
P12111	COL6A3	Upregulated	0.381801	2.28345	1.19122	138	6	Chae et al. 2018; Kim et al. 2013; Yan et al. 2024; Vestad et al. 2021; Chen et al. 2021; Sachdeva et al. 2024
P01857	IGHG1	Downregulated	0.404156	0.531038	-0.913113	109	6	Yan et al. 2024; Sachdeva et al. 2024; Zou et al. 2020; Li et al. 2023; Skeie et al. 2018; An et al. 2018
P11047	LAMC1	Downregulated	0.454594	0.780605	-0.357335	132	6	Chae et al. 2018; Yan et al. 2024; Chen et al. 2021; Sachdeva et al. 2024; Skeie et al. 2018; An et al. 2018
Q7Z4W1	DCXR	Downregulated	0.481576	0.568737	-0.814166	94	6	Chae et al. 2018; Kim et al. 2013; Yan et al. 2024; Zou et al. 2020; Skeie et al. 2018; An et al. 2018
Q01469	FABP5	Downregulated	0.548995	0.93482	-0.0972401	155	6	Samodova et al. 2025; Yan et al. 2024; Chen et al. 2021; Sachdeva et al. 2024; Zou et al. 2020; An et al. 2018
Q9UHL4	DPP7; DPP2	Upregulated	0.552702	1.1497	0.201252	155	6	Samodova et al. 2025; Yan et al. 2024; Chen et al. 2021; Sachdeva et al. 2024; Zou et al. 2020; An et al. 2018
P0DJI8	SAA1	Upregulated	0.569535	1.31956	0.400056	139	6	Zhao et al. 2021; Vestad et al. 2021; Chen et al. 2021; Sachdeva et al. 2024; Zou et al. 2020; Li et al. 2023
O95445	APOM	Upregulated	0.575476	1.02838	0.0403674	148	6	Li et al. 2018; Yan et al. 2024; Vestad et al. 2021; Chen et al. 2021; Sachdeva et al. 2024; Zou et al. 2020
P03951	F11	Downregulated	0.580904	0.707198	-0.499814	146	6	Li et al. 2018; Yan et al. 2024; Vestad et al. 2021; Chen et al. 2021; Sachdeva et al. 2024; Li et al. 2023
P06744	GPI	Downregulated	0.590663	0.885538	-0.175373	171	6	Chae et al. 2018; Chen et al. 2021; Sachdeva et al. 2024; Zou et al. 2020; Skeie et al. 2018; Yu et al. 2022
P05543	SERPINA7	Upregulated	0.591534	1.17028	0.226848	156	6	Li et al. 2018; Samodova et al. 2025; Chen et al. 2021; Sachdeva et al. 2024; Zou et al. 2020; Li et al. 2023
P22792	CPN2	Upregulated	0.628341	1.04263	0.0602242	146	6	Li et al. 2018; Yan et al. 2024; Vestad et al. 2021; Chen et al. 2021; Sachdeva et al. 2024; Li et al. 2023
P13639	EEF2; EF2	Downregulated	0.63548	0.896162	-0.158169	118	6	Yan et al. 2024; Chen et al. 2021; Zou et al. 2020; Skeie et al. 2018; An et al. 2018; Wigger et al. 2021
P61106	RAB14	Upregulated	0.649611	1.10379	0.142467	138	6	Samodova et al. 2025; Yan et al. 2024; Chen et al. 2021; Zou et al. 2020; Skeie et al. 2018; An et al. 2018
O75083	WDR1	Downregulated	0.652654	0.877189	-0.18904	116	6	Vestad et al. 2021; Chen et al. 2021; Zou et al. 2020; Amorim et al. 2022; Skeie et al. 2018; An et al. 2018
P14618	PKM	Downregulated	0.654822	0.876275	-0.190544	139	6	Chae et al. 2018; Vestad et al. 2021; Chen et al. 2021; Sachdeva et al. 2024; Zou et al. 2020; Amorim et al. 2022
P17174	GOT1	Downregulated	0.673654	0.894619	-0.160654	125	6	Chae et al. 2018; Kim et al. 2013; Yan et al. 2024; Chen et al. 2021; Zou et al. 2020; Skeie et al. 2018
P23284	PPIB	Upregulated	0.685159	1.13793	0.18641	101	6	Yan et al. 2024; Sachdeva et al. 2024; Zou et al. 2020; Skeie et al. 2018; An et al. 2018; Wigger et al. 2021
P36980	CFHR2	Downregulated	0.686069	0.923463	-0.114874	162	6	Li et al. 2018; Yan et al. 2024; Sachdeva et al. 2024; Zou et al. 2020; Li et al. 2023; Yu et al. 2022
P26641	EEF1G; EF1G	Upregulated	0.711275	1.01223	0.0175424	134	6	Yan et al. 2024; Chen et al. 2021; Sachdeva et al. 2024; Zou et al. 2020; Skeie et al. 2018; An et al. 2018
P35908	KRT2	Upregulated	0.723333	1.25775	0.33084	134	6	Yan et al. 2024; Chen et al. 2021; Sachdeva et al. 2024; Li et al. 2023; Skeie et al. 2018; Nimer et al. 2023
O95865	DDAH2	Upregulated	0.73376	1.7918	0.841406	128	6	Nunez Lopez et al. 2022; Yan et al. 2024; Chen et al. 2021; Zou et al. 2020; Skeie et al. 2018; An et al. 2018
P13667	PDIA4	Upregulated	0.78373	1.1208	0.164534	128	6	Chae et al. 2018; Chen et al. 2021; Sachdeva et al. 2024; Zou et al. 2020; Skeie et al. 2018; An et al. 2018
P30044	PRDX5	Upregulated	0.787617	1.00366	0.00527477	133	6	Chae et al. 2018; Yan et al. 2024; Chen et al. 2021; Zou et al. 2020; Amorim et al. 2022; An et al. 2018
P34096	RNASE4	Downregulated	0.797353	0.906413	-0.14176	138	6	Yan et al. 2024; Chen et al. 2021; Sachdeva et al. 2024; Zou et al. 2020; Amorim et al. 2022; Skeie et al. 2018
P02747	C1QC	Downregulated	0.805696	0.857083	-0.222493	142	6	Li et al. 2018; Vestad et al. 2021; Chen et al. 2021; Sachdeva et al. 2024; Zou et al. 2020; Li et al. 2023
P01619	IGKV3-20	Upregulated	0.809883	1.19791	0.26052	130	6	Samodova et al. 2025; Yan et al. 2024; Vestad et al. 2021; Sachdeva et al. 2024; Amorim et al. 2022; Li et al. 2023
P08133	ANXA6	Downregulated	0.813079	0.74333	-0.427924	126	6	Chae et al. 2018; Yan et al. 2024; Chen et al. 2021; Zou et al. 2020; Skeie et al. 2018; An et al. 2018
P06576	ATP5F1B; ATP5B	Downregulated	0.844683	0.899702	-0.152481	132	6	Yan et al. 2024; Carruthers et a.l 202; Vestad et al. 2021; Chen et al. 2021; Zou et al. 2020; Skeie et al. 2018
Q13228	SELENBP1	Upregulated	0.885169	1.12195	0.166005	159	6	Samodova et al. 2025; Yan et al. 2024; Chen et al. 2021; Sachdeva et al. 2024; Zou et al. 2020; Amorim et al. 2022
P11279	LAMP1	Upregulated	0.905635	1.14391	0.193976	130	6	Chae et al. 2018; Kim et al. 2013; Chen et al. 2021; Sachdeva et al. 2024; Zou et al. 2020; An et al. 2018
O00391	QSOX1	Downregulated	0.910376	0.872106	-0.197425	143	6	Yan et al. 2024; Chen et al. 2021; Sachdeva et al. 2024; Zou et al. 2020; Li et al. 2023; An et al. 2018
P31946	YWHAB	Upregulated	0.915258	1.0161	0.0230481	145	6	Yan et al. 2024; Vestad et al. 2021; Chen et al. 2021; Sachdeva et al. 2024; Zou et al. 2020; Amorim et al. 2022
P05154	SERPINA5	Upregulated	0.919478	1.15483	0.207682	150	6	Li et al. 2018; Yan et al. 2024; Chen et al. 2021; Sachdeva et al. 2024; Zou et al. 2020; Li et al. 2023
P01040	CSTA	Downregulated	0.922458	0.828597	-0.271258	159	6	Samodova et al. 2025; Yan et al. 2024; Chen et al. 2021; Sachdeva et al. 2024; Zou et al. 2020; Amorim et al. 2022
O60888	CUTA	Upregulated	0.927322	1.11386	0.155571	124	6	Yan et al. 2024; Chen et al. 2021; Zou et al. 2020; Amorim et al. 2022; Skeie et al. 2018; An et al. 2018
P05160	F13B	Upregulated	0.938228	1.0853	0.118098	123	6	Li et al. 2018; Yan et al. 2024; Vestad et al. 2021; Sachdeva et al. 2024; Zou et al. 2020; Li et al. 2023
P80723	BASP1	Upregulated	0.94268	1.31594	0.396089	140	6	Kim et al. 2013; Yan et al. 2024; Vestad et al. 2021; Chen et al. 2021; Sachdeva et al. 2024; Zou et al. 2020
P00748	F12	Upregulated	0.946301	1.16952	0.22592	108	6	Li et al. 2018; Vestad et al. 2021; Sachdeva et al. 2024; Zou et al. 2020; Li et al. 2023; Skeie et al. 2018
Q14126	DSG2	Downregulated	0.969063	0.994383	-0.0081259	140	6	Yan et al. 2024; Chen et al. 2021; Sachdeva et al. 2024; Zou et al. 2020; Li et al. 2023; Skeie et al. 2018
P09871	C1S	Downregulated	0.987442	0.821614	-0.283468	142	6	Li et al. 2018; Vestad et al. 2021; Chen et al. 2021; Sachdeva et al. 2024; Zou et al. 2020; Li et al. 2023
P13671	C6	Downregulated	0.989276	0.965	-0.0513995	135	6	Li et al. 2018; Chen et al. 2021; Sachdeva et al. 2024; Zou et al. 2020; Li et al. 2023; Skeie et al. 2018
Q96KP4	CNDP2	Upregulated	0.994794	1.0656	0.0916687	107	6	Yan et al. 2024; Sachdeva et al. 2024; Zou et al. 2020; Amorim et al. 2022; Skeie et al. 2018; An et al. 2018
P37837	TALDO1; TALDO	Downregulated	0.995008	0.891189	-0.166197	126	6	Chen et al. 2021; Sachdeva et al. 2024; Zou et al. 2020; Amorim et al. 2022; Skeie et al. 2018; An et al. 2018
Q9Y6R7	FCGBP	Upregulated	0.997344	1.08155	0.113097	135	6	Vestad et al. 2021; Chen et al. 2021; Sachdeva et al. 2024; Zou et al. 2020; Li et al. 2023; An et al. 2018
P49773	HINT1	Downregulated	0.997372	0.952864	-0.069657	125	6	Kim et al. 2013; Chen et al. 2021; Sachdeva et al. 2024; Zou et al. 2020; Amorim et al. 2022; Skeie et al. 2018
P35527	KRT9	Upregulated	0.999768	1.28492	0.361684	175	6	Yan et al. 2024; Chen et al. 2021; Sachdeva et al. 2024; Li et al. 2023; Skeie et al. 2018; Yu et al. 2022
P03950	ANG	Downregulated	0.999894	0.888753	-0.170145	127	6	Kim et al. 2013; Chen et al. 2021; Sachdeva et al. 2024; Zou et al. 2020; Li et al. 2023; Skeie et al. 2018
P16152	CBR1	Upregulated	0.999919	1.00321	0.0046166	124	6	Yan et al. 2024; Chen et al. 2021; Zou et al. 2020; Amorim et al. 2022; Skeie et al. 2018; An et al. 2018
P00751	CFB	Downregulated	1.72112e-06	0.709622	-0.494878	117	5	Samodova et al. 2025; Yan et al. 2024; Vestad et al. 2021; Lewandowicz et al. 2015; Zou et al. 2020
P13716	ALAD	Upregulated	6.75445e-06	1.07861	0.109173	108	5	Nunez Lopez et al. 2022; Vestad et al. 2021; Chen et al. 2021; Zou et al. 2020; Skeie et al. 2018
Q15084	PDIA6	Downregulated	1.12564e-05	0.624198	-0.679924	111	5	Nunez Lopez et al. 2022; Vestad et al. 2021; Chen et al. 2021; Zou et al. 2020; An et al. 2018
P30046	DDT	Upregulated	4.83667e-05	1.92476	0.94468	121	5	Nunez Lopez et al. 2022; Yan et al. 2024; Chen et al. 2021; Zou et al. 2020; Nimer et al. 2023
P02768	ALB	Upregulated	0.000502371	1.21263	0.278137	142	5	Samodova et al. 2025; Yan et al. 2024; Lewandowicz et al. 2015; Chen et al. 2021; Li et al. 2023
P06681	C2	Downregulated	0.00193701	0.644502	-0.633743	107	5	Li et al. 2018; Yan et al. 2024; Sachdeva et al. 2024; Zou et al. 2020; Li et al. 2023
Q96KN2	CNDP1	Downregulated	0.00218832	0.862663	-0.213131	103	5	Li et al. 2018; Yan et al. 2024; Vestad et al. 2021; Sachdeva et al. 2024; Li et al. 2023
O75964	ATP5MG; ATP5L	Upregulated	0.00397957	2.99834	1.58417	70	5	Chae et al. 2018; Nunez Lopez et al. 2022; Kim et al. 2013; Skeie et al. 2018; An et al. 2018
P40197	GP5	Downregulated	0.00433365	0.639351	-0.645319	121	5	Nunez Lopez et al. 2022; Yan et al. 2024; Vestad et al. 2021; Chen et al. 2021; Li et al. 2023
A0A075B6K5	IGLV3-9	Downregulated	0.00533725	0.712118	-0.489811	95	5	Nunez Lopez et al. 2022; Yan et al. 2024; Vestad et al. 2021; Sachdeva et al. 2024; Skeie et al. 2018
O75882	ATRN	Upregulated	0.0137017	1.86102	0.896093	108	5	Nunez Lopez et al. 2022; Yan et al. 2024; Sachdeva et al. 2024; Zou et al. 2020; Li et al. 2023
P13073	COX4I1	Upregulated	0.0138596	2.02596	1.0186	110	5	Chae et al. 2018; Nunez Lopez et al. 2022; Chen et al. 2021; Zou et al. 2020; Skeie et al. 2018
P19320	VCAM1	Downregulated	0.0200575	0.816238	-0.292938	131	5	Nunez Lopez et al. 2022; Yan et al. 2024; Chen et al. 2021; Sachdeva et al. 2024; Li et al. 2023
P12109	COL6A1	Upregulated	0.0230165	2.15585	1.10826	77	5	Kim et al. 2013; Zhao et al. 2024; Yan et al. 2024; Vestad et al. 2021; Zou et al. 2020
P35232	PHB	Downregulated	0.0270355	0.422064	-1.24447	79	5	Chae et al. 2018; Nunez Lopez et al. 2022; Zou et al. 2020; Skeie et al. 2018; An et al. 2018
O00560	SDCBP	Downregulated	0.0313028	0.503142	-0.990963	123	5	Nunez Lopez et al. 2022; Yan et al. 2024; Vestad et al. 2021; Chen et al. 2021; Zou et al. 2020
P31040	SDHA	Downregulated	0.0394989	0.746299	-0.422174	102	5	Chae et al. 2018; Carruthers et a.l 202; Chen et al. 2021; Skeie et al. 2018; An et al. 2018
P61916	NPC2	Upregulated	0.0412458	1.11647	0.158948	98	5	Yan et al. 2024; Sachdeva et al. 2024; Zou et al. 2020; Amorim et al. 2022; An et al. 2018
P49189	ALDH9A1	Downregulated	0.0429114	0.658262	-0.603267	121	5	Chae et al. 2018; Yan et al. 2024; Chen et al. 2021; Zou et al. 2020; Amorim et al. 2022
P02652	APOA2	Downregulated	0.0481206	0.494132	-1.01703	94	5	Chae et al. 2018; Yan et al. 2024; Vestad et al. 2021; Zou et al. 2020; Amorim et al. 2022
A0A0B4J1V0	IGHV3-15	Downregulated	0.0551594	0.960419	-0.0582646	116	5	Samodova et al. 2025; Yan et al. 2024; Vestad et al. 2021; Sachdeva et al. 2024; Zou et al. 2020
P03952	KLKB1	Downregulated	0.0582546	0.796597	-0.328079	104	5	Yan et al. 2024; Vestad et al. 2021; Sachdeva et al. 2024; Zou et al. 2020; Li et al. 2023
Q16698	DECR1; DECR	Downregulated	0.0605543	0.679915	-0.556574	106	5	Chae et al. 2018; Yan et al. 2024; Chen et al. 2021; Skeie et al. 2018; An et al. 2018
Q96DA0	ZG16B	Upregulated	0.0657171	1.71062	0.774521	102	5	Samodova et al. 2025; Yan et al. 2024; Zou et al. 2020; Amorim et al. 2022; An et al. 2018
P09668	CTSH	Downregulated	0.0660485	0.570671	-0.80927	133	5	Nunez Lopez et al. 2022; Yan et al. 2024; Chen et al. 2021; Sachdeva et al. 2024; Zou et al. 2020
P51665	PSMD7	Upregulated	0.0854025	2.00992	1.00714	104	5	Nunez Lopez et al. 2022; Chen et al. 2021; Zou et al. 2020; Skeie et al. 2018; An et al. 2018
Q14508	WFDC2	Upregulated	0.0960386	1.59848	0.676704	98	5	Yan et al. 2024; Sachdeva et al. 2024; Zou et al. 2020; Amorim et al. 2022; An et al. 2018
Q13421	MSLN	Upregulated	0.110723	1.3265	0.40763	98	5	Yan et al. 2024; Sachdeva et al. 2024; Zou et al. 2020; Amorim et al. 2022; An et al. 2018
Q9NRV9	HEBP1	Upregulated	0.114512	1.24558	0.316818	98	5	Nunez Lopez et al. 2022; Zhao et al. 2024; Chen et al. 2021; Zou et al. 2020; Skeie et al. 2018
B9A064	IGLL5	Downregulated	0.115988	0.885756	-0.175019	86	5	Chae et al. 2018; Lewandowicz et al. 2015; Zou et al. 2020; Skeie et al. 2018; An et al. 2018
P21926	CD9	Upregulated	0.116606	1.26579	0.340039	97	5	Zhao et al. 2024; Vestad et al. 2021; Chen et al. 2021; Zou et al. 2020; An et al. 2018
Q16651	PRSS8	Upregulated	0.120151	1.54613	0.628665	133	5	Samodova et al. 2025; Yan et al. 2024; Chen et al. 2021; Zou et al. 2020; Amorim et al. 2022
P27918	CFP	Downregulated	0.125412	0.754362	-0.406672	91	5	Li et al. 2018; Chae et al. 2018; Vestad et al. 2021; Zou et al. 2020; Li et al. 2023
P35555	FBN1	Upregulated	0.126483	1.42202	0.507942	120	5	Chae et al. 2018; Yan et al. 2024; Chen et al. 2021; Sachdeva et al. 2024; Skeie et al. 2018
P14406	COX7A2	Upregulated	0.127585	1.32706	0.408233	112	5	Chae et al. 2018; Nunez Lopez et al. 2022; Kim et al. 2013; Chen et al. 2021; Zou et al. 2020
P00740	F9	Downregulated	0.130404	0.798058	-0.325434	130	5	Li et al. 2018; Yan et al. 2024; Chen et al. 2021; Sachdeva et al. 2024; Li et al. 2023
P51970	NDUFA8	Upregulated	0.132494	1.00931	0.0133748	91	5	Chae et al. 2018; Kim et al. 2013; Chen et al. 2021; Skeie et al. 2018; Wigger et al. 2021
Q14520	HABP2	Downregulated	0.139772	0.620546	-0.688391	131	5	Yan et al. 2024; Chen et al. 2021; Sachdeva et al. 2024; Zou et al. 2020; Li et al. 2023
P54578	USP14	Upregulated	0.139939	1.17036	0.226951	120	5	Chae et al. 2018; Samodova et al. 2025; Chen et al. 2021; Zou et al. 2020; Skeie et al. 2018
P62820	RAB1A	Upregulated	0.151446	1.27695	0.3527	102	5	Chae et al. 2018; Chen et al. 2021; Zou et al. 2020; Skeie et al. 2018; An et al. 2018
P10253	GAA	Upregulated	0.162699	1.33973	0.421939	143	5	Samodova et al. 2025; Yan et al. 2024; Chen et al. 2021; Sachdeva et al. 2024; Zou et al. 2020
P18065	IGFBP2; IBP2	Upregulated	0.171	1.07785	0.108162	119	5	Yan et al. 2024; Chen et al. 2021; Sachdeva et al. 2024; An et al. 2018; Nimer et al. 2023
P49908	SELENOP; SEPP1	Downregulated	0.177478	0.976681	-0.0340408	127	5	Yan et al. 2024; Vestad et al. 2021; Chen et al. 2021; Sachdeva et al. 2024; Li et al. 2023
P99999	CYCS; CYC	Downregulated	0.207202	0.782335	-0.354142	83	5	Chae et al. 2018; Yan et al. 2024; Zou et al. 2020; Skeie et al. 2018; An et al. 2018
P37802	TAGLN2	Downregulated	0.21364	0.924016	-0.11401	112	5	Yan et al. 2024; Vestad et al. 2021; Chen et al. 2021; Zou et al. 2020; Skeie et al. 2018
O00468	AGRN; AGRIN	Upregulated	0.223381	1.30233	0.381096	114	5	Yan et al. 2024; Chen et al. 2021; Sachdeva et al. 2024; Skeie et al. 2018; An et al. 2018
P27105	STOM	Downregulated	0.223827	0.650433	-0.620528	121	5	Chae et al. 2018; Yan et al. 2024; Vestad et al. 2021; Chen et al. 2021; Zou et al. 2020
Q8NBJ4	GOLM1	Upregulated	0.226376	1.19756	0.260097	125	5	Yan et al. 2024; Chen et al. 2021; Sachdeva et al. 2024; Zou et al. 2020; An et al. 2018
P14923	JUP	Downregulated	0.236687	0.627247	-0.672894	118	5	Nunez Lopez et al. 2022; Kim et al. 2013; Yan et al. 2024; Chen et al. 2021; Zou et al. 2020
P59998	ARPC4	Downregulated	0.239957	0.801768	-0.318743	100	5	Vestad et al. 2021; Chen et al. 2021; Zou et al. 2020; Skeie et al. 2018; An et al. 2018
A0A075B6K4	IGLV3-10	Upregulated	0.258296	1.12722	0.172768	112	5	Samodova et al. 2025; Yan et al. 2024; Vestad et al. 2021; Sachdeva et al. 2024; Amorim et al. 2022
Q9HB71	CACYBP	Downregulated	0.269515	0.539356	-0.890691	122	5	Nunez Lopez et al. 2022; Samodova et al. 2025; Chen et al. 2021; Zou et al. 2020; Skeie et al. 2018
O95336	PGLS	Upregulated	0.269609	1.3331	0.41479	112	5	Yan et al. 2024; Chen et al. 2021; Zou et al. 2020; Amorim et al. 2022; Skeie et al. 2018
Q14697	GANAB	Upregulated	0.278182	1.47877	0.564401	85	5	Chae et al. 2018; Sachdeva et al. 2024; Zou et al. 2020; Skeie et al. 2018; An et al. 2018
P60709	ACTB	Upregulated	0.299411	1.10123	0.139117	98	5	Kim et al. 2013; Vestad et al. 2021; Lewandowicz et al. 2015; Sachdeva et al. 2024; Li et al. 2023
P48047	ATP5PO; ATP5O; ATPO	Upregulated	0.30202	1.67822	0.746933	102	5	Chae et al. 2018; Chen et al. 2021; Zou et al. 2020; Skeie et al. 2018; An et al. 2018
P04275	VWF	Downregulated	0.306485	0.848892	-0.236346	116	5	Li et al. 2018; Nunez Lopez et al. 2022; Vestad et al. 2021; Chen et al. 2021; Li et al. 2023
Q14204	DYNC1H1	Upregulated	0.309767	1.08379	0.116087	100	5	Chae et al. 2018; Chen et al. 2021; Zou et al. 2020; Skeie et al. 2018; Wigger et al. 2021
P10809	HSPD1	Downregulated	0.310248	0.828013	-0.272275	110	5	Chae et al. 2018; Carruthers et a.l 202; Chen et al. 2021; Zou et al. 2020; Skeie et al. 2018
P10606	COX5B	Upregulated	0.312538	1.90833	0.932313	94	5	Nunez Lopez et al. 2022; Chen et al. 2021; Skeie et al. 2018; An et al. 2018; Wigger et al. 2021
Q8N335	GPD1L	Upregulated	0.340189	1.77146	0.824943	104	5	Nunez Lopez et al. 2022; Chen et al. 2021; Zou et al. 2020; Skeie et al. 2018; An et al. 2018
P14625	HSP90B1	Upregulated	0.348168	1.00341	0.00490541	114	5	Vestad et al. 2021; Chen et al. 2021; Sachdeva et al. 2024; Zou et al. 2020; Skeie et al. 2018
P08670	VIM	Upregulated	0.394911	1.70958	0.773643	131	5	Chae et al. 2018; Yan et al. 2024; Chen et al. 2021; Sachdeva et al. 2024; Zou et al. 2020
P81605	DCD	Upregulated	0.404316	1.37115	0.455389	129	5	Yan et al. 2024; Vestad et al. 2021; Chen et al. 2021; Sachdeva et al. 2024; Zou et al. 2020
O75503	CLN5	Upregulated	0.420985	1.15286	0.205219	125	5	Yan et al. 2024; Chen et al. 2021; Sachdeva et al. 2024; Zou et al. 2020; An et al. 2018
P61586	RHOA	Upregulated	0.435209	1.14289	0.192693	102	5	Chae et al. 2018; Chen et al. 2021; Zou et al. 2020; Skeie et al. 2018; An et al. 2018
P30040	ERP29	Downregulated	0.455189	0.882785	-0.179867	102	5	Chae et al. 2018; Chen et al. 2021; Zou et al. 2020; Skeie et al. 2018; An et al. 2018
P13804	ETFA	Downregulated	0.456421	0.924584	-0.113124	102	5	Chae et al. 2018; Chen et al. 2021; Zou et al. 2020; Skeie et al. 2018; An et al. 2018
Q8WUM4	PDCD6IP	Upregulated	0.457321	1.11821	0.161189	114	5	Kim et al. 2013; Yan et al. 2024; Chen et al. 2021; Zou et al. 2020; Amorim et al. 2022
P08294	SOD3	Downregulated	0.461377	0.996903	-0.00447567	97	5	Yan et al. 2024; Sachdeva et al. 2024; Zou et al. 2020; Li et al. 2023; Skeie et al. 2018
Q15828	CST6	Upregulated	0.46475	1.6822	0.750351	133	5	Nunez Lopez et al. 2022; Yan et al. 2024; Chen et al. 2021; Sachdeva et al. 2024; Zou et al. 2020
Q06033	ITIH3	Downregulated	0.468583	0.813149	-0.298408	131	5	Yan et al. 2024; Chen et al. 2021; Sachdeva et al. 2024; Zou et al. 2020; Li et al. 2023
P11142	HSPA8	Downregulated	0.47001	0.956504	-0.0641568	114	5	Vestad et al. 2021; Chen et al. 2021; Sachdeva et al. 2024; Zou et al. 2020; Skeie et al. 2018
Q9ULI3	HEG1	Upregulated	0.470658	1.05925	0.0830487	118	5	Yan et al. 2024; Vestad et al. 2021; Chen et al. 2021; Sachdeva et al. 2024; Skeie et al. 2018
P15169	CPN1	Downregulated	0.476218	0.761928	-0.392274	120	5	Li et al. 2018; Nunez Lopez et al. 2022; Chen et al. 2021; Zou et al. 2020; Li et al. 2023
P04066	FUCA1	Upregulated	0.492842	1.21432	0.280145	123	5	Yan et al. 2024; Chen et al. 2021; Sachdeva et al. 2024; Zou et al. 2020; Wigger et al. 2021
P06733	ENO1	Upregulated	0.509872	1.0497	0.0699758	129	5	Yan et al. 2024; Vestad et al. 2021; Chen et al. 2021; Sachdeva et al. 2024; Zou et al. 2020
P60900	PSMA6	Downregulated	0.512171	0.894763	-0.160422	118	5	Samodova et al. 2025; Chen et al. 2021; Zou et al. 2020; Amorim et al. 2022; Skeie et al. 2018
Q13162	PRDX4	Upregulated	0.513805	1.67859	0.74725	102	5	Chae et al. 2018; Chen et al. 2021; Zou et al. 2020; Skeie et al. 2018; An et al. 2018
P07954	FH	Downregulated	0.524557	0.73033	-0.453381	101	5	Chae et al. 2018; Kim et al. 2013; Chen et al. 2021; Zou et al. 2020; Skeie et al. 2018
P61026	RAB10	Downregulated	0.527441	0.905601	-0.143052	107	5	Chae et al. 2018; Vestad et al. 2021; Chen et al. 2021; Zou et al. 2020; Wigger et al. 2021
P16035	TIMP2	Downregulated	0.550753	0.992315	-0.0111305	112	5	Samodova et al. 2025; Yan et al. 2024; Sachdeva et al. 2024; Zou et al. 2020; An et al. 2018
P13489	RNH1	Downregulated	0.560946	0.815836	-0.293649	106	5	Chae et al. 2018; Chen et al. 2021; Zou et al. 2020; Amorim et al. 2022; Skeie et al. 2018
P35443	THBS4	Downregulated	0.569312	0.925068	-0.112369	120	5	Yan et al. 2024; Chen et al. 2021; Sachdeva et al. 2024; Li et al. 2023; Skeie et al. 2018
P54652	HSPA2	Downregulated	0.577741	0.631789	-0.662486	91	5	Chae et al. 2018; Kim et al. 2013; Chen et al. 2021; Skeie et al. 2018; Wigger et al. 2021
Q01459	CTBS	Upregulated	0.579727	1.32172	0.40242	131	5	Yan et al. 2024; Chen et al. 2021; Sachdeva et al. 2024; Zou et al. 2020; Li et al. 2023
Q14019	COTL1	Upregulated	0.596375	1.09267	0.127863	122	5	Yan et al. 2024; Chen et al. 2021; Sachdeva et al. 2024; Zou et al. 2020; Skeie et al. 2018
P53990	IST1	Upregulated	0.597052	1.58663	0.66597	119	5	Nunez Lopez et al. 2022; Yan et al. 2024; Chen et al. 2021; Zou et al. 2020; An et al. 2018
P20700	LMNB1	Downregulated	0.600833	0.844653	-0.24357	114	5	Chae et al. 2018; Yan et al. 2024; Chen et al. 2021; Zou et al. 2020; Skeie et al. 2018
P23142	FBLN1	Upregulated	0.606199	1.02284	0.0325783	104	5	Yan et al. 2024; Vestad et al. 2021; Sachdeva et al. 2024; Zou et al. 2020; Li et al. 2023
P60953	CDC42	Upregulated	0.610157	1.15978	0.213852	108	5	Yan et al. 2024; Chen et al. 2021; Zou et al. 2020; Skeie et al. 2018; An et al. 2018
Q9UBQ7	GRHPR	Upregulated	0.62477	1.0151	0.0216269	83	5	Chae et al. 2018; Yan et al. 2024; Zou et al. 2020; Skeie et al. 2018; An et al. 2018
P02788	LTF	Upregulated	0.630085	3.89106	1.96016	97	5	Kim et al. 2013; Yan et al. 2024; Sachdeva et al. 2024; Zou et al. 2020; Amorim et al. 2022
O00151	PDLIM1	Downregulated	0.63142	0.825086	-0.277384	79	5	Vestad et al. 2021; Zou et al. 2020; Amorim et al. 2022; Li et al. 2023; Skeie et al. 2018
P05164	MPO	Upregulated	0.633059	1.54401	0.626684	153	5	Kim et al. 2013; Yan et al. 2024; Chen et al. 2021; Zou et al. 2020; Yu et al. 2022
Q96IY4	CPB2	Downregulated	0.633194	0.92913	-0.106047	130	5	Li et al. 2018; Yan et al. 2024; Chen et al. 2021; Sachdeva et al. 2024; Li et al. 2023
P38117	ETFB	Downregulated	0.63435	0.902823	-0.147485	102	5	Chae et al. 2018; Chen et al. 2021; Zou et al. 2020; Skeie et al. 2018; An et al. 2018
P01700	IGLV1-47; IGLV1-44	Downregulated	0.650412	0.801037	-0.320059	102	5	Yan et al. 2024; Vestad et al. 2021; Sachdeva et al. 2024; Zou et al. 2020; Amorim et al. 2022
O75874	IDH1	Upregulated	0.668041	1.17401	0.231439	143	5	Samodova et al. 2025; Yan et al. 2024; Chen et al. 2021; Sachdeva et al. 2024; Zou et al. 2020
P08572	COL4A2	Upregulated	0.675024	1.31956	0.400059	120	5	Chae et al. 2018; Yan et al. 2024; Chen et al. 2021; Sachdeva et al. 2024; Skeie et al. 2018
P80303	NUCB2	Downregulated	0.675789	0.823376	-0.280377	117	5	Chen et al. 2021; Sachdeva et al. 2024; Zou et al. 2020; Amorim et al. 2022; An et al. 2018
P24592	IGFBP6	Downregulated	0.681674	0.837506	-0.255829	131	5	Yan et al. 2024; Chen et al. 2021; Sachdeva et al. 2024; Zou et al. 2020; Li et al. 2023
Q96S96	PEBP4	Downregulated	0.698339	0.694893	-0.525137	98	5	Yan et al. 2024; Sachdeva et al. 2024; Zou et al. 2020; Amorim et al. 2022; An et al. 2018
O94760	DDAH1	Downregulated	0.711887	0.946858	-0.0787802	108	5	Yan et al. 2024; Chen et al. 2021; Zou et al. 2020; Skeie et al. 2018; An et al. 2018
P28066	PSMA5	Downregulated	0.716531	0.903713	-0.146063	95	5	Yan et al. 2024; Sachdeva et al. 2024; Zou et al. 2020; Amorim et al. 2022; Skeie et al. 2018
P48637	GSS	Upregulated	0.7169	1.0337	0.0478159	133	5	Samodova et al. 2025; Yan et al. 2024; Chen et al. 2021; Zou et al. 2020; Amorim et al. 2022
P02745	C1QA	Upregulated	0.732655	1.12476	0.169618	84	5	Li et al. 2018; Kim et al. 2013; Vestad et al. 2021; Zou et al. 2020; Li et al. 2023
P30085	CMPK1	Upregulated	0.740269	1.0021	0.00302283	94	5	Zhao et al. 2024; Chen et al. 2021; Zou et al. 2020; Amorim et al. 2022; Skeie et al. 2018
P07686	HEXB	Upregulated	0.745511	1.17812	0.236487	125	5	Yan et al. 2024; Chen et al. 2021; Sachdeva et al. 2024; Zou et al. 2020; An et al. 2018
P07996	THBS1	Downregulated	0.747925	0.802825	-0.316842	120	5	Yan et al. 2024; Chen et al. 2021; Sachdeva et al. 2024; Li et al. 2023; Skeie et al. 2018
P27348	YWHAQ	Upregulated	0.761027	1.10597	0.145315	123	5	Nunez Lopez et al. 2022; Yan et al. 2024; Chen et al. 2021; Zou et al. 2020; Amorim et al. 2022
P12955	PEPD	Downregulated	0.762437	0.791771	-0.336845	160	5	Yan et al. 2024; Chen et al. 2021; Zou et al. 2020; Li et al. 2023; Yu et al. 2022
Q6PCB0	VWA1	Downregulated	0.76379	0.894676	-0.160563	125	5	Yan et al. 2024; Chen et al. 2021; Sachdeva et al. 2024; Zou et al. 2020; An et al. 2018
Q9H173	SIL1	Downregulated	0.773488	0.601189	-0.73411	131	5	Samodova et al. 2025; Chen et al. 2021; Sachdeva et al. 2024; Zou et al. 2020; An et al. 2018
P04180	LCAT	Upregulated	0.776512	1.03343	0.0474445	127	5	Yan et al. 2024; Vestad et al. 2021; Chen et al. 2021; Sachdeva et al. 2024; Li et al. 2023
Q9HAT2	SIAE	Downregulated	0.786104	0.843591	-0.245385	114	5	Yan et al. 2024; Chen et al. 2021; Sachdeva et al. 2024; Skeie et al. 2018; An et al. 2018
P14780	MMP9	Upregulated	0.788652	1.42619	0.512165	116	5	Kim et al. 2013; Yan et al. 2024; Chen et al. 2021; Zou et al. 2020; Li et al. 2023
P80108	GPLD1	Downregulated	0.795142	0.301624	-1.72918	122	5	Li et al. 2018; Vestad et al. 2021; Chen et al. 2021; Sachdeva et al. 2024; Li et al. 2023
P31949	S100A11	Upregulated	0.811637	1.09261	0.127783	79	5	Yan et al. 2024; Zou et al. 2020; Amorim et al. 2022; Skeie et al. 2018; Wigger et al. 2021
P60228	EIF3E	Downregulated	0.825677	0.864483	-0.210091	104	5	Carruthers et a.l 202; Chen et al. 2021; Zou et al. 2020; Skeie et al. 2018; An et al. 2018
P53618	COPB1; COPB	Upregulated	0.831275	1.13757	0.185957	102	5	Chae et al. 2018; Chen et al. 2021; Zou et al. 2020; Skeie et al. 2018; An et al. 2018
Q9NRX4	PHPT1; PHP14	Upregulated	0.835285	1.06655	0.0929566	115	5	Yan et al. 2024; Chen et al. 2021; Zou et al. 2020; Amorim et al. 2022; An et al. 2018
P55058	PLTP	Downregulated	0.842028	0.965932	-0.0500072	123	5	Vestad et al. 2021; Chen et al. 2021; Sachdeva et al. 2024; Zou et al. 2020; Li et al. 2023
B4E1Z4	B4E1Z4	Upregulated	0.842196	1.06925	0.0965932	108	5	Chen et al. 2021; Sachdeva et al. 2024; Li et al. 2023; Skeie et al. 2018; Abdulwahab et al. 2019
P08185	SERPINA6	Downregulated	0.843419	0.94747	-0.0778485	107	5	Li et al. 2018; Yan et al. 2024; Sachdeva et al. 2024; Zou et al. 2020; Li et al. 2023
P14151	SELL	Downregulated	0.853727	0.847109	-0.239381	130	5	Li et al. 2018; Yan et al. 2024; Chen et al. 2021; Sachdeva et al. 2024; Li et al. 2023
P02452	COL1A1	Downregulated	0.8549	0.751257	-0.412621	104	5	Kim et al. 2013; Yan et al. 2024; Vestad et al. 2021; Lewandowicz et al. 2015; Sachdeva et al. 2024
P25815	S100P	Upregulated	0.855539	1.89329	0.920892	114	5	Kim et al. 2013; Yan et al. 2024; Chen et al. 2021; Zou et al. 2020; Amorim et al. 2022
Q14118	DAG1	Downregulated	0.859951	0.896874	-0.157023	99	5	Kim et al. 2013; Yan et al. 2024; Sachdeva et al. 2024; Zou et al. 2020; Li et al. 2023
P08519	LPA	Downregulated	0.8691	0.764389	-0.387621	97	5	Li et al. 2018; Yan et al. 2024; Vestad et al. 2021; Zou et al. 2020; Li et al. 2023
P23381	WARS1; WARS	Downregulated	0.869267	0.803545	-0.315549	128	5	Ferreira da Silva et al. 2024; Chen et al. 2021; Zou et al. 2020; Amorim et al. 2022; Skeie et al. 2018
Q9NQ79	CRTAC1	Downregulated	0.875589	0.671669	-0.574177	120	5	Yan et al. 2024; Chen et al. 2021; Sachdeva et al. 2024; Li et al. 2023; Skeie et al. 2018
P13645	KRT10	Upregulated	0.878995	1.01407	0.0201633	120	5	Yan et al. 2024; Chen et al. 2021; Sachdeva et al. 2024; Li et al. 2023; Skeie et al. 2018
Q8NFU3	TSTD1	Downregulated	0.890644	0.70459	-0.505145	102	5	Kim et al. 2013; Chen et al. 2021; Zou et al. 2020; Amorim et al. 2022; An et al. 2018
P15531	NME1	Downregulated	0.893559	0.864511	-0.210044	157	5	Samodova et al. 2025; Chen et al. 2021; Zou et al. 2020; Skeie et al. 2018; Yu et al. 2022
Q15631	TSN	Downregulated	0.910366	0.638407	-0.647453	95	5	Kim et al. 2013; Chen et al. 2021; Zou et al. 2020; Skeie et al. 2018; An et al. 2018
P12259	F5	Downregulated	0.922675	0.990429	-0.0138747	99	5	Li et al. 2018; Vestad et al. 2021; Sachdeva et al. 2024; Zou et al. 2020; Li et al. 2023
P52907	CAPZA1	Downregulated	0.92837	0.924337	-0.113509	98	5	Chen et al. 2021; Zou et al. 2020; Amorim et al. 2022; Skeie et al. 2018; Wigger et al. 2021
Q14393	GAS6	Downregulated	0.930368	0.824615	-0.278207	125	5	Yan et al. 2024; Chen et al. 2021; Sachdeva et al. 2024; Zou et al. 2020; An et al. 2018
Q09666	AHNAK	Downregulated	0.938756	0.944887	-0.0817869	108	5	Chen et al. 2021; Sachdeva et al. 2024; Zou et al. 2020; Skeie et al. 2018; Wigger et al. 2021
P03973	SLPI	Upregulated	0.943997	1.09195	0.126911	83	5	Sachdeva et al. 2024; Zou et al. 2020; Amorim et al. 2022; Skeie et al. 2018; An et al. 2018
P12236	SLC25A6; ANT3	Downregulated	0.948294	0.879906	-0.184578	94	5	Chen et al. 2021; Zou et al. 2020; Skeie et al. 2018; An et al. 2018; Wigger et al. 2021
P00338	LDHA	Upregulated	0.952911	1.8836	0.913489	125	5	Yan et al. 2024; Chen et al. 2021; Sachdeva et al. 2024; Zou et al. 2020; An et al. 2018
Q9NZ45	CISD1	Downregulated	0.954005	0.95036	-0.0734542	85	5	Kim et al. 2013; Chen et al. 2021; Skeie et al. 2018; An et al. 2018; Wigger et al. 2021
P61981	YWHAG	Downregulated	0.95572	0.908941	-0.137742	121	5	Vestad et al. 2021; Chen et al. 2021; Sachdeva et al. 2024; Zou et al. 2020; Amorim et al. 2022
Q96BW5	PTER	Downregulated	0.957192	0.992352	-0.0110756	102	5	Zhao et al. 2024; Yan et al. 2024; Chen et al. 2021; Zou et al. 2020; Skeie et al. 2018
P06396	GSN	Downregulated	0.958292	0.95985	-0.0591193	166	5	Yan et al. 2024; Chen et al. 2021; Sachdeva et al. 2024; Li et al. 2023; Yu et al. 2022
Q12805	EFEMP1	Downregulated	0.963224	0.971224	-0.0421238	97	5	Yan et al. 2024; Sachdeva et al. 2024; Zou et al. 2020; Li et al. 2023; Skeie et al. 2018
P68366	TUBA4A	Downregulated	0.964036	0.926004	-0.110909	114	5	Vestad et al. 2021; Chen et al. 2021; Sachdeva et al. 2024; Zou et al. 2020; Skeie et al. 2018
Q06323	PSME1	Downregulated	0.964881	0.982221	-0.0258805	81	5	Yan et al. 2024; Zou et al. 2020; Amorim et al. 2022; Skeie et al. 2018; An et al. 2018
P40121	CAPG	Upregulated	0.965739	1.07472	0.10396	129	5	Yan et al. 2024; Chen et al. 2021; Sachdeva et al. 2024; Zou et al. 2020; Amorim et al. 2022
P07900	HSP90AA1	Downregulated	0.978265	0.905452	-0.143291	114	5	Vestad et al. 2021; Chen et al. 2021; Sachdeva et al. 2024; Zou et al. 2020; Skeie et al. 2018
P17931	LGALS3	Downregulated	0.978699	0.968965	-0.0454834	97	5	Kim et al. 2013; Yan et al. 2024; Sachdeva et al. 2024; Zou et al. 2020; Amorim et al. 2022
P15121	AKR1B1	Downregulated	0.983433	0.859821	-0.217891	122	5	Yan et al. 2024; Chen et al. 2021; Sachdeva et al. 2024; Zou et al. 2020; Skeie et al. 2018
P08758	ANXA5	Downregulated	0.98464	0.971937	-0.041066	110	5	Chen et al. 2021; Sachdeva et al. 2024; Zou et al. 2020; Skeie et al. 2018; An et al. 2018
P12814	ACTN1	Upregulated	0.986315	1.0302	0.042919	100	5	Vestad et al. 2021; Chen et al. 2021; Zou et al. 2020; Skeie et al. 2018; An et al. 2018
P00390	GSR	Upregulated	0.989253	1.0636	0.0889575	112	5	Yan et al. 2024; Chen et al. 2021; Zou et al. 2020; Amorim et al. 2022; Skeie et al. 2018
P22314	UBA1	Downregulated	0.989866	0.922216	-0.116824	100	5	Chen et al. 2021; Zou et al. 2020; Amorim et al. 2022; Skeie et al. 2018; An et al. 2018
P56537	EIF6	Downregulated	0.990461	0.859278	-0.218802	112	5	Yan et al. 2024; Chen et al. 2021; Zou et al. 2020; Amorim et al. 2022; Skeie et al. 2018
O15230	LAMA5	Downregulated	0.993024	0.8674	-0.205231	114	5	Yan et al. 2024; Chen et al. 2021; Sachdeva et al. 2024; Skeie et al. 2018; An et al. 2018
O14791	APOL1	Upregulated	0.993497	1.09097	0.125605	99	5	Li et al. 2018; Vestad et al. 2021; Sachdeva et al. 2024; Zou et al. 2020; Li et al. 2023
Q5VY30	RBP4	Upregulated	0.995213	1.2157	0.281793	115	5	Li et al. 2018; Chen et al. 2021; Sachdeva et al. 2024; Li et al. 2023; Skeie et al. 2018
Q9Y4L1	HYOU1	Downregulated	0.996536	0.91524	-0.127778	125	5	Yan et al. 2024; Chen et al. 2021; Sachdeva et al. 2024; Zou et al. 2020; An et al. 2018
Q8WVQ1	CANT1	Upregulated	0.997787	1.0147	0.02105	125	5	Yan et al. 2024; Chen et al. 2021; Sachdeva et al. 2024; Zou et al. 2020; An et al. 2018
P13647	KRT5	Downregulated	0.998774	0.917033	-0.124954	120	5	Yan et al. 2024; Chen et al. 2021; Sachdeva et al. 2024; Li et al. 2023; Skeie et al. 2018
P14550	AKR1A1	Upregulated	0.998949	1.03293	0.0467494	112	5	Yan et al. 2024; Chen et al. 2021; Zou et al. 2020; Amorim et al. 2022; Skeie et al. 2018
P07384	CAPN1	Downregulated	0.999172	0.902081	-0.148671	112	5	Yan et al. 2024; Chen et al. 2021; Zou et al. 2020; Amorim et al. 2022; Skeie et al. 2018
P11766	ADH5; ADHX	Upregulated	0.99942	1.00825	0.0118577	98	5	Yan et al. 2024; Sachdeva et al. 2024; Zou et al. 2020; Amorim et al. 2022; An et al. 2018
P21980	TGM2	Downregulated	0.999438	0.965618	-0.0504753	84	5	Sachdeva et al. 2024; Zou et al. 2020; Amorim et al. 2022; An et al. 2018; Wigger et al. 2021
C9JF17	APOD	Upregulated	0.999439	1.07215	0.100503	115	5	Li et al. 2018; Chen et al. 2021; Sachdeva et al. 2024; Li et al. 2023; Skeie et al. 2018
P23526	AHCY; SAHH	Downregulated	0.999538	0.870762	-0.19965	108	5	Yan et al. 2024; Chen et al. 2021; Zou et al. 2020; Skeie et al. 2018; An et al. 2018
Q15365	PCBP1	Downregulated	0.999545	0.980945	-0.0277553	112	5	Yan et al. 2024; Chen et al. 2021; Zou et al. 2020; Amorim et al. 2022; Skeie et al. 2018
P52209	PGD	Downregulated	0.999712	0.911875	-0.133092	129	5	Yan et al. 2024; Chen et al. 2021; Sachdeva et al. 2024; Zou et al. 2020; Amorim et al. 2022
P12429	ANXA3	Upregulated	0.999773	1.09425	0.129947	110	5	Kim et al. 2013; Yan et al. 2024; Chen et al. 2021; Zou et al. 2020; An et al. 2018
Q16769	QPCT	Upregulated	0.000775664	1.31126	0.390958	90	4	Yan et al. 2024; Chen et al. 2021; Skeie et al. 2018; Nimer et al. 2023
P55056	APOC4	Upregulated	0.00115408	1.77322	0.826374	69	4	Li et al. 2018; Zhao et al. 2021; Vestad et al. 2021; Li et al. 2023
P02753	RBP4	Upregulated	0.00128951	1.04454	0.062869	90	4	Samodova et al. 2025; Yan et al. 2024; Vestad et al. 2021; Zou et al. 2020
P12830	CDH1	Upregulated	0.00139346	2.8961	1.53411	90	4	Samodova et al. 2025; Zhao et al. 2021; Yan et al. 2024; Zou et al. 2020
Q9H299	SH3BGRL3	Upregulated	0.00229333	1.39873	0.484123	76	4	Yan et al. 2024; Vestad et al. 2021; Zou et al. 2020; Amorim et al. 2022
P07602	PSAP	Upregulated	0.00467203	2.48635	1.31403	78	4	Chae et al. 2018; Yan et al. 2024; Zou et al. 2020; Amorim et al. 2022
P00736	C1R	Downregulated	0.00971402	0.513651	-0.96114	71	4	Kim et al. 2013; Yan et al. 2024; Vestad et al. 2021; Zou et al. 2020
P10619	CTSA	Upregulated	0.013984	1.37601	0.460488	100	4	Samodova et al. 2025; Yan et al. 2024; Sachdeva et al. 2024; Zou et al. 2020
Q9UHQ9	CYB5R1	Downregulated	0.0170359	0.471947	-1.0833	90	4	Chae et al. 2018; Nunez Lopez et al. 2022; Chen et al. 2021; Skeie et al. 2018
Q13813	SPTAN1	Downregulated	0.0174602	0.53852	-0.892929	79	4	Chae et al. 2018; Kim et al. 2013; Samodova et al. 2025; Zou et al. 2020
P61970	NUTF2; NTF2	Upregulated	0.0270026	1.67968	0.748189	65	4	Yan et al. 2024; Zou et al. 2020; Skeie et al. 2018; An et al. 2018
P06865	HEXA	Upregulated	0.0324258	1.19425	0.256099	82	4	Yan et al. 2024; Sachdeva et al. 2024; Zou et al. 2020; An et al. 2018
O15400	STX7	Upregulated	0.0327196	1.3	0.378517	90	4	Chae et al. 2018; Nunez Lopez et al. 2022; Chen et al. 2021; Skeie et al. 2018
P00746	CFD	Downregulated	0.0341604	0.699707	-0.515177	88	4	Yan et al. 2024; Sachdeva et al. 2024; Zou et al. 2020; Li et al. 2023
O60506	SYNCRIP; HNRPQ	Downregulated	0.0380589	0.334692	-1.5791	63	4	Nunez Lopez et al. 2022; Kim et al. 2013; Zou et al. 2020; An et al. 2018
P09622	DLD	Downregulated	0.0385949	0.493418	-1.01912	58	4	Chae et al. 2018; Kim et al. 2013; Carruthers et a.l 202; Skeie et al. 2018
P07203	GPX1	Downregulated	0.038641	0.639121	-0.645838	74	4	Chae et al. 2018; Nunez Lopez et al. 2022; Zou et al. 2020; Amorim et al. 2022
Q6PCE3	PGM2L1	Downregulated	0.047043	0.322627	-1.63206	58	4	Chae et al. 2018; Kim et al. 2013; Zou et al. 2020; Skeie et al. 2018
P55084	HADHB	Downregulated	0.0562608	0.778867	-0.360551	97	4	Chae et al. 2018; Samodova et al. 2025; Zhao et al. 2024; Chen et al. 2021
P36957	DLST	Upregulated	0.0581111	1.14799	0.199116	105	4	Chae et al. 2018; Yan et al. 2024; Chen et al. 2021; Zou et al. 2020
A0A0B4J1Y9	IGHV3-72	Upregulated	0.0608354	1.04686	0.0660669	86	4	Samodova et al. 2025; Yan et al. 2024; Vestad et al. 2021; Amorim et al. 2022
Q15113	PCOLCE	Upregulated	0.0624256	1.01281	0.0183571	88	4	Yan et al. 2024; Sachdeva et al. 2024; Zou et al. 2020; Li et al. 2023
P16070	CD44	Upregulated	0.0638833	2.32756	1.21882	71	4	Kim et al. 2013; Yan et al. 2024; Vestad et al. 2021; Zou et al. 2020
P01344	IGF2	Downregulated	0.0657952	0.838776	-0.253642	87	4	Li et al. 2018; Yan et al. 2024; Sachdeva et al. 2024; Li et al. 2023
Q9Y5Y7	LYVE1	Upregulated	0.068642	1.38019	0.464869	111	4	Yan et al. 2024; Chen et al. 2021; Sachdeva et al. 2024; Li et al. 2023
Q14515	SPARCL1	Upregulated	0.0842595	1.117	0.159626	86	4	Yan et al. 2024; Sachdeva et al. 2024; Zou et al. 2020; Amorim et al. 2022
Q6UXB8	PI16	Upregulated	0.0946197	1.86997	0.903012	111	4	Yan et al. 2024; Chen et al. 2021; Sachdeva et al. 2024; Li et al. 2023
E9LUX2	HBA2	Downregulated	0.0984638	0.744329	-0.425987	72	4	Zhao et al. 2024; Chen et al. 2021; Skeie et al. 2018; Nimer et al. 2023
P01714	IGLV3-19	Upregulated	0.100409	1.00421	0.00606025	100	4	Samodova et al. 2025; Yan et al. 2024; Sachdeva et al. 2024; Zou et al. 2020
O95716	RAB3D	Downregulated	0.103922	0.302064	-1.72707	85	4	Nunez Lopez et al. 2022; Chen et al. 2021; An et al. 2018; Wigger et al. 2021
P31937	HIBADH	Downregulated	0.104196	0.981388	-0.0271043	76	4	Chae et al. 2018; Zhao et al. 2024; Chen et al. 2021; Skeie et al. 2018
O43242	PSMD3	Downregulated	0.106222	0.530944	-0.913367	52	4	Kim et al. 2013; Zou et al. 2020; Skeie et al. 2018; An et al. 2018
P17900	GM2A	Upregulated	0.112256	1.10786	0.14778	113	4	Yan et al. 2024; Chen et al. 2021; Sachdeva et al. 2024; Zou et al. 2020
P15328	FOLR1	Upregulated	0.11441	1.72141	0.783593	100	4	Samodova et al. 2025; Yan et al. 2024; Sachdeva et al. 2024; Zou et al. 2020
P16402	H1-3; HIST1H1D	Downregulated	0.116047	0.693742	-0.527529	98	4	Nunez Lopez et al. 2022; Chen et al. 2021; Sachdeva et al. 2024; Skeie et al. 2018
P13797	PLS3	Downregulated	0.118855	0.308625	-1.69607	80	4	Nunez Lopez et al. 2022; Yan et al. 2024; Zou et al. 2020; Amorim et al. 2022
P13473	LAMP2	Upregulated	0.123364	1.57814	0.658223	97	4	Yan et al. 2024; Chen et al. 2021; Li et al. 2023; An et al. 2018
P02775	PPBP	Upregulated	0.132844	1.16231	0.216998	79	4	Li et al. 2018; Vestad et al. 2021; Sachdeva et al. 2024; Li et al. 2023
P30084	ECHS1	Downregulated	0.136263	0.576592	-0.794376	50	4	Kim et al. 2013; Carruthers et a.l 202; Skeie et al. 2018; Wigger et al. 2021
P07339	CTSD	Upregulated	0.144574	1.27801	0.353901	87	4	Yan et al. 2024; Lewandowicz et al. 2015; Zou et al. 2020; Amorim et al. 2022
P55290	CDH13	Upregulated	0.145623	1.34974	0.432678	111	4	Yan et al. 2024; Chen et al. 2021; Sachdeva et al. 2024; Li et al. 2023
P06132	UROD	Upregulated	0.146471	3.22257	1.68821	60	4	Nunez Lopez et al. 2022; Kim et al. 2013; Zou et al. 2020; Skeie et al. 2018
P07585	DCN	Downregulated	0.14829	0.71954	-0.474853	59	4	Chae et al. 2018; Zhao et al. 2024; Sachdeva et al. 2024; Skeie et al. 2018
O15511	ARPC5	Upregulated	0.16046	1.0022	0.00316673	92	4	Nunez Lopez et al. 2022; Chen et al. 2021; Zou et al. 2020; Skeie et al. 2018
O75396	SEC22B	Upregulated	0.161515	1.81388	0.859082	92	4	Nunez Lopez et al. 2022; Chen et al. 2021; Zou et al. 2020; Skeie et al. 2018
Q6EMK4	VASN	Upregulated	0.167576	1.51604	0.600311	111	4	Yan et al. 2024; Chen et al. 2021; Sachdeva et al. 2024; Li et al. 2023
Q8NFZ8	CADM4	Upregulated	0.170411	1.36144	0.445132	102	4	Yan et al. 2024; Chen et al. 2021; Sachdeva et al. 2024; Skeie et al. 2018
O75489	NDUFS3	Downregulated	0.18019	0.480393	-1.05771	80	4	Chae et al. 2018; Chen et al. 2021; Skeie et al. 2018; Wigger et al. 2021
P14543	NID1	Upregulated	0.181212	1.53493	0.618175	102	4	Yan et al. 2024; Chen et al. 2021; Sachdeva et al. 2024; Skeie et al. 2018
P35270	SPR	Downregulated	0.193647	0.822488	-0.281933	90	4	Chae et al. 2018; Chen et al. 2021; Zou et al. 2020; Skeie et al. 2018
P05451	REG1A	Upregulated	0.206161	2.0436	1.03111	103	4	Yan et al. 2024; Chen et al. 2021; Sachdeva et al. 2024; Wigger et al. 2021
Q9H223	EHD4	Downregulated	0.208434	0.969937	-0.0440377	105	4	Chae et al. 2018; Yan et al. 2024; Chen et al. 2021; Zou et al. 2020
P22891	PROZ	Upregulated	0.212328	1.84621	0.884565	87	4	Li et al. 2018; Yan et al. 2024; Sachdeva et al. 2024; Li et al. 2023
P49747	COMP	Upregulated	0.216572	1.41926	0.505135	80	4	Yan et al. 2024; Sachdeva et al. 2024; Li et al. 2023; An et al. 2018
P61019	RAB2A	Downregulated	0.219676	0.932246	-0.101217	99	4	Yan et al. 2024; Chen et al. 2021; Zou et al. 2020; An et al. 2018
Q9Y6C2	EMILIN1	Upregulated	0.220711	1.19646	0.258776	66	4	Nunez Lopez et al. 2022; Kim et al. 2013; Sachdeva et al. 2024; Skeie et al. 2018
P46109	CRKL	Downregulated	0.230245	0.812319	-0.299881	82	4	Nunez Lopez et al. 2022; Chen et al. 2021; Skeie et al. 2018; Wigger et al. 2021
Q99523	SORT1	Upregulated	0.239179	1.01972	0.0281757	111	4	Chae et al. 2018; Yan et al. 2024; Chen et al. 2021; Sachdeva et al. 2024
P54802	NAGLU	Upregulated	0.240261	1.27318	0.348432	120	4	Yan et al. 2024; Lewandowicz et al. 2015; Chen et al. 2021; Sachdeva et al. 2024
Q9BRF8	CPPED1	Downregulated	0.249891	0.620213	-0.689164	96	4	Yan et al. 2024; Chen et al. 2021; Zou et al. 2020; Skeie et al. 2018
Q12860	CNTN1	Upregulated	0.253255	1.89242	0.920233	113	4	Nunez Lopez et al. 2022; Yan et al. 2024; Chen et al. 2021; Sachdeva et al. 2024
P09210	GSTA2	Upregulated	0.25326	1.11429	0.156126	103	4	Yan et al. 2024; Chen et al. 2021; Zou et al. 2020; Amorim et al. 2022
O60884	DNAJA2	Downregulated	0.257921	0.55091	-0.860111	92	4	Nunez Lopez et al. 2022; Chen et al. 2021; Zou et al. 2020; Skeie et al. 2018
Q8NBF2	NHLRC2	Downregulated	0.263132	0.288785	-1.79193	93	4	Nunez Lopez et al. 2022; Chen et al. 2021; Zou et al. 2020; Wigger et al. 2021
Q9UBR2	CTSZ	Upregulated	0.266761	1.15715	0.21058	79	4	Yan et al. 2024; Sachdeva et al. 2024; Zou et al. 2020; Skeie et al. 2018
Q16836	HADH	Downregulated	0.269964	0.623841	-0.680749	90	4	Chae et al. 2018; Carruthers et a.l 202; Chen et al. 2021; Skeie et al. 2018
P52566	ARHGDIB	Upregulated	0.270263	1.16718	0.223027	63	4	Kim et al. 2013; Vestad et al. 2021; Zou et al. 2020; Amorim et al. 2022
O00743	PPP6C	Downregulated	0.274255	0.269657	-1.89081	94	4	Nunez Lopez et al. 2022; Kim et al. 2013; Chen et al. 2021; Zou et al. 2020
Q99519	NEU1	Upregulated	0.274502	1.00027	0.000388864	113	4	Yan et al. 2024; Chen et al. 2021; Sachdeva et al. 2024; Zou et al. 2020
Q14C86	GAPVD1	Downregulated	0.280095	0.590014	-0.761179	107	4	Nunez Lopez et al. 2022; Yan et al. 2024; Chen et al. 2021; Zou et al. 2020
P01602	IGKV1-5	Upregulated	0.280299	1.0539	0.0757436	69	4	Sachdeva et al. 2024; Zou et al. 2020; Skeie et al. 2018; Nimer et al. 2023
P45880	VDAC2	Downregulated	0.28615	0.50094	-0.997291	62	4	Kim et al. 2013; Samodova et al. 2025; Skeie et al. 2018; An et al. 2018
P02533	KRT14	Downregulated	0.288651	0.860411	-0.216901	107	4	Yan et al. 2024; Chen et al. 2021; Sachdeva et al. 2024; Nimer et al. 2023
P49913	CAMP	Upregulated	0.295964	1.06385	0.0892933	103	4	Yan et al. 2024; Vestad et al. 2021; Chen et al. 2021; Zou et al. 2020
P42785	PRCP; PCP	Upregulated	0.296242	1.45854	0.544523	105	4	Yan et al. 2024; Chen et al. 2021; Sachdeva et al. 2024; An et al. 2018
P45877	PPIC	Upregulated	0.29813	1.12138	0.165273	109	4	Samodova et al. 2025; Yan et al. 2024; Chen et al. 2021; An et al. 2018
P22692	IGFBP4	Downregulated	0.299267	0.46038	-1.1191	73	4	Nunez Lopez et al. 2022; Sachdeva et al. 2024; Li et al. 2023; Skeie et al. 2018
P61158	ACTR3; ARP3	Upregulated	0.308084	1.18549	0.24548	74	4	Chae et al. 2018; Yan et al. 2024; Zou et al. 2020; An et al. 2018
O00592	PODXL	Upregulated	0.314961	1.43876	0.524827	71	4	Kim et al. 2013; Yan et al. 2024; Vestad et al. 2021; Zou et al. 2020
P63267	ACTG2	Upregulated	0.331285	1.31672	0.396953	73	4	Chae et al. 2018; Sachdeva et al. 2024; Zou et al. 2020; Skeie et al. 2018
P01709	IGLV2-8; IGLV2-11	Upregulated	0.338	1.64989	0.722373	100	4	Samodova et al. 2025; Yan et al. 2024; Sachdeva et al. 2024; Zou et al. 2020
Q14203	DCTN1	Downregulated	0.338049	0.614602	-0.702276	93	4	Chae et al. 2018; Chen et al. 2021; Zou et al. 2020; An et al. 2018
P04843	RPN1	Upregulated	0.353933	1.30618	0.385348	93	4	Chae et al. 2018; Chen et al. 2021; Zou et al. 2020; An et al. 2018
P42126	ECI1	Downregulated	0.359613	0.642306	-0.638667	82	4	Chae et al. 2018; Chen et al. 2021; Skeie et al. 2018; An et al. 2018
P20061	TCN1	Upregulated	0.36057	1.19598	0.258197	90	4	Samodova et al. 2025; Yan et al. 2024; Zou et al. 2020; Amorim et al. 2022
P31025	LCN1	Upregulated	0.362638	1.47127	0.557065	113	4	Yan et al. 2024; Chen et al. 2021; Sachdeva et al. 2024; Zou et al. 2020
P49411	TUFM	Downregulated	0.365996	0.550779	-0.860453	58	4	Chae et al. 2018; Kim et al. 2013; Zou et al. 2020; Skeie et al. 2018
P12821	ACE	Upregulated	0.367844	2.12324	1.08627	99	4	Nunez Lopez et al. 2022; Yan et al. 2024; Chen et al. 2021; An et al. 2018
P46940	IQGAP1	Upregulated	0.389071	1.25421	0.326774	96	4	Yan et al. 2024; Chen et al. 2021; Zou et al. 2020; Skeie et al. 2018
Q9H4G4	GLIPR2; GAPR1	Downregulated	0.389079	0.814187	-0.296568	79	4	Zhao et al. 2024; Chen et al. 2021; Li et al. 2023; An et al. 2018
P38606	ATP6V1A	Downregulated	0.397146	0.785996	-0.347406	96	4	Yan et al. 2024; Chen et al. 2021; Zou et al. 2020; Skeie et al. 2018
Q15404	RSU1	Upregulated	0.403862	1.17227	0.229308	99	4	Nunez Lopez et al. 2022; Vestad et al. 2021; Chen et al. 2021; Zou et al. 2020
P56192	MARS1; MARS	Downregulated	0.410209	0.445833	-1.16542	94	4	Nunez Lopez et al. 2022; Kim et al. 2013; Chen et al. 2021; Zou et al. 2020
Q13011	ECH1	Downregulated	0.419514	0.683874	-0.548197	82	4	Chae et al. 2018; Chen et al. 2021; Skeie et al. 2018; An et al. 2018
A0A0C4DH31	IGHV1-18; IGHV1-2	Downregulated	0.423194	0.812534	-0.2995	75	4	Nunez Lopez et al. 2022; Sachdeva et al. 2024; Zou et al. 2020; Skeie et al. 2018
Q03154	ACY1	Downregulated	0.426692	0.926982	-0.109387	99	4	Yan et al. 2024; Chen et al. 2021; Zou et al. 2020; An et al. 2018
P31689	DNAJA1	Downregulated	0.426694	0.748993	-0.416976	90	4	Chae et al. 2018; Chen et al. 2021; Zou et al. 2020; Skeie et al. 2018
P16278	GLB1	Upregulated	0.436722	1.78886	0.839043	104	4	Kim et al. 2013; Yan et al. 2024; Chen et al. 2021; Sachdeva et al. 2024
Q9HC38	GLOD4	Upregulated	0.438357	1.10805	0.148026	78	4	Samodova et al. 2025; Zou et al. 2020; Amorim et al. 2022; An et al. 2018
P07437	TUBB	Upregulated	0.440785	1.0815	0.113029	71	4	Vestad et al. 2021; Sachdeva et al. 2024; Zou et al. 2020; Skeie et al. 2018
Q8WZ42	TTN	Upregulated	0.441399	1.09241	0.127517	110	4	Kim et al. 2013; Yan et al. 2024; Zou et al. 2020; Yu et al. 2022
O43278	SPINT1	Upregulated	0.446676	1.33542	0.417299	113	4	Yan et al. 2024; Chen et al. 2021; Sachdeva et al. 2024; Zou et al. 2020
O60763	USO1	Downregulated	0.454097	0.860851	-0.216165	84	4	Chen et al. 2021; Zou et al. 2020; Skeie et al. 2018; An et al. 2018
Q5VW32	BROX	Upregulated	0.459788	1.52142	0.605422	107	4	Nunez Lopez et al. 2022; Yan et al. 2024; Chen et al. 2021; Zou et al. 2020
A0A0C4DH25	IGKV3D-20	Upregulated	0.463092	1.23329	0.302517	85	4	Samodova et al. 2025; Sachdeva et al. 2024; Zou et al. 2020; Skeie et al. 2018
Q9Y512	SAMM50	Downregulated	0.465731	0.64917	-0.623333	80	4	Chae et al. 2018; Chen et al. 2021; Skeie et al. 2018; Wigger et al. 2021
P18206	VCL	Downregulated	0.468422	0.926167	-0.110656	76	4	Yan et al. 2024; Vestad et al. 2021; Zou et al. 2020; Amorim et al. 2022
Q9Y277	VDAC3	Downregulated	0.472904	0.57147	-0.80725	82	4	Chae et al. 2018; Chen et al. 2021; Skeie et al. 2018; An et al. 2018
P48444	ARCN1; COPD	Upregulated	0.473639	1.11061	0.151352	105	4	Samodova et al. 2025; Chen et al. 2021; Zou et al. 2020; An et al. 2018
Q9NQ38	SPINK5	Upregulated	0.487087	1.1034	0.141953	100	4	Samodova et al. 2025; Yan et al. 2024; Sachdeva et al. 2024; Zou et al. 2020
P15311	EZR	Upregulated	0.490328	1.19238	0.25384	86	4	Yan et al. 2024; Sachdeva et al. 2024; Zou et al. 2020; Amorim et al. 2022
P11177	PDHB	Downregulated	0.491629	0.686988	-0.541642	69	4	Kim et al. 2013; Zhao et al. 2024; Chen et al. 2021; Skeie et al. 2018
P24158	PRTN3	Upregulated	0.509145	2.95252	1.56195	67	4	Kim et al. 2013; Yan et al. 2024; Zou et al. 2020; An et al. 2018
P78324	SIRPA	Upregulated	0.512192	1.18168	0.240838	104	4	Kim et al. 2013; Yan et al. 2024; Chen et al. 2021; Sachdeva et al. 2024
O14773	TPP1	Upregulated	0.512976	1.98106	0.986275	113	4	Yan et al. 2024; Chen et al. 2021; Sachdeva et al. 2024; Zou et al. 2020
P60660	MYL6	Upregulated	0.524958	1.00624	0.00897682	57	4	Vestad et al. 2021; Zou et al. 2020; Skeie et al. 2018; An et al. 2018
O94903	PLPBP; PROSC	Downregulated	0.533248	0.628572	-0.669851	94	4	Nunez Lopez et al. 2022; Kim et al. 2013; Chen et al. 2021; Zou et al. 2020
P23786	CPT2	Downregulated	0.538885	0.804223	-0.314332	84	4	Chae et al. 2018; Kim et al. 2013; Chen et al. 2021; An et al. 2018
P05556	ITGB1	Upregulated	0.539426	1.19306	0.254666	101	4	Chae et al. 2018; Yan et al. 2024; Vestad et al. 2021; Chen et al. 2021
P04179	SOD2	Downregulated	0.540816	0.989201	-0.015665	73	4	Kim et al. 2013; Vestad et al. 2021; Sachdeva et al. 2024; Zou et al. 2020
Q9BZQ8	NIBAN1; FAM129A; NIBAN	Downregulated	0.5628	0.962948	-0.0544702	81	4	Zhao et al. 2024; Chen et al. 2021; Zou et al. 2020; An et al. 2018
P35754	GLRX	Downregulated	0.579015	0.931593	-0.102228	96	4	Yan et al. 2024; Chen et al. 2021; Zou et al. 2020; Skeie et al. 2018
Q92882	OSTF1	Upregulated	0.595442	1.75811	0.814027	94	4	Nunez Lopez et al. 2022; Kim et al. 2013; Chen et al. 2021; Zou et al. 2020
Q00688	FKBP3	Upregulated	0.59922	1.41315	0.49891	74	4	Chen et al. 2021; Skeie et al. 2018; An et al. 2018; Wigger et al. 2021
P49720	PSMB3	Upregulated	0.601254	1.09641	0.132786	102	4	Samodova et al. 2025; Chen et al. 2021; Zou et al. 2020; Skeie et al. 2018
Q9P2E9	RRBP1	Downregulated	0.602461	0.934271	-0.0980874	93	4	Chae et al. 2018; Chen et al. 2021; Zou et al. 2020; An et al. 2018
Q14766	LTBP1	Upregulated	0.603258	1.05658	0.0794079	75	4	Yan et al. 2024; Vestad et al. 2021; Sachdeva et al. 2024; Skeie et al. 2018
Q9UJ70	NAGK	Upregulated	0.603425	1.04453	0.062853	105	4	Samodova et al. 2025; Chen et al. 2021; Zou et al. 2020; An et al. 2018
Q12904	AIMP1	Upregulated	0.605858	1.45046	0.536509	84	4	Chen et al. 2021; Zou et al. 2020; Skeie et al. 2018; An et al. 2018
Q04756	HGFAC	Upregulated	0.620127	1.0875	0.121011	87	4	Li et al. 2018; Yan et al. 2024; Sachdeva et al. 2024; Li et al. 2023
P19022	CDH2	Downregulated	0.620816	0.935014	-0.0969396	102	4	Yan et al. 2024; Chen et al. 2021; Sachdeva et al. 2024; Skeie et al. 2018
P18669	PGAM1	Downregulated	0.623841	0.871005	-0.199248	84	4	Chen et al. 2021; Zou et al. 2020; Skeie et al. 2018; An et al. 2018
Q8WW59	SPRYD4	Downregulated	0.629217	0.814279	-0.296404	80	4	Chae et al. 2018; Chen et al. 2021; Skeie et al. 2018; Wigger et al. 2021
Q16531	DDB1	Downregulated	0.632076	0.66949	-0.578865	86	4	Kim et al. 2013; Chen et al. 2021; Zou et al. 2020; An et al. 2018
Q96FW1	OTUB1	Upregulated	0.633545	1.07442	0.103559	72	4	Yan et al. 2024; Zou et al. 2020; Amorim et al. 2022; An et al. 2018
Q96IX5	ATP5MK; USMG5	Upregulated	0.638698	1.04508	0.0636155	68	4	Zhao et al. 2024; Chen et al. 2021; Skeie et al. 2018; Wigger et al. 2021
Q99574	SERPINI1	Upregulated	0.643882	1.30685	0.386093	113	4	Yan et al. 2024; Chen et al. 2021; Sachdeva et al. 2024; Zou et al. 2020
Q9Y5Z4	HEBP2	Upregulated	0.644434	1.15972	0.213781	72	4	Yan et al. 2024; Zou et al. 2020; Amorim et al. 2022; An et al. 2018
Q9NTX5	ECHDC1	Downregulated	0.644784	0.753625	-0.408081	94	4	Kim et al. 2013; Carruthers et a.l 202; Chen et al. 2021; Zou et al. 2020
P25788	PSMA3	Upregulated	0.645149	1.78225	0.833696	109	4	Samodova et al. 2025; Chen et al. 2021; Zou et al. 2020; Amorim et al. 2022
P50995	ANXA11; ANX11	Upregulated	0.653441	1.11764	0.160453	99	4	Yan et al. 2024; Chen et al. 2021; Zou et al. 2020; An et al. 2018
Q07021	C1QBP	Downregulated	0.676464	0.813309	-0.298125	65	4	Yan et al. 2024; Zou et al. 2020; Skeie et al. 2018; An et al. 2018
Q96L46	CAPNS2	Upregulated	0.677546	1.33923	0.421403	102	4	Samodova et al. 2025; Chen et al. 2021; Zou et al. 2020; Skeie et al. 2018
P50395	GDI2	Upregulated	0.679584	1.02869	0.0408128	92	4	Samodova et al. 2025; Sachdeva et al. 2024; Zou et al. 2020; Amorim et al. 2022
P18085	ARF4	Downregulated	0.680032	0.865644	-0.208154	84	4	Chen et al. 2021; Zou et al. 2020; Skeie et al. 2018; An et al. 2018
Q9BTY2	FUCA2	Upregulated	0.680187	1.25132	0.323445	113	4	Yan et al. 2024; Chen et al. 2021; Sachdeva et al. 2024; Zou et al. 2020
P16157	ANK1	Upregulated	0.682154	1.09097	0.125614	100	4	Kim et al. 2013; Samodova et al. 2025; Vestad et al. 2021; Chen et al. 2021
Q92743	HTRA1	Downregulated	0.685567	0.928313	-0.107317	67	4	Sachdeva et al. 2024; Zou et al. 2020; Skeie et al. 2018; An et al. 2018
P62241	RPS8	Downregulated	0.686765	0.789256	-0.341434	86	4	Chen et al. 2021; Zou et al. 2020; Skeie et al. 2018; Nimer et al. 2023
Q08188	TGM3	Downregulated	0.698962	0.618309	-0.693599	97	4	Yan et al. 2024; Chen et al. 2021; Zou et al. 2020; Wigger et al. 2021
O95171	SCEL	Downregulated	0.702476	0.900396	-0.151369	117	4	Samodova et al. 2025; Yan et al. 2024; Chen et al. 2021; Zou et al. 2020
Q9UN36	NDRG2	Downregulated	0.706842	0.783675	-0.351673	97	4	Chae et al. 2018; Chen et al. 2021; Zou et al. 2020; Amorim et al. 2022
P31146	CORO1A	Upregulated	0.715297	1.05943	0.0832825	90	4	Kim et al. 2013; Vestad et al. 2021; Chen et al. 2021; Zou et al. 2020
Q08257	CRYZ	Downregulated	0.718087	0.798019	-0.325505	96	4	Yan et al. 2024; Chen et al. 2021; Zou et al. 2020; Skeie et al. 2018
P31930	UQCRC1	Downregulated	0.718257	0.970493	-0.0432104	81	4	Chae et al. 2018; Kim et al. 2013; Chen et al. 2021; Skeie et al. 2018
P20591	MX1	Upregulated	0.72364	1.03405	0.0483115	104	4	Kim et al. 2013; Samodova et al. 2025; Chen et al. 2021; Zou et al. 2020
P36405	ARL3	Downregulated	0.725267	0.973432	-0.0388486	84	4	Chen et al. 2021; Zou et al. 2020; Skeie et al. 2018; An et al. 2018
Q9NX62	BPNT2; IMPAD1	Downregulated	0.728553	0.782943	-0.35302	109	4	Samodova et al. 2025; Chen et al. 2021; Sachdeva et al. 2024; Wigger et al. 2021
O75223	GGCT	Upregulated	0.73478	1.15517	0.208105	117	4	Samodova et al. 2025; Yan et al. 2024; Chen et al. 2021; Zou et al. 2020
P11717	IGF2R; MPRI	Upregulated	0.740834	1.11853	0.161598	109	4	Samodova et al. 2025; Yan et al. 2024; Chen et al. 2021; An et al. 2018
P20618	PSMB1	Downregulated	0.744583	0.820051	-0.286214	103	4	Samodova et al. 2025; Chen et al. 2021; Zou et al. 2020; Wigger et al. 2021
P08246	ELANE	Upregulated	0.745881	1.01717	0.0245655	98	4	Kim et al. 2013; Yan et al. 2024; Chen et al. 2021; Zou et al. 2020
P05026	ATP1B1	Upregulated	0.756596	1.14293	0.19274	105	4	Chae et al. 2018; Yan et al. 2024; Chen et al. 2021; Zou et al. 2020
P10768	ESD	Downregulated	0.762558	0.895567	-0.159127	102	4	Samodova et al. 2025; Chen et al. 2021; Zou et al. 2020; Skeie et al. 2018
Q9Y266	NUDC	Upregulated	0.77204	1.41408	0.499859	84	4	Chen et al. 2021; Zou et al. 2020; Skeie et al. 2018; An et al. 2018
Q9BQA1	WDR77; MEP50	Downregulated	0.779727	0.796602	-0.328069	81	4	Zhao et al. 2024; Chen et al. 2021; Zou et al. 2020; An et al. 2018
P80748	IGLV3-21	Downregulated	0.782955	0.992836	-0.0103723	76	4	Yan et al. 2024; Vestad et al. 2021; Zou et al. 2020; Amorim et al. 2022
P29373	CRABP2	Upregulated	0.787412	1.15349	0.206008	102	4	Samodova et al. 2025; Chen et al. 2021; Zou et al. 2020; Skeie et al. 2018
P16930	FAH	Downregulated	0.788892	0.672719	-0.571923	96	4	Yan et al. 2024; Chen et al. 2021; Zou et al. 2020; Skeie et al. 2018
Q13740	ALCAM	Downregulated	0.79301	0.978084	-0.0319701	79	4	Yan et al. 2024; Sachdeva et al. 2024; Zou et al. 2020; Skeie et al. 2018
Q9H0W9	C11orf54	Upregulated	0.793574	1.50306	0.587898	93	4	Zhao et al. 2024; Yan et al. 2024; Chen et al. 2021; Zou et al. 2020
P27482	CALML3	Upregulated	0.795146	1.4158	0.501622	103	4	Yan et al. 2024; Chen et al. 2021; Zou et al. 2020; Amorim et al. 2022
P02545	LMNA	Downregulated	0.797514	0.735473	-0.443256	86	4	Kim et al. 2013; Chen et al. 2021; Zou et al. 2020; An et al. 2018
P00966	ASS1	Downregulated	0.800882	0.949005	-0.075513	103	4	Yan et al. 2024; Chen et al. 2021; Zou et al. 2020; Amorim et al. 2022
P27487	DPP4	Downregulated	0.808276	0.914918	-0.128286	99	4	Yan et al. 2024; Chen et al. 2021; Zou et al. 2020; An et al. 2018
P12277	CKB	Downregulated	0.812647	0.915331	-0.127635	90	4	Chae et al. 2018; Chen et al. 2021; Zou et al. 2020; Skeie et al. 2018
Q06210	GFPT1	Upregulated	0.829197	1.05839	0.0818758	84	4	Chen et al. 2021; Zou et al. 2020; Skeie et al. 2018; An et al. 2018
P78417	GSTO1	Downregulated	0.839743	0.855949	-0.224404	103	4	Yan et al. 2024; Vestad et al. 2021; Chen et al. 2021; Zou et al. 2020
P51149	RAB7A	Downregulated	0.841226	0.919178	-0.121584	99	4	Yan et al. 2024; Chen et al. 2021; Zou et al. 2020; An et al. 2018
Q9UGM3	DMBT1	Downregulated	0.843132	0.808152	-0.307302	103	4	Yan et al. 2024; Chen et al. 2021; Zou et al. 2020; Amorim et al. 2022
P43490	NAMPT	Downregulated	0.845902	0.848724	-0.236632	84	4	Chen et al. 2021; Zou et al. 2020; Skeie et al. 2018; An et al. 2018
P13796	LCP1	Upregulated	0.847756	1.53584	0.619027	88	4	Yan et al. 2024; Sachdeva et al. 2024; Zou et al. 2020; Li et al. 2023
Q96RW7	HMCN1	Upregulated	0.855458	1.12639	0.171705	104	4	Kim et al. 2013; Yan et al. 2024; Chen et al. 2021; Sachdeva et al. 2024
Q9H3G5	CPVL	Downregulated	0.855981	0.907332	-0.140298	105	4	Yan et al. 2024; Chen et al. 2021; Sachdeva et al. 2024; An et al. 2018
Q13510	ASAH1	Downregulated	0.862388	0.568707	-0.814242	67	4	Kim et al. 2013; Yan et al. 2024; Zou et al. 2020; An et al. 2018
Q13790	APOF	Downregulated	0.864988	0.641566	-0.64033	96	4	Li et al. 2018; Vestad et al. 2021; Chen et al. 2021; Li et al. 2023
P01599	IGKV1-17	Upregulated	0.866129	1.02492	0.0355084	71	4	Vestad et al. 2021; Sachdeva et al. 2024; Zou et al. 2020; Skeie et al. 2018
P13284	IFI30	Upregulated	0.874541	1.0329	0.046705	81	4	Kim et al. 2013; Yan et al. 2024; Sachdeva et al. 2024; Zou et al. 2020
Q9Y2Q3	GSTK1	Downregulated	0.882724	0.628318	-0.670432	83	4	Kim et al. 2013; Chen et al. 2021; Zou et al. 2020; Skeie et al. 2018
O43852	CALU	Downregulated	0.886638	0.868509	-0.203388	73	4	Kim et al. 2013; Sachdeva et al. 2024; Zou et al. 2020; Amorim et al. 2022
Q9UJ68	MSRA	Upregulated	0.898031	1.36617	0.450132	83	4	Kim et al. 2013; Chen et al. 2021; Zou et al. 2020; Skeie et al. 2018
P51148	RAB5C	Downregulated	0.906092	0.985223	-0.0214772	84	4	Chen et al. 2021; Zou et al. 2020; Skeie et al. 2018; An et al. 2018
P12724	RNASE3	Downregulated	0.90792	0.688794	-0.537855	98	4	Kim et al. 2013; Yan et al. 2024; Chen et al. 2021; Zou et al. 2020
P04264	KRT1	Upregulated	0.908357	1.14779	0.198862	88	4	Yan et al. 2024; Sachdeva et al. 2024; Zou et al. 2020; Li et al. 2023
P06737	PYGL	Upregulated	0.909718	1.32931	0.410682	91	4	Chen et al. 2021; Zou et al. 2020; Amorim et al. 2022; An et al. 2018
Q86UD1	OAF	Downregulated	0.912111	0.822457	-0.281988	101	4	Chen et al. 2021; Sachdeva et al. 2024; Zou et al. 2020; An et al. 2018
P54577	YARS1; YARS	Downregulated	0.917622	0.924064	-0.113935	83	4	Kim et al. 2013; Chen et al. 2021; Zou et al. 2020; Skeie et al. 2018
D6RF35	GC	Downregulated	0.918311	0.843031	-0.246342	96	4	Chen et al. 2021; Sachdeva et al. 2024; Li et al. 2023; Skeie et al. 2018
P07205	PGK2	Downregulated	0.920182	0.596878	-0.744493	84	4	Chen et al. 2021; Zou et al. 2020; Skeie et al. 2018; An et al. 2018
Q08629	SPOCK1; TICN1	Downregulated	0.920525	0.985319	-0.0213374	82	4	Yan et al. 2024; Sachdeva et al. 2024; Zou et al. 2020; An et al. 2018
P55268	LAMB2	Downregulated	0.924408	0.922585	-0.116246	102	4	Yan et al. 2024; Chen et al. 2021; Sachdeva et al. 2024; Skeie et al. 2018
O00462	MANBA	Downregulated	0.924839	0.845964	-0.241331	105	4	Yan et al. 2024; Chen et al. 2021; Sachdeva et al. 2024; An et al. 2018
P36543	ATP6V1E1	Downregulated	0.927345	0.575539	-0.797016	96	4	Yan et al. 2024; Chen et al. 2021; Zou et al. 2020; Skeie et al. 2018
Q9NP72	RAB18	Upregulated	0.928213	1.32198	0.402704	86	4	Kim et al. 2013; Chen et al. 2021; Zou et al. 2020; An et al. 2018
Q6UX71	PLXDC2	Upregulated	0.932015	1.28266	0.359138	109	4	Zhao et al. 2021; Yan et al. 2024; Chen et al. 2021; Sachdeva et al. 2024
P41218	MNDA	Upregulated	0.932208	1.09045	0.124926	98	4	Kim et al. 2013; Yan et al. 2024; Chen et al. 2021; Zou et al. 2020
Q99988	GDF15	Upregulated	0.93292	1.15877	0.21259	88	4	Yan et al. 2024; Chen et al. 2021; Skeie et al. 2018; An et al. 2018
P15924	DSP	Downregulated	0.935389	0.496228	-1.01093	113	4	Yan et al. 2024; Chen et al. 2021; Sachdeva et al. 2024; Zou et al. 2020
P22059	OSBP	Upregulated	0.939731	2.0183	1.01314	83	4	Kim et al. 2013; Chen et al. 2021; Zou et al. 2020; Skeie et al. 2018
P20160	AZU1	Downregulated	0.939876	0.629842	-0.666937	98	4	Kim et al. 2013; Yan et al. 2024; Chen et al. 2021; Zou et al. 2020
Q04828	AKR1C1	Downregulated	0.940001	0.647623	-0.626775	56	4	Kim et al. 2013; Zou et al. 2020; Amorim et al. 2022; Skeie et al. 2018
Q8NES3	LFNG	Upregulated	0.940147	1.01778	0.0254232	98	4	Chen et al. 2021; Sachdeva et al. 2024; Zou et al. 2020; Skeie et al. 2018
P20674	COX5A	Downregulated	0.940276	0.720934	-0.472062	75	4	Kim et al. 2013; Chen et al. 2021; Skeie et al. 2018; An et al. 2018
P49788	RARRES1	Downregulated	0.944884	0.955321	-0.0659429	105	4	Chen et al. 2021; Sachdeva et al. 2024; Zou et al. 2020; Amorim et al. 2022
P31151	S100A7	Downregulated	0.947296	0.786131	-0.347158	97	4	Yan et al. 2024; Chen et al. 2021; Zou et al. 2020; Wigger et al. 2021
Q15075	EEA1	Downregulated	0.947576	0.757021	-0.401595	82	4	Chen et al. 2021; Zou et al. 2020; Skeie et al. 2018; Wigger et al. 2021
P53396	ACLY	Downregulated	0.950348	0.805368	-0.312281	86	4	Kim et al. 2013; Chen et al. 2021; Zou et al. 2020; An et al. 2018
Q14344	GNA13	Downregulated	0.951645	0.953214	-0.0691275	87	4	Kim et al. 2013; Yan et al. 2024; Chen et al. 2021; Skeie et al. 2018
Q13591	SEMA5A	Downregulated	0.952506	0.852436	-0.230337	104	4	Kim et al. 2013; Yan et al. 2024; Chen et al. 2021; Sachdeva et al. 2024
P31947	SFN	Downregulated	0.956306	0.863264	-0.212127	88	4	Chen et al. 2021; Zou et al. 2020; Amorim et al. 2022; Skeie et al. 2018
P38919	EIF4A3	Upregulated	0.95934	1.05598	0.078579	73	4	Kim et al. 2013; Chen et al. 2021; Skeie et al. 2018; Wigger et al. 2021
Q9Y2V2	CARHSP1	Downregulated	0.961241	0.95974	-0.0592837	82	4	Chen et al. 2021; Zou et al. 2020; Skeie et al. 2018; Wigger et al. 2021
Q6ZVX7	NCCRP1	Downregulated	0.961311	0.719563	-0.474807	89	4	Chen et al. 2021; Zou et al. 2020; Amorim et al. 2022; Wigger et al. 2021
A0A0A0MSV6	C1QB	Downregulated	0.962204	0.970285	-0.0435198	96	4	Chen et al. 2021; Sachdeva et al. 2024; Li et al. 2023; Skeie et al. 2018
P47756	CAPZB	Downregulated	0.963584	0.945398	-0.0810059	72	4	Yan et al. 2024; Zou et al. 2020; Amorim et al. 2022; An et al. 2018
Q86X29	LSR	Upregulated	0.965439	1.13711	0.185372	101	4	Chen et al. 2021; Sachdeva et al. 2024; Zou et al. 2020; An et al. 2018
P19021	PAM	Downregulated	0.965498	0.868992	-0.202585	113	4	Yan et al. 2024; Chen et al. 2021; Sachdeva et al. 2024; Zou et al. 2020
P80511	S100A12	Downregulated	0.966118	0.776347	-0.365226	96	4	Yan et al. 2024; Chen et al. 2021; Zou et al. 2020; Skeie et al. 2018
Q9BS40	LXN	Upregulated	0.96999	1.00603	0.0086786	82	4	Chen et al. 2021; Zou et al. 2020; Skeie et al. 2018; Wigger et al. 2021
A0AVT1	UBA6	Upregulated	0.971062	1.25049	0.322498	86	4	Kim et al. 2013; Chen et al. 2021; Zou et al. 2020; An et al. 2018
P22626	HNRNPA2B1	Downregulated	0.971417	0.653532	-0.61367	88	4	Chen et al. 2021; Zou et al. 2020; Amorim et al. 2022; Skeie et al. 2018
P27824	CANX	Upregulated	0.973766	1.03969	0.0561578	96	4	Yan et al. 2024; Chen et al. 2021; Zou et al. 2020; Skeie et al. 2018
Q9Y3I0	RTCB	Downregulated	0.974351	0.689249	-0.536903	82	4	Chen et al. 2021; Zou et al. 2020; Skeie et al. 2018; Wigger et al. 2021
Q9Y3F4	STRAP	Downregulated	0.974351	0.754483	-0.40644	83	4	Kim et al. 2013; Chen et al. 2021; Zou et al. 2020; Skeie et al. 2018
Q9H6S3	EPS8L2	Upregulated	0.974918	1.01972	0.0281739	96	4	Yan et al. 2024; Chen et al. 2021; Zou et al. 2020; Skeie et al. 2018
P05141	SLC25A5	Upregulated	0.975061	1.30288	0.381702	73	4	Kim et al. 2013; Chen et al. 2021; Skeie et al. 2018; Wigger et al. 2021
Q9UGI8	TES	Upregulated	0.975611	1.58803	0.667237	83	4	Kim et al. 2013; Chen et al. 2021; Zou et al. 2020; Skeie et al. 2018
Q13332	PTPRS	Downregulated	0.975763	0.773197	-0.371092	101	4	Chen et al. 2021; Sachdeva et al. 2024; Zou et al. 2020; An et al. 2018
P02741	CRP	Upregulated	0.975974	1.7512	0.80834	89	4	Li et al. 2018; Chen et al. 2021; Li et al. 2023; Skeie et al. 2018
P08253	MMP2	Downregulated	0.97671	0.648262	-0.625352	90	4	Chen et al. 2021; Sachdeva et al. 2024; Skeie et al. 2018; An et al. 2018
Q9NZT1	CALML5	Downregulated	0.976888	0.640445	-0.642854	97	4	Yan et al. 2024; Chen et al. 2021; Zou et al. 2020; Wigger et al. 2021
Q9H0U4	RAB1B	Upregulated	0.977005	1.00736	0.0105853	84	4	Chen et al. 2021; Zou et al. 2020; Skeie et al. 2018; An et al. 2018
P00352	ALDH1A1	Downregulated	0.977107	0.924212	-0.113704	113	4	Yan et al. 2024; Chen et al. 2021; Sachdeva et al. 2024; Zou et al. 2020
P28838	LAP3	Downregulated	0.977478	0.901019	-0.15037	88	4	Chen et al. 2021; Zou et al. 2020; Amorim et al. 2022; Skeie et al. 2018
P62906	RPL10A	Upregulated	0.978462	1.06922	0.0965559	84	4	Kim et al. 2013; Chen et al. 2021; Zou et al. 2020; Wigger et al. 2021
P30050	RPL12	Downregulated	0.97873	0.899937	-0.152104	82	4	Chen et al. 2021; Zou et al. 2020; Skeie et al. 2018; Wigger et al. 2021
P13611	VCAN	Upregulated	0.979479	1.1901	0.251079	104	4	Kim et al. 2013; Yan et al. 2024; Chen et al. 2021; Sachdeva et al. 2024
P15104	GLUL	Downregulated	0.980776	0.768211	-0.380425	88	4	Chen et al. 2021; Zou et al. 2020; Amorim et al. 2022; Skeie et al. 2018
Q9Y2A7	NCKAP1; HEM2	Upregulated	0.981805	1.05882	0.0824555	84	4	Chen et al. 2021; Zou et al. 2020; Skeie et al. 2018; An et al. 2018
Q92520	FAM3C	Upregulated	0.982518	1.10598	0.145326	102	4	Yan et al. 2024; Chen et al. 2021; Sachdeva et al. 2024; Skeie et al. 2018
P22352	GPX3	Upregulated	0.982696	1.23604	0.305731	107	4	Chen et al. 2021; Sachdeva et al. 2024; Zou et al. 2020; Li et al. 2023
P62913	RPL11	Downregulated	0.983534	0.693233	-0.528588	83	4	Kim et al. 2013; Chen et al. 2021; Zou et al. 2020; Skeie et al. 2018
P05783	KRT18	Downregulated	0.983752	0.880043	-0.184355	96	4	Yan et al. 2024; Chen et al. 2021; Zou et al. 2020; Skeie et al. 2018
O14980	XPO1	Downregulated	0.986757	0.899802	-0.152321	75	4	Kim et al. 2013; Chen et al. 2021; Skeie et al. 2018; An et al. 2018
P25398	RPS12	Upregulated	0.987515	1.03631	0.0514488	82	4	Chen et al. 2021; Zou et al. 2020; Skeie et al. 2018; Wigger et al. 2021
O75390	CS	Downregulated	0.988885	0.748164	-0.418574	83	4	Kim et al. 2013; Chen et al. 2021; Zou et al. 2020; Skeie et al. 2018
Q13449	LSAMP	Downregulated	0.989658	0.991008	-0.0130319	105	4	Yan et al. 2024; Chen et al. 2021; Sachdeva et al. 2024; An et al. 2018
P33908	MAN1A1	Downregulated	0.989931	0.845945	-0.241364	111	4	Yan et al. 2024; Chen et al. 2021; Sachdeva et al. 2024; Li et al. 2023
Q96HE7	ERO1A; ERO1L	Upregulated	0.990281	1.03284	0.0466116	83	4	Kim et al. 2013; Chen et al. 2021; Zou et al. 2020; Skeie et al. 2018
P69891	HBG1	Downregulated	0.991659	0.850523	-0.233578	89	4	Kim et al. 2013; Chen et al. 2021; Sachdeva et al. 2024; Skeie et al. 2018
Q86X76	NIT1	Downregulated	0.992741	0.694909	-0.525103	86	4	Kim et al. 2013; Chen et al. 2021; Zou et al. 2020; An et al. 2018
Q14974	KPNB1	Downregulated	0.993019	0.970524	-0.0431641	88	4	Chen et al. 2021; Zou et al. 2020; Amorim et al. 2022; Skeie et al. 2018
A6NDG6	PGP	Downregulated	0.993393	0.996733	-0.00472159	84	4	Chen et al. 2021; Zou et al. 2020; Skeie et al. 2018; An et al. 2018
P30711	GSTT1	Downregulated	0.993414	0.472299	-1.08223	83	4	Kim et al. 2013; Chen et al. 2021; Zou et al. 2020; Skeie et al. 2018
Q96DG6	CMBL	Downregulated	0.993464	0.801368	-0.319464	99	4	Yan et al. 2024; Chen et al. 2021; Zou et al. 2020; An et al. 2018
Q14651	PLS1	Downregulated	0.99372	0.918491	-0.122662	88	4	Chen et al. 2021; Zou et al. 2020; Amorim et al. 2022; Skeie et al. 2018
Q12841	FSTL1	Upregulated	0.994694	1.04317	0.060976	73	4	Kim et al. 2013; Yan et al. 2024; Sachdeva et al. 2024; An et al. 2018
V9GYM3	APOA2	Downregulated	0.994991	0.644903	-0.632845	106	4	Li et al. 2018; Chen et al. 2021; Sachdeva et al. 2024; Li et al. 2023
Q8N1G4	LRRC47	Downregulated	0.995563	0.78544	-0.348428	83	4	Kim et al. 2013; Chen et al. 2021; Zou et al. 2020; Skeie et al. 2018
P09417	QDPR; DHPR	Downregulated	0.995681	0.936883	-0.0940599	84	4	Chen et al. 2021; Zou et al. 2020; Skeie et al. 2018; An et al. 2018
P08238	HSP90AB1	Downregulated	0.995706	0.945976	-0.080124	98	4	Chen et al. 2021; Sachdeva et al. 2024; Zou et al. 2020; Skeie et al. 2018
K7ER74	APOC4-APOC2	Downregulated	0.995707	0.827641	-0.272923	89	4	Li et al. 2018; Chen et al. 2021; Li et al. 2023; Skeie et al. 2018
P30740	SERPINB1	Upregulated	0.996153	1.16668	0.222404	113	4	Yan et al. 2024; Chen et al. 2021; Sachdeva et al. 2024; Zou et al. 2020
P42025	ACTR1B	Downregulated	0.996663	0.808193	-0.307228	82	4	Chen et al. 2021; Zou et al. 2020; Skeie et al. 2018; Wigger et al. 2021
Q9BRA2	TXNDC17	Downregulated	0.99694	0.944104	-0.0829818	103	4	Yan et al. 2024; Chen et al. 2021; Zou et al. 2020; Amorim et al. 2022
P11413	G6PD	Upregulated	0.996999	1.0504	0.0709392	105	4	Chen et al. 2021; Sachdeva et al. 2024; Zou et al. 2020; Amorim et al. 2022
Q9H0R4	HDHD2	Downregulated	0.997542	0.88821	-0.171028	84	4	Chen et al. 2021; Zou et al. 2020; Skeie et al. 2018; An et al. 2018
E9PHK0	CLEC3B	Downregulated	0.997602	0.686798	-0.542041	96	4	Chen et al. 2021; Sachdeva et al. 2024; Li et al. 2023; Skeie et al. 2018
Q13057	COASY	Downregulated	0.997682	0.422107	-1.24432	84	4	Chen et al. 2021; Zou et al. 2020; Skeie et al. 2018; An et al. 2018
P58546	MTPN	Downregulated	0.997965	0.804462	-0.313903	88	4	Chen et al. 2021; Zou et al. 2020; Amorim et al. 2022; Skeie et al. 2018
O00187	MASP2	Upregulated	0.998036	1.2978	0.376068	111	4	Yan et al. 2024; Chen et al. 2021; Sachdeva et al. 2024; Li et al. 2023
I3L145	SHBG	Downregulated	0.998252	0.753276	-0.408749	106	4	Li et al. 2018; Chen et al. 2021; Sachdeva et al. 2024; Li et al. 2023
Q99828	CIB1	Downregulated	0.998253	0.767041	-0.382625	84	4	Chen et al. 2021; Zou et al. 2020; Skeie et al. 2018; An et al. 2018
Q14247	CTTN	Upregulated	0.998386	1.2013	0.2646	88	4	Vestad et al. 2021; Chen et al. 2021; Zou et al. 2020; Skeie et al. 2018
Q02413	DSG1	Upregulated	0.99862	1.05909	0.0828277	98	4	Chen et al. 2021; Sachdeva et al. 2024; Zou et al. 2020; Skeie et al. 2018
P45974	USP5	Downregulated	0.998628	0.740144	-0.434122	83	4	Kim et al. 2013; Chen et al. 2021; Zou et al. 2020; Skeie et al. 2018
A0A096LPE2	SAA2-SAA4	Upregulated	0.998799	1.15686	0.210219	72	4	Li et al. 2018; Sachdeva et al. 2024; Li et al. 2023; Skeie et al. 2018
P00742	F10	Upregulated	0.9989	1.42051	0.506406	106	4	Li et al. 2018; Chen et al. 2021; Sachdeva et al. 2024; Li et al. 2023
P04259	KRT6B	Downregulated	0.999012	0.857047	-0.222554	113	4	Yan et al. 2024; Chen et al. 2021; Sachdeva et al. 2024; Zou et al. 2020
O00764	PDXK	Upregulated	0.999179	1.07655	0.106409	88	4	Chen et al. 2021; Zou et al. 2020; Amorim et al. 2022; Skeie et al. 2018
A6XND1	IGFBP3	Downregulated	0.999375	0.87782	-0.188002	106	4	Li et al. 2018; Chen et al. 2021; Sachdeva et al. 2024; Li et al. 2023
P52565	ARHGDIA	Downregulated	0.999451	0.996252	-0.00541716	105	4	Chen et al. 2021; Sachdeva et al. 2024; Zou et al. 2020; Amorim et al. 2022
Q9Y6U3	SCIN	Upregulated	0.999608	1.13573	0.18362	90	4	Kim et al. 2013; Chen et al. 2021; Zou et al. 2020; Amorim et al. 2022
P21964	COMT	Upregulated	0.999746	1.01025	0.0147175	88	4	Chen et al. 2021; Zou et al. 2020; Amorim et al. 2022; Skeie et al. 2018
B4DPQ0	C1R	Downregulated	0.999843	0.946526	-0.0792865	106	4	Li et al. 2018; Chen et al. 2021; Sachdeva et al. 2024; Li et al. 2023
Q9NZ08	ERAP1	Upregulated	0.999901	1.04318	0.0609879	101	4	Chen et al. 2021; Sachdeva et al. 2024; Zou et al. 2020; An et al. 2018
Q99426	TBCB	Downregulated	2.78894e-06	0.0523709	-4.25509	52	3	Nunez Lopez et al. 2022; Zou et al. 2020; An et al. 2018
A0A087WSY6	IGKV3D-15	Downregulated	2.89229e-06	0.483776	-1.04759	70	3	Nunez Lopez et al. 2022; Yan et al. 2024; Sachdeva et al. 2024
P08174	CD55	Upregulated	1.07157e-05	2.63171	1.396	64	3	Nunez Lopez et al. 2022; Yan et al. 2024; Zou et al. 2020
P21741	MDK	Downregulated	1.26487e-05	0.0921504	-3.43987	66	3	Nunez Lopez et al. 2022; Sachdeva et al. 2024; Zou et al. 2020
P09493	TPM1	Upregulated	3.48643e-05	1.89298	0.92066	54	3	Chae et al. 2018; Nunez Lopez et al. 2022; Vestad et al. 2021
Q9UDW1	UQCR10	Downregulated	0.000527842	0.377066	-1.40711	70	3	Chae et al. 2018; Chen et al. 2021; Skeie et al. 2018
P10451	SPP1	Upregulated	0.000530364	2.16981	1.11757	77	3	Yan et al. 2024; Lewandowicz et al. 2015; Sachdeva et al. 2024
P05362	ICAM1	Upregulated	0.00063437	1.85148	0.888681	62	3	Nunez Lopez et al. 2022; Yan et al. 2024; Li et al. 2023
P02655	APOC2	Downregulated	0.000744118	0.723446	-0.467042	66	3	Yan et al. 2024; Vestad et al. 2021; Sachdeva et al. 2024
P19838	NFKB1	Downregulated	0.00123388	0.133067	-2.90978	58	3	Chae et al. 2018; Nunez Lopez et al. 2022; Zou et al. 2020
P19971	TYMP	Downregulated	0.00160416	0.657867	-0.604131	56	3	Nunez Lopez et al. 2022; Zou et al. 2020; Amorim et al. 2022
Q15691	MAPRE1	Upregulated	0.00319987	1.4776	0.563256	95	3	Nunez Lopez et al. 2022; Zou et al. 2020; Yu et al. 2022
P07911	UMOD	Downregulated	0.00430505	0.476936	-1.06813	87	3	Nunez Lopez et al. 2022; Yan et al. 2024; Chen et al. 2021
Q9NZN3	EHD3	Downregulated	0.0043888	0.665232	-0.58807	49	3	Nunez Lopez et al. 2022; Zou et al. 2020; Skeie et al. 2018
Q86YW5	TREML1	Upregulated	0.00599046	7.57909	2.92202	54	3	Nunez Lopez et al. 2022; Vestad et al. 2021; Li et al. 2023
P11940	PABPC1; PABP1	Downregulated	0.00706322	0.842083	-0.247965	46	3	Zou et al. 2020; An et al. 2018; Nimer et al. 2023
P78527	PRKDC	Downregulated	0.00711867	0.506543	-0.981244	81	3	Chae et al. 2018; Nunez Lopez et al. 2022; Chen et al. 2021
Q6N095	DKFZp686K03196	Downregulated	0.0071681	0.631768	-0.662533	29	3	Zhao et al. 2024; Skeie et al. 2018; Nimer et al. 2023
P19013	KRT4	Upregulated	0.00725337	1.97852	0.984425	74	3	Nunez Lopez et al. 2022; Samodova et al. 2025; Yan et al. 2024
Q9UNN8	PROCR; EPCR	Upregulated	0.0102399	1.63216	0.706782	87	3	Yan et al. 2024; Carruthers et a.l 202; Chen et al. 2021
Q9ULV0	MYO5B	Downregulated	0.0116207	0.271509	-1.88093	83	3	Nunez Lopez et al. 2022; Chen et al. 2021; Zou et al. 2020
P15586	GNS	Upregulated	0.0127926	1.68184	0.750041	62	3	Yan et al. 2024; Sachdeva et al. 2024; An et al. 2018
P04899	GNAI2	Downregulated	0.0128867	0.995989	-0.00579801	83	3	Yan et al. 2024; Vestad et al. 2021; Chen et al. 2021
Q9BWP8	COLEC11	Downregulated	0.0140645	0.761016	-0.394002	54	3	Nunez Lopez et al. 2022; Vestad et al. 2021; Li et al. 2023
P00488	F13A1	Downregulated	0.0141695	0.608874	-0.715785	54	3	Nunez Lopez et al. 2022; Vestad et al. 2021; Li et al. 2023
Q9UNF0	PACSIN2	Downregulated	0.0156218	0.609849	-0.713476	54	3	Nunez Lopez et al. 2022; Zou et al. 2020; Nimer et al. 2023
O75594	PGLYRP1	Upregulated	0.0163887	2.63955	1.40029	78	3	Kim et al. 2013; Yan et al. 2024; Chen et al. 2021
P35613	BSG	Upregulated	0.0177963	1.40868	0.494348	53	3	Nunez Lopez et al. 2022; Yan et al. 2024; Skeie et al. 2018
A0A075B6I0	IGLV8-61	Upregulated	0.0179425	1.37096	0.455183	66	3	Yan et al. 2024; Vestad et al. 2021; Sachdeva et al. 2024
Q14767	LTBP2	Downregulated	0.0179859	0.990044	-0.0144349	93	3	Yan et al. 2024; Chen et al. 2021; Sachdeva et al. 2024
Q15942	ZYX	Upregulated	0.0183547	1.44136	0.527432	56	3	Nunez Lopez et al. 2022; Vestad et al. 2021; Zou et al. 2020
P61604	HSPE1	Downregulated	0.0208051	0.850665	-0.233337	62	3	Chae et al. 2018; Yan et al. 2024; Zou et al. 2020
P07359	GP1BA	Upregulated	0.0208371	1.31524	0.395329	55	3	Li et al. 2018; Nunez Lopez et al. 2022; Vestad et al. 2021
P42768	WAS	Downregulated	0.022546	0.19327	-2.37131	74	3	Nunez Lopez et al. 2022; Kim et al. 2013; Chen et al. 2021
P15814	IGLL1	Upregulated	0.0232017	2.71053	1.43857	44	3	Kim et al. 2013; Yan et al. 2024; Skeie et al. 2018
P10644	PRKAR1A	Downregulated	0.0281341	0.57864	-0.789262	83	3	Nunez Lopez et al. 2022; Chen et al. 2021; Zou et al. 2020
P06753	TPM3	Upregulated	0.0296406	1.23572	0.305349	54	3	Chae et al. 2018; Vestad et al. 2021; Zou et al. 2020
O94919	ENDOD1	Upregulated	0.0300502	2.27578	1.18636	76	3	Yan et al. 2024; Chen et al. 2021; Skeie et al. 2018
P28799	GRN	Upregulated	0.0319639	3.07969	1.62278	56	3	Yan et al. 2024; Zou et al. 2020; An et al. 2018
P04155	TFF1	Upregulated	0.0347537	1.63262	0.707187	60	3	Yan et al. 2024; Zou et al. 2020; Amorim et al. 2022
P68032	ACTC1	Upregulated	0.0348091	3.72993	1.89915	47	3	Chae et al. 2018; Nunez Lopez et al. 2022; Skeie et al. 2018
P13987	CD59	Upregulated	0.0348659	2.22459	1.15354	60	3	Yan et al. 2024; Zou et al. 2020; Amorim et al. 2022
P0DOX5;P01857	IGHG1	Downregulated	0.0435845	0.687667	-0.540219	48	3	Zhao et al. 2021; Vestad et al. 2021; Amorim et al. 2022
Q92673	SORL1	Downregulated	0.0459779	0.867415	-0.205205	68	3	Chae et al. 2018; Yan et al. 2024; Sachdeva et al. 2024
O75144	ICOSLG	Upregulated	0.0465485	1.19965	0.262618	85	3	Yan et al. 2024; Chen et al. 2021; Li et al. 2023
Q15904	ATP6AP1	Upregulated	0.0487799	1.19398	0.255776	80	3	Samodova et al. 2025; Yan et al. 2024; Sachdeva et al. 2024
P14384	CPM	Downregulated	0.0527701	0.46126	-1.11635	87	3	Nunez Lopez et al. 2022; Yan et al. 2024; Chen et al. 2021
P10153	RNASE2	Upregulated	0.05367	1.85019	0.887674	78	3	Kim et al. 2013; Yan et al. 2024; Chen et al. 2021
P63279	UBE2I	Upregulated	0.0552072	1.33304	0.414725	61	3	Kim et al. 2013; Samodova et al. 2025; Zou et al. 2020
P63241	EIF5A	Upregulated	0.0564109	1.65926	0.730541	74	3	Samodova et al. 2025; Yan et al. 2024; Zou et al. 2020
P01718	IGLV3-27; IGLV3-25	Downregulated	0.057242	0.731517	-0.451037	70	3	Yan et al. 2024; Sachdeva et al. 2024; Zou et al. 2020
P41226	UBA7	Downregulated	0.0663828	0.599775	-0.737507	83	3	Nunez Lopez et al. 2022; Chen et al. 2021; Zou et al. 2020
Q16363	LAMA4	Upregulated	0.0677418	1.47694	0.562616	56	3	Zhao et al. 2024; Yan et al. 2024; Sachdeva et al. 2024
Q9Y287	ITM2B	Upregulated	0.0689594	1.028	0.039834	64	3	Yan et al. 2024; Sachdeva et al. 2024; Nimer et al. 2023
P05060	CHGB; SCG1	Upregulated	0.0706518	1.36062	0.444264	62	3	Yan et al. 2024; Sachdeva et al. 2024; An et al. 2018
Q9HCU0	CD248	Upregulated	0.0710014	2.03523	1.02519	61	3	Kim et al. 2013; Yan et al. 2024; Sachdeva et al. 2024
Q3T906	GNPTAB	Downregulated	0.0744873	0.254587	-1.97377	69	3	Ferreira da Silva et al. 2024; Nunez Lopez et al. 2022; Skeie et al. 2018
P54826	GAS1	Downregulated	0.0782679	0.427548	-1.22584	70	3	Yan et al. 2024; Carruthers et a.l 202; Sachdeva et al. 2024
O00410	IPO5	Upregulated	0.0784012	3.92915	1.97422	52	3	Nunez Lopez et al. 2022; Zou et al. 2020; An et al. 2018
P43405	SYK	Upregulated	0.0809774	1.19794	0.260555	75	3	Nunez Lopez et al. 2022; Chen et al. 2021; An et al. 2018
P33121	ACSL1	Downregulated	0.0816623	0.51831	-0.948112	41	3	Chae et al. 2018; Kim et al. 2013; An et al. 2018
Q99715	COL12A1	Downregulated	0.0819914	0.924638	-0.113039	76	3	Yan et al. 2024; Chen et al. 2021; Skeie et al. 2018
P19801	AOC1	Upregulated	0.0834879	1.02803	0.0398844	79	3	Yan et al. 2024; Chen et al. 2021; An et al. 2018
Q96HC4	PDLIM5	Downregulated	0.0853905	0.958718	-0.0608223	83	3	Nunez Lopez et al. 2022; Chen et al. 2021; Zou et al. 2020
A0A1B0GUS7	UNC13B	Downregulated	0.0861478	0.729382	-0.455253	66	3	Chen et al. 2021; Skeie et al. 2018; Nimer et al. 2023
Q99969	RARRES2	Downregulated	0.0874697	0.584834	-0.773901	68	3	Yan et al. 2024; Sachdeva et al. 2024; Li et al. 2023
Q7Z3B1	NEGR1	Upregulated	0.0877466	1.25409	0.326644	93	3	Yan et al. 2024; Chen et al. 2021; Sachdeva et al. 2024
P11310	ACADM	Downregulated	0.0879291	0.560923	-0.834125	41	3	Chae et al. 2018; Kim et al. 2013; An et al. 2018
O43681	GET3; ASNA1	Upregulated	0.090184	3.03085	1.59972	51	3	Nunez Lopez et al. 2022; Kim et al. 2013; Zou et al. 2020
Q9H8L6	MMRN2	Upregulated	0.0909579	1.31108	0.390755	93	3	Yan et al. 2024; Chen et al. 2021; Sachdeva et al. 2024
Q13423	NNT	Upregulated	0.0956663	3.62524	1.85808	81	3	Chae et al. 2018; Nunez Lopez et al. 2022; Chen et al. 2021
Q9GZX9	TWSG1	Upregulated	0.0967791	1.08805	0.121748	93	3	Yan et al. 2024; Chen et al. 2021; Sachdeva et al. 2024
O00571	DDX3X	Downregulated	0.0985992	0.17414	-2.52168	83	3	Nunez Lopez et al. 2022; Chen et al. 2021; Zou et al. 2020
Q96A08	H2BC1; HIST1H2BA	Downregulated	0.100121	0.0604279	-4.04864	72	3	Nunez Lopez et al. 2022; Chen et al. 2021; Skeie et al. 2018
Q6UVK1	CSPG4	Upregulated	0.10585	1.02134	0.0304623	76	3	Yan et al. 2024; Chen et al. 2021; Skeie et al. 2018
P30530	AXL	Upregulated	0.105962	1.05609	0.0787331	93	3	Yan et al. 2024; Chen et al. 2021; Sachdeva et al. 2024
Q07507	DPT	Upregulated	0.108809	1.04699	0.0662482	73	3	Zhao et al. 2024; Yan et al. 2024; Chen et al. 2021
P27449	ATP6V0C	Upregulated	0.119467	1.4015	0.486969	72	3	Nunez Lopez et al. 2022; Chen et al. 2021; Skeie et al. 2018
O14498	ISLR	Upregulated	0.120234	1.32311	0.403933	93	3	Yan et al. 2024; Chen et al. 2021; Sachdeva et al. 2024
Q6UX06	OLFM4	Upregulated	0.120596	2.39104	1.25764	79	3	Yan et al. 2024; Chen et al. 2021; An et al. 2018
P19961	AMY2B	Upregulated	0.123165	1.09952	0.136878	87	3	Yan et al. 2024; Chen et al. 2021; Zou et al. 2020
P15529	CD46	Upregulated	0.123694	1.89372	0.921223	70	3	Nunez Lopez et al. 2022; Yan et al. 2024; Sachdeva et al. 2024
P30626	SRI	Upregulated	0.123893	1.14256	0.192272	83	3	Nunez Lopez et al. 2022; Chen et al. 2021; Zou et al. 2020
P67775	PPP2CA	Upregulated	0.124723	3.6733	1.87708	49	3	Nunez Lopez et al. 2022; Zou et al. 2020; Skeie et al. 2018
O75746	SLC25A12	Downregulated	0.13138	0.301732	-1.72866	38	3	Chae et al. 2018; Kim et al. 2013; Skeie et al. 2018
Q9Y646	CPQ	Upregulated	0.13265	1.40107	0.486532	93	3	Yan et al. 2024; Chen et al. 2021; Sachdeva et al. 2024
Q02747	GUCA2A	Upregulated	0.143706	1.18368	0.243282	93	3	Yan et al. 2024; Chen et al. 2021; Sachdeva et al. 2024
P52758	RIDA; HRSP12	Downregulated	0.146604	0.868188	-0.20392	85	3	Chae et al. 2018; Yan et al. 2024; Chen et al. 2021
Q9BUL8	PDCD10	Upregulated	0.152709	1.10843	0.148518	83	3	Nunez Lopez et al. 2022; Chen et al. 2021; Zou et al. 2020
P07711	CTSL	Upregulated	0.154129	1.76137	0.816699	70	3	Yan et al. 2024; Sachdeva et al. 2024; Zou et al. 2020
Q9BY67	CADM1	Upregulated	0.154319	1.35053	0.433522	93	3	Yan et al. 2024; Chen et al. 2021; Sachdeva et al. 2024
P61978	HNRNPK; HNRPK	Downregulated	0.157049	0.976903	-0.0337129	41	3	Zou et al. 2020; Skeie et al. 2018; An et al. 2018
P06331	IGHV4-34	Downregulated	0.160395	0.755788	-0.403947	66	3	Yan et al. 2024; Sachdeva et al. 2024; Amorim et al. 2022
P00403	MT-CO2; COX2	Downregulated	0.160959	0.559101	-0.838819	47	3	Chae et al. 2018; Zou et al. 2020; Skeie et al. 2018
Q8IV08	PLD3	Upregulated	0.16109	1.15395	0.206586	93	3	Yan et al. 2024; Chen et al. 2021; Sachdeva et al. 2024
O95299	NDUFA10	Downregulated	0.165902	0.711297	-0.491476	70	3	Chae et al. 2018; Chen et al. 2021; Skeie et al. 2018
Q9UHG2	PCSK1N	Upregulated	0.168082	1.48997	0.575286	93	3	Yan et al. 2024; Chen et al. 2021; Sachdeva et al. 2024
Q08211	DHX9	Upregulated	0.169527	1.22553	0.293407	70	3	Chae et al. 2018; Chen et al. 2021; Skeie et al. 2018
P15907	ST6GAL1	Upregulated	0.17366	1.6444	0.717564	87	3	Nunez Lopez et al. 2022; Yan et al. 2024; Chen et al. 2021
P48740	MASP1	Downregulated	0.173961	0.621393	-0.686423	45	3	Kim et al. 2013; Vestad et al. 2021; Li et al. 2023
Q53GN4	WDR1	Downregulated	0.176425	0.835375	-0.259505	58	3	Zhao et al. 2024; Chen et al. 2021; Skeie et al. 2018
P0CG06	IGLC2;IGLC3; IGLC3	Upregulated	0.178025	1.14534	0.19577	56	3	Lewandowicz et al. 2015; Zou et al. 2020; Skeie et al. 2018
P62136	PPP1CA	Upregulated	0.188068	1.35118	0.434216	83	3	Nunez Lopez et al. 2022; Chen et al. 2021; Zou et al. 2020
A0M8Q6	IGLC7	Upregulated	0.196342	1.5596	0.641175	56	3	Lewandowicz et al. 2015; Zou et al. 2020; Skeie et al. 2018
A0A0J9YX35	IGHV3-64D	Upregulated	0.19758	1.00031	0.000443527	80	3	Samodova et al. 2025; Yan et al. 2024; Sachdeva et al. 2024
Q96FJ2	DYNLL2	Downregulated	0.198946	0.636376	-0.652048	49	3	Nunez Lopez et al. 2022; Zou et al. 2020; Skeie et al. 2018
P98164	LRP2	Upregulated	0.199977	1.27582	0.35142	93	3	Yan et al. 2024; Chen et al. 2021; Sachdeva et al. 2024
P01903	HLA-DRA	Downregulated	0.201912	0.432089	-1.2106	51	3	Nunez Lopez et al. 2022; Kim et al. 2013; Zou et al. 2020
Q9HD89	RETN	Upregulated	0.206892	1.16623	0.221858	87	3	Yan et al. 2024; Chen et al. 2021; Zou et al. 2020
Q96FE7	PIK3IP1	Upregulated	0.210727	1.52678	0.610492	93	3	Yan et al. 2024; Chen et al. 2021; Sachdeva et al. 2024
P11226	MBL2	Upregulated	0.214918	1.26507	0.339219	60	3	Vestad et al. 2021; Sachdeva et al. 2024; Li et al. 2023
Q96AG4	LRRC59	Upregulated	0.218528	2.69507	1.43032	72	3	Nunez Lopez et al. 2022; Chen et al. 2021; Skeie et al. 2018
Q8N142	ADSSL1	Downregulated	0.219136	0.476728	-1.06876	38	3	Chae et al. 2018; Kim et al. 2013; Skeie et al. 2018
P08118	MSMB	Upregulated	0.220845	3.73136	1.8997	56	3	Yan et al. 2024; Zou et al. 2020; An et al. 2018
P08582	MELTF; MFI2	Downregulated	0.221682	0.597914	-0.74199	87	3	Yan et al. 2024; Chen et al. 2021; Zou et al. 2020
Q8NHP8	PLBD2	Upregulated	0.226361	1.09699	0.133545	93	3	Yan et al. 2024; Chen et al. 2021; Sachdeva et al. 2024
P15259	PGAM2	Upregulated	0.228775	1.5302	0.61372	39	3	Chae et al. 2018; Skeie et al. 2018; An et al. 2018
P05388	RPLP0	Downregulated	0.230181	0.705291	-0.503709	70	3	Chae et al. 2018; Chen et al. 2021; Skeie et al. 2018
P22695	UQCRC2	Downregulated	0.232404	0.21836	-2.19522	72	3	Nunez Lopez et al. 2022; Chen et al. 2021; Skeie et al. 2018
Q15366	PCBP2	Upregulated	0.234528	3.91349	1.96846	52	3	Nunez Lopez et al. 2022; Zou et al. 2020; An et al. 2018
Q9Y5U8	MPC1	Downregulated	0.23638	0.767055	-0.382598	70	3	Chae et al. 2018; Chen et al. 2021; Skeie et al. 2018
O00754	MAN2B1	Downregulated	0.23685	0.894619	-0.160654	80	3	Samodova et al. 2025; Yan et al. 2024; Sachdeva et al. 2024
P01782	IGHV3-9	Downregulated	0.242214	0.733806	-0.44653	70	3	Yan et al. 2024; Sachdeva et al. 2024; Zou et al. 2020
P19440	GGT1	Upregulated	0.256488	1.10324	0.141741	79	3	Yan et al. 2024; Chen et al. 2021; An et al. 2018
A0A0C4DH38	IGHV5-51	Downregulated	0.258907	0.777891	-0.36236	66	3	Yan et al. 2024; Vestad et al. 2021; Sachdeva et al. 2024
P01706	IGLV2-11	Downregulated	0.261665	0.784256	-0.350604	70	3	Yan et al. 2024; Sachdeva et al. 2024; Zou et al. 2020
Q9BXR6	CFHR5	Downregulated	0.26427	0.776013	-0.365848	64	3	Nunez Lopez et al. 2022; Sachdeva et al. 2024; Li et al. 2023
Q9UIJ7	AK3	Downregulated	0.277524	0.629379	-0.668	70	3	Chae et al. 2018; Chen et al. 2021; Skeie et al. 2018
P63208	SKP1	Upregulated	0.279111	1.07818	0.108593	41	3	Zou et al. 2020; Skeie et al. 2018; An et al. 2018
Q13043	STK4	Downregulated	0.283003	0.614629	-0.702212	83	3	Nunez Lopez et al. 2022; Chen et al. 2021; Zou et al. 2020
P19623	SRM	Downregulated	0.283908	0.947178	-0.0782924	35	3	Zhao et al. 2024; Zou et al. 2020; Skeie et al. 2018
Q8IWU5	SULF2	Upregulated	0.283945	1.32402	0.404926	93	3	Yan et al. 2024; Chen et al. 2021; Sachdeva et al. 2024
Q9HB40	SCPEP1; RISC	Upregulated	0.287922	1.15051	0.202277	79	3	Yan et al. 2024; Chen et al. 2021; An et al. 2018
O43765	SGTA; SGT1	Downregulated	0.292074	0.939744	-0.0896606	75	3	Chen et al. 2021; Zou et al. 2020; An et al. 2018
O15173	PGRMC2	Upregulated	0.29473	3.19199	1.67446	72	3	Nunez Lopez et al. 2022; Chen et al. 2021; Skeie et al. 2018
P17813	ENG	Upregulated	0.312883	2.31723	1.2124	87	3	Nunez Lopez et al. 2022; Yan et al. 2024; Chen et al. 2021
Q02218	OGDH	Downregulated	0.314295	0.493252	-1.0196	72	3	Chae et al. 2018; Kim et al. 2013; Chen et al. 2021
O75323	NIPSNAP2; GBAS	Downregulated	0.321579	0.739441	-0.435492	70	3	Chae et al. 2018; Chen et al. 2021; Skeie et al. 2018
P13646	KRT13	Upregulated	0.322114	3.08089	1.62335	80	3	Samodova et al. 2025; Yan et al. 2024; Sachdeva et al. 2024
P09525	ANXA4	Upregulated	0.324145	1.00312	0.00449465	56	3	Yan et al. 2024; Zou et al. 2020; An et al. 2018
P04430	IGKV1-16	Upregulated	0.330631	1.15412	0.206788	67	3	Yan et al. 2024; Vestad et al. 2021; Lewandowicz et al. 2015
P38646	HSPA9; GRP75	Downregulated	0.330699	0.573857	-0.801237	87	3	Nunez Lopez et al. 2022; An et al. 2018; Yu et al. 2022
Q9UKX2	MYH2	Downregulated	0.348773	0.729702	-0.454621	70	3	Chae et al. 2018; Chen et al. 2021; Skeie et al. 2018
P01742	IGHV1-69	Upregulated	0.352096	1.67009	0.739923	76	3	Samodova et al. 2025; Sachdeva et al. 2024; Zou et al. 2020
P43121	MCAM	Upregulated	0.361644	1.27657	0.352267	68	3	Yan et al. 2024; Sachdeva et al. 2024; Li et al. 2023
A0A0C4DH35	IGHV3-35	Upregulated	0.363537	1.29107	0.368571	80	3	Samodova et al. 2025; Yan et al. 2024; Sachdeva et al. 2024
A0A140VKF9	A0A140VKF9	Upregulated	0.365836	1.3554	0.438715	58	3	Zhao et al. 2024; Chen et al. 2021; Skeie et al. 2018
P0DOX2	P0DOX2	Upregulated	0.37038	1.46979	0.555614	89	3	Samodova et al. 2025; Vestad et al. 2021; Chen et al. 2021
O15264	MAPK13	Downregulated	0.375495	0.367923	-1.44252	83	3	Nunez Lopez et al. 2022; Chen et al. 2021; Zou et al. 2020
Q9BUR5	APOO; MIC26	Downregulated	0.376556	0.792984	-0.334637	39	3	Chae et al. 2018; Skeie et al. 2018; An et al. 2018
P40189	IL6ST	Upregulated	0.380629	1.05041	0.0709586	93	3	Yan et al. 2024; Chen et al. 2021; Sachdeva et al. 2024
Q9GZM5	YIPF3	Upregulated	0.381661	1.80087	0.848691	93	3	Yan et al. 2024; Chen et al. 2021; Sachdeva et al. 2024
O00182	LGALS9	Upregulated	0.389763	1.72717	0.788407	87	3	Yan et al. 2024; Chen et al. 2021; Zou et al. 2020
P25789	PSMA4	Upregulated	0.393908	1.03542	0.0502144	74	3	Samodova et al. 2025; Yan et al. 2024; Zou et al. 2020
O43488	AKR7A2	Downregulated	0.399711	0.671032	-0.575546	87	3	Yan et al. 2024; Chen et al. 2021; Zou et al. 2020
P35609	ACTN2	Downregulated	0.403574	0.573999	-0.80088	70	3	Chae et al. 2018; Chen et al. 2021; Skeie et al. 2018
P48061	CXCL12	Upregulated	0.405895	1.03876	0.0548568	93	3	Yan et al. 2024; Chen et al. 2021; Sachdeva et al. 2024
Q99714	HSD17B10	Downregulated	0.41318	0.714286	-0.485425	70	3	Chae et al. 2018; Chen et al. 2021; Skeie et al. 2018
O95747	OXSR1	Downregulated	0.414354	0.931155	-0.102907	93	3	Samodova et al. 2025; Chen et al. 2021; Zou et al. 2020
Q8TE77	SSH3	Downregulated	0.418202	0.318393	-1.65112	83	3	Nunez Lopez et al. 2022; Chen et al. 2021; Zou et al. 2020
P15559	NQO1	Upregulated	0.423372	1.37857	0.463175	59	3	Samodova et al. 2025; Zou et al. 2020; Skeie et al. 2018
O75531	BANF1	Upregulated	0.4247	1.4074	0.493031	82	3	Samodova et al. 2025; Chen et al. 2021; Skeie et al. 2018
Q14254	FLOT2	Downregulated	0.427925	0.836339	-0.25784	78	3	Kim et al. 2013; Yan et al. 2024; Chen et al. 2021
P16870	CPE	Upregulated	0.432294	1.50073	0.585666	93	3	Yan et al. 2024; Chen et al. 2021; Sachdeva et al. 2024
D3DNU8	KNG1	Downregulated	0.437262	0.69531	-0.524273	58	3	Zhao et al. 2024; Chen et al. 2021; Skeie et al. 2018
P84077	ARF1	Upregulated	0.44272	1.21558	0.281644	53	3	Yan et al. 2024; Zou et al. 2020; Skeie et al. 2018
P31948	STIP1	Upregulated	0.443967	1.00952	0.0136764	48	3	Zou et al. 2020; Amorim et al. 2022; An et al. 2018
Q6E0U4	DMKN	Upregulated	0.448002	1.48577	0.571214	81	3	Yan et al. 2024; Chen et al. 2021; Nimer et al. 2023
P51452	DUSP3	Upregulated	0.44823	1.28545	0.362268	83	3	Nunez Lopez et al. 2022; Chen et al. 2021; Zou et al. 2020
A0A0B4J1X8	IGHV3-43	Upregulated	0.448492	1.81955	0.863585	65	3	Samodova et al. 2025; Sachdeva et al. 2024; Skeie et al. 2018
Q6XQN6	NAPRT	Upregulated	0.450567	2.04829	1.03442	83	3	Nunez Lopez et al. 2022; Chen et al. 2021; Zou et al. 2020
Q9UL46	PSME2	Upregulated	0.453238	1.24252	0.313265	66	3	Samodova et al. 2025; Zou et al. 2020; Amorim et al. 2022
Q8NBJ7	SUMF2	Upregulated	0.466658	1.83524	0.875971	51	3	Kim et al. 2013; Carruthers et a.l 202; Zou et al. 2020
P45954	ACADSB	Downregulated	0.468072	0.987814	-0.017689	70	3	Chae et al. 2018; Chen et al. 2021; Skeie et al. 2018
P07814	EPRS1; EPRS	Downregulated	0.471438	0.681407	-0.553411	81	3	Chae et al. 2018; Chen et al. 2021; Zou et al. 2020
P22392	NME2	Upregulated	0.471452	1.0831	0.115169	53	3	Yan et al. 2024; Zou et al. 2020; Skeie et al. 2018
P39656	DDOST; OST48	Upregulated	0.47406	1.28164	0.357993	66	3	Kim et al. 2013; Chen et al. 2021; An et al. 2018
Q9UHY7	ENOPH1	Upregulated	0.484534	1.10346	0.142037	87	3	Yan et al. 2024; Chen et al. 2021; Zou et al. 2020
P63244	RACK1; GNB2L1	Downregulated	0.487013	0.88233	-0.18061	75	3	Chen et al. 2021; Zou et al. 2020; An et al. 2018
P62249	RPS16	Downregulated	0.490728	0.933396	-0.0994382	93	3	Samodova et al. 2025; Chen et al. 2021; Zou et al. 2020
Q9BVM4	GGACT	Downregulated	0.503586	0.754714	-0.405998	73	3	Zhao et al. 2024; Yan et al. 2024; Chen et al. 2021
O43405	COCH	Upregulated	0.504537	1.31006	0.389634	70	3	Yan et al. 2024; Sachdeva et al. 2024; Zou et al. 2020
Q9UNU2	C4B	Upregulated	0.506769	1.22878	0.297228	66	3	Chen et al. 2021; Skeie et al. 2018; Nimer et al. 2023
Q9P0J0	NDUFA13	Upregulated	0.511864	1.91593	0.938047	70	3	Chae et al. 2018; Chen et al. 2021; Skeie et al. 2018
Q02487	DSC2	Upregulated	0.512046	1.3309	0.4124	70	3	Yan et al. 2024; Sachdeva et al. 2024; Zou et al. 2020
P04844	RPN2	Upregulated	0.515019	1.19933	0.262232	64	3	Chen et al. 2021; Skeie et al. 2018; An et al. 2018
Q9BXP8	PAPPA2	Downregulated	0.517006	0.955533	-0.0656226	93	3	Yan et al. 2024; Chen et al. 2021; Sachdeva et al. 2024
Q9BUD6	SPON2	Upregulated	0.518758	1.46905	0.554879	79	3	Yan et al. 2024; Chen et al. 2021; An et al. 2018
Q02978	SLC25A11	Downregulated	0.519302	0.727964	-0.45806	70	3	Chae et al. 2018; Chen et al. 2021; Skeie et al. 2018
P58499	FAM3B	Upregulated	0.523435	1.06985	0.0974132	56	3	Yan et al. 2024; Zou et al. 2020; An et al. 2018
P0DP25	CALM3; CALM3;CALM3;CALM3	Upregulated	0.526139	1.51375	0.598129	68	3	Yan et al. 2024; Sachdeva et al. 2024; Li et al. 2023
P24593	IGFBP5	Upregulated	0.530111	1.11306	0.154529	93	3	Yan et al. 2024; Chen et al. 2021; Sachdeva et al. 2024
P29966	MARCKS	Downregulated	0.538996	0.979872	-0.029335	93	3	Samodova et al. 2025; Chen et al. 2021; Zou et al. 2020
O95861	BPNT1	Upregulated	0.539761	1.29398	0.371818	75	3	Chen et al. 2021; Zou et al. 2020; An et al. 2018
Q99460	PSMD1	Downregulated	0.543384	0.889476	-0.168972	75	3	Chen et al. 2021; Zou et al. 2020; An et al. 2018
Q99598	TSNAX	Downregulated	0.545595	0.994025	-0.00864627	41	3	Zou et al. 2020; Skeie et al. 2018; An et al. 2018
P22894	MMP8	Upregulated	0.551876	1.49251	0.577738	55	3	Kim et al. 2013; Yan et al. 2024; Zou et al. 2020
Q15149	PLEC	Downregulated	0.554301	0.859464	-0.21849	93	3	Samodova et al. 2025; Chen et al. 2021; Zou et al. 2020
P25705	ATP5F1A; ATP5A1	Downregulated	0.556208	0.864549	-0.20998	83	3	Carruthers et a.l 202; Chen et al. 2021; Zou et al. 2020
H0YIC4	CS	Downregulated	0.557863	0.664678	-0.589272	58	3	Zhao et al. 2024; Chen et al. 2021; Skeie et al. 2018
P24534	EEF1B2; EF1B	Downregulated	0.559271	0.951893	-0.0711288	75	3	Chen et al. 2021; Zou et al. 2020; An et al. 2018
P12235	SLC25A4	Upregulated	0.561876	1.0465	0.0655742	70	3	Chae et al. 2018; Chen et al. 2021; Skeie et al. 2018
O75636	FCN3	Downregulated	0.565872	0.952467	-0.0702594	53	3	Li et al. 2018; Vestad et al. 2021; Li et al. 2023
P15374	UCHL3	Downregulated	0.566235	0.902936	-0.147304	75	3	Chen et al. 2021; Zou et al. 2020; An et al. 2018
P49721	PSMB2	Downregulated	0.566346	0.927783	-0.10814	93	3	Samodova et al. 2025; Chen et al. 2021; Zou et al. 2020
Q14315	FLNC	Downregulated	0.566813	0.698239	-0.518206	76	3	Yan et al. 2024; Chen et al. 2021; Skeie et al. 2018
Q16401	PSMD5	Upregulated	0.567337	1.36474	0.448625	43	3	Kim et al. 2013; Zou et al. 2020; An et al. 2018
P59666	DEFA3	Upregulated	0.572269	1.89012	0.91848	40	3	Kim et al. 2013; Zou et al. 2020; Skeie et al. 2018
P02144	MB	Upregulated	0.572731	1.51614	0.600399	87	3	Yan et al. 2024; Chen et al. 2021; Zou et al. 2020
P31944	CASP14	Downregulated	0.573196	0.784642	-0.349894	87	3	Yan et al. 2024; Chen et al. 2021; Zou et al. 2020
P16615	ATP2A2	Downregulated	0.581314	0.589108	-0.763395	81	3	Chae et al. 2018; Chen et al. 2021; Zou et al. 2020
Q96QK1	VPS35	Upregulated	0.581762	1.01305	0.0186992	75	3	Chen et al. 2021; Zou et al. 2020; An et al. 2018
P25787	PSMA2	Downregulated	0.582575	0.823174	-0.28073	89	3	Samodova et al. 2025; Chen et al. 2021; Amorim et al. 2022
Q9H9B4	SFXN1	Upregulated	0.586839	1.33155	0.413111	70	3	Chae et al. 2018; Chen et al. 2021; Skeie et al. 2018
B2R582	B2R582	Downregulated	0.588366	0.773085	-0.371301	58	3	Zhao et al. 2024; Chen et al. 2021; Skeie et al. 2018
Q9NZV1	CRIM1	Upregulated	0.589063	1.68969	0.756761	93	3	Yan et al. 2024; Chen et al. 2021; Sachdeva et al. 2024
P34059	GALNS	Upregulated	0.589961	1.03099	0.044035	79	3	Yan et al. 2024; Chen et al. 2021; An et al. 2018
H0YBL1	IMPA1	Downregulated	0.592742	0.422521	-1.2429	58	3	Zhao et al. 2024; Chen et al. 2021; Skeie et al. 2018
P09237	MMP7	Upregulated	0.599769	1.35895	0.442496	87	3	Yan et al. 2024; Chen et al. 2021; Zou et al. 2020
Q93084	ATP2A3	Downregulated	0.601558	0.980062	-0.0290548	77	3	Chae et al. 2018; Vestad et al. 2021; Chen et al. 2021
P35573	AGL	Downregulated	0.602251	0.931161	-0.102898	81	3	Chae et al. 2018; Chen et al. 2021; Zou et al. 2020
O00757	FBP2	Downregulated	0.614817	0.910586	-0.135133	39	3	Zou et al. 2020; Skeie et al. 2018; Wigger et al. 2021
A0A075B6H7	IGKV3-7	Downregulated	0.619279	0.702009	-0.510438	76	3	Yan et al. 2024; Chen et al. 2021; Skeie et al. 2018
P0DMV9	HSPA1B; HSPA1A	Upregulated	0.619982	1.07434	0.103449	53	3	Yan et al. 2024; Zou et al. 2020; Skeie et al. 2018
Q16270	IGFBP7	Upregulated	0.621159	1.15375	0.206325	93	3	Yan et al. 2024; Chen et al. 2021; Sachdeva et al. 2024
P31431	SDC4	Upregulated	0.621943	1.23477	0.304246	70	3	Yan et al. 2024; Sachdeva et al. 2024; Zou et al. 2020
Q71U36	TUBA1A	Downregulated	0.622091	0.27651	-1.8546	40	3	Kim et al. 2013; Zou et al. 2020; Skeie et al. 2018
Q9GZZ8	LACRT	Upregulated	0.62216	1.3638	0.447629	62	3	Sachdeva et al. 2024; Zou et al. 2020; Amorim et al. 2022
Q9UBI6	GNG12	Downregulated	0.625565	0.958938	-0.0604901	87	3	Yan et al. 2024; Chen et al. 2021; Zou et al. 2020
P58876	H2BC5; HIST1H2BD	Upregulated	0.632328	1.08926	0.123353	76	3	Yan et al. 2024; Chen et al. 2021; Skeie et al. 2018
P10645	CHGA	Upregulated	0.638163	1.04481	0.0632354	93	3	Yan et al. 2024; Chen et al. 2021; Sachdeva et al. 2024
Q9BRT3	MIEN1	Downregulated	0.639456	0.819854	-0.286562	87	3	Yan et al. 2024; Chen et al. 2021; Zou et al. 2020
P20073	ANXA7	Upregulated	0.644724	1.88187	0.912164	43	3	Kim et al. 2013; Zou et al. 2020; An et al. 2018
Q9Y315	DERA	Downregulated	0.650931	0.70875	-0.496651	69	3	Zhao et al. 2024; Chen et al. 2021; Zou et al. 2020
Q13200	PSMD2	Downregulated	0.651722	0.983968	-0.0233164	75	3	Chen et al. 2021; Zou et al. 2020; An et al. 2018
P15313	ATP6V1B1	Downregulated	0.651967	0.88687	-0.173206	87	3	Yan et al. 2024; Chen et al. 2021; Zou et al. 2020
Q10567	AP1B1	Downregulated	0.65853	0.829238	-0.270142	93	3	Samodova et al. 2025; Chen et al. 2021; Zou et al. 2020
Q53FR6	Q53FR6	Upregulated	0.659392	1.25306	0.325456	58	3	Zhao et al. 2024; Chen et al. 2021; Skeie et al. 2018
Q7Z351	DKFZp686N02209	Upregulated	0.670991	1.105	0.144053	58	3	Zhao et al. 2024; Chen et al. 2021; Skeie et al. 2018
P48556	PSMD8	Downregulated	0.679195	0.817007	-0.291579	75	3	Chen et al. 2021; Zou et al. 2020; An et al. 2018
P16401	H1-5; HIST1H1B	Downregulated	0.681068	0.887127	-0.172788	87	3	Yan et al. 2024; Chen et al. 2021; Zou et al. 2020
P68363	TUBA1B	Downregulated	0.683905	0.313582	-1.67309	40	3	Kim et al. 2013; Zou et al. 2020; Skeie et al. 2018
O00115	DNASE2	Downregulated	0.684062	0.937812	-0.0926301	93	3	Yan et al. 2024; Chen et al. 2021; Sachdeva et al. 2024
D3YTG3	ABI3BP	Downregulated	0.684293	0.832165	-0.265059	58	3	Zhao et al. 2024; Chen et al. 2021; Skeie et al. 2018
Q9UQ80	PA2G4	Upregulated	0.689432	1.0624	0.0873287	41	3	Zou et al. 2020; Skeie et al. 2018; An et al. 2018
Q15370	ELOB; TCEB2	Downregulated	0.692574	0.902841	-0.147457	75	3	Chen et al. 2021; Zou et al. 2020; An et al. 2018
O95154	AKR7A3	Downregulated	0.694643	0.707744	-0.4987	76	3	Yan et al. 2024; Chen et al. 2021; Skeie et al. 2018
P23470	PTPRG	Upregulated	0.697697	1.28903	0.366284	93	3	Yan et al. 2024; Chen et al. 2021; Sachdeva et al. 2024
P29692	EEF1D; EF1D	Upregulated	0.702756	1.151	0.20289	75	3	Chen et al. 2021; Zou et al. 2020; An et al. 2018
Q15257	PTPA; PPP2R4	Upregulated	0.705314	1.04057	0.0573702	93	3	Samodova et al. 2025; Chen et al. 2021; Zou et al. 2020
Q8N1N4	KRT78	Downregulated	0.71451	0.964932	-0.0515005	97	3	Samodova et al. 2025; Yan et al. 2024; Chen et al. 2021
O95274	LYPD3	Downregulated	0.718801	0.722431	-0.469068	70	3	Yan et al. 2024; Sachdeva et al. 2024; Zou et al. 2020
Q8N474	SFRP1	Downregulated	0.722508	0.906248	-0.142022	62	3	Sachdeva et al. 2024; Zou et al. 2020; Amorim et al. 2022
Q9UN37	VPS4A	Downregulated	0.725259	0.826283	-0.275291	87	3	Yan et al. 2024; Chen et al. 2021; Zou et al. 2020
P0CG05	IGLC2; IGLC2;IGLC3	Upregulated	0.727194	1.41958	0.505466	41	3	Zou et al. 2020; Skeie et al. 2018; Abdulwahab et al. 2019
Q02790	FKBP4	Downregulated	0.727604	0.819982	-0.286336	75	3	Chen et al. 2021; Zou et al. 2020; An et al. 2018
P59665	DEFA1; DEFA1;DEFA1B	Upregulated	0.733297	1.59662	0.675017	68	3	Yan et al. 2024; Sachdeva et al. 2024; Li et al. 2023
O43570	CA12	Upregulated	0.735357	1.51325	0.597654	76	3	Yan et al. 2024; Chen et al. 2021; Skeie et al. 2018
P20933	AGA	Downregulated	0.737618	0.767471	-0.381817	70	3	Yan et al. 2024; Sachdeva et al. 2024; Zou et al. 2020
P10586	PTPRF	Downregulated	0.740676	0.94738	-0.0779854	61	3	Kim et al. 2013; Yan et al. 2024; Sachdeva et al. 2024
O95881	TXNDC12	Downregulated	0.741421	0.827479	-0.273205	39	3	Zou et al. 2020; Skeie et al. 2018; Wigger et al. 2021
Q99538	LGMN	Upregulated	0.742337	1.17096	0.227695	58	3	Sachdeva et al. 2024; Zou et al. 2020; An et al. 2018
Q16851	UGP2	Downregulated	0.742348	0.944412	-0.082511	45	3	Zou et al. 2020; Amorim et al. 2022; Skeie et al. 2018
Q9BWS9	CHID1	Upregulated	0.743915	1.04607	0.0649814	58	3	Sachdeva et al. 2024; Zou et al. 2020; An et al. 2018
P07148	FABP1	Upregulated	0.75381	1.18192	0.241137	62	3	Kim et al. 2013; Yan et al. 2024; Lewandowicz et al. 2015
Q15836	VAMP3	Downregulated	0.756831	0.830926	-0.267208	64	3	Chen et al. 2021; Skeie et al. 2018; An et al. 2018
Q9HCN8	SDF2L1	Downregulated	0.760126	0.301805	-1.72831	30	3	Kim et al. 2013; Skeie et al. 2018; Wigger et al. 2021
Q9ULZ3	PYCARD	Downregulated	0.760482	0.667826	-0.582456	87	3	Yan et al. 2024; Chen et al. 2021; Zou et al. 2020
P61457	PCBD1	Downregulated	0.762147	0.921309	-0.118244	87	3	Yan et al. 2024; Chen et al. 2021; Zou et al. 2020
P07451	CA3	Downregulated	0.767784	0.483074	-1.04968	46	3	Kim et al. 2013; Sachdeva et al. 2024; Skeie et al. 2018
O95968	SCGB1D1	Upregulated	0.769479	1.37053	0.454737	62	3	Sachdeva et al. 2024; Zou et al. 2020; Amorim et al. 2022
P84103	SRSF3	Upregulated	0.770804	1.08616	0.119235	40	3	Kim et al. 2013; Zou et al. 2020; Skeie et al. 2018
Q96FQ6	S100A16	Downregulated	0.777324	0.648819	-0.624112	87	3	Yan et al. 2024; Chen et al. 2021; Zou et al. 2020
P62826	RAN	Upregulated	0.778939	1.05322	0.0748117	48	3	Zou et al. 2020; Amorim et al. 2022; An et al. 2018
Q13561	DCTN2	Upregulated	0.779581	1.31446	0.39447	75	3	Chen et al. 2021; Zou et al. 2020; An et al. 2018
Q8N6Q3	CD177	Upregulated	0.790639	1.08725	0.120678	56	3	Yan et al. 2024; Zou et al. 2020; An et al. 2018
G3V2W1	SERPINA10	Upregulated	0.794157	1.19564	0.257786	63	3	Li et al. 2018; Sachdeva et al. 2024; Li et al. 2023
Q9BUH6	PAXX; C9orf142	Upregulated	0.800043	1.10854	0.148663	72	3	Chen et al. 2021; Zou et al. 2020; Skeie et al. 2018
O75487	GPC4	Downregulated	0.802415	0.636193	-0.652463	81	3	Chen et al. 2021; Sachdeva et al. 2024; An et al. 2018
P15848	ARSB	Downregulated	0.807304	0.719239	-0.475457	93	3	Yan et al. 2024; Chen et al. 2021; Sachdeva et al. 2024
P13010	XRCC5	Upregulated	0.810559	1.08446	0.116981	72	3	Chen et al. 2021; Zou et al. 2020; Skeie et al. 2018
Q9H4M9	EHD1	Downregulated	0.810825	0.986351	-0.0198266	75	3	Chen et al. 2021; Zou et al. 2020; An et al. 2018
P05387	RPLP2	Downregulated	0.812551	0.742665	-0.429217	72	3	Chen et al. 2021; Zou et al. 2020; Skeie et al. 2018
O75556	SCGB2A1	Upregulated	0.812961	1.30934	0.38884	62	3	Sachdeva et al. 2024; Zou et al. 2020; Amorim et al. 2022
Q15746	MYLK	Downregulated	0.815387	0.818367	-0.289179	74	3	Kim et al. 2013; Chen et al. 2021; Zou et al. 2020
P09467	FBP1	Downregulated	0.818874	0.882294	-0.180669	60	3	Yan et al. 2024; Zou et al. 2020; Amorim et al. 2022
P40926	MDH2	Downregulated	0.819118	0.90781	-0.139537	53	3	Yan et al. 2024; Zou et al. 2020; Skeie et al. 2018
Q02809	PLOD1	Upregulated	0.825298	1.12093	0.164699	58	3	Sachdeva et al. 2024; Zou et al. 2020; An et al. 2018
B1AHL2	FBLN1	Downregulated	0.826282	0.791049	-0.33816	53	3	Sachdeva et al. 2024; Li et al. 2023; Skeie et al. 2018
Q5T123	SH3BGRL3	Downregulated	0.835502	0.780818	-0.356942	53	3	Sachdeva et al. 2024; Li et al. 2023; Skeie et al. 2018
Q96BQ1	FAM3D	Downregulated	0.845126	0.927024	-0.109321	75	3	Chen et al. 2021; Zou et al. 2020; An et al. 2018
O75351	VPS4B	Upregulated	0.846523	1.10907	0.149348	87	3	Yan et al. 2024; Chen et al. 2021; Zou et al. 2020
P46926	GNPDA1	Downregulated	0.850627	0.662611	-0.593767	87	3	Yan et al. 2024; Chen et al. 2021; Zou et al. 2020
O75891	ALDH1L1	Downregulated	0.851188	0.76367	-0.388979	87	3	Yan et al. 2024; Chen et al. 2021; Zou et al. 2020
Q08623	PUDP; HDHD1	Upregulated	0.85213	1.28479	0.361529	79	3	Chen et al. 2021; Zou et al. 2020; Amorim et al. 2022
P18510	IL1RN	Upregulated	0.852227	1.10908	0.149366	60	3	Yan et al. 2024; Zou et al. 2020; Amorim et al. 2022
P60903	S100A10	Downregulated	0.853046	0.900962	-0.150462	73	3	Chen et al. 2021; Zou et al. 2020; Wigger et al. 2021
P55060	CSE1L; XPO2	Downregulated	0.853514	0.926938	-0.109455	75	3	Chen et al. 2021; Zou et al. 2020; An et al. 2018
Q14764	MVP	Downregulated	0.855921	0.911239	-0.134098	74	3	Kim et al. 2013; Chen et al. 2021; Zou et al. 2020
P49419	ALDH7A1	Downregulated	0.856083	0.803938	-0.314845	53	3	Yan et al. 2024; Zou et al. 2020; Skeie et al. 2018
O15212	PFDN6; PFD6	Upregulated	0.85888	1.16874	0.224954	41	3	Zou et al. 2020; Skeie et al. 2018; An et al. 2018
P21266	GSTM3	Downregulated	0.864215	0.952268	-0.070561	45	3	Yan et al. 2024; Skeie et al. 2018; An et al. 2018
Q9NPH3	IL1RAP	Upregulated	0.871431	1.04942	0.0695926	64	3	Sachdeva et al. 2024; Zou et al. 2020; Li et al. 2023
P46459	NSF	Upregulated	0.874937	1.02686	0.0382422	75	3	Chen et al. 2021; Zou et al. 2020; An et al. 2018
P51572	BCAP31	Downregulated	0.877267	0.858931	-0.219387	72	3	Chen et al. 2021; Zou et al. 2020; Skeie et al. 2018
Q15485	FCN2	Downregulated	0.88057	0.828387	-0.271623	77	3	Vestad et al. 2021; Chen et al. 2021; Li et al. 2023
P04070	PROC	Downregulated	0.881933	0.818213	-0.289452	55	3	Kim et al. 2013; Sachdeva et al. 2024; Li et al. 2023
P55285	CDH6	Upregulated	0.88301	1.74974	0.807143	93	3	Yan et al. 2024; Chen et al. 2021; Sachdeva et al. 2024
P84085	ARF5	Upregulated	0.883269	1.01428	0.0204583	72	3	Chen et al. 2021; Zou et al. 2020; Skeie et al. 2018
O75947	ATP5PD; ATP5H	Upregulated	0.884911	1.21323	0.278849	64	3	Chen et al. 2021; Skeie et al. 2018; An et al. 2018
Q9HBR0	SLC38A10	Upregulated	0.886524	1.47422	0.559956	89	3	Chen et al. 2021; Sachdeva et al. 2024; Zou et al. 2020
P11597	CETP	Downregulated	0.886909	0.56232	-0.830538	85	3	Yan et al. 2024; Chen et al. 2021; Li et al. 2023
P09758	TACSTD2	Downregulated	0.888667	0.677601	-0.561492	87	3	Yan et al. 2024; Chen et al. 2021; Zou et al. 2020
P61020	RAB5B	Downregulated	0.889464	0.989533	-0.0151799	75	3	Chen et al. 2021; Zou et al. 2020; An et al. 2018
P21912	SDHB	Upregulated	0.891942	1.26714	0.341574	64	3	Chen et al. 2021; Skeie et al. 2018; An et al. 2018
Q9UNZ2	NSFL1C	Downregulated	0.892432	0.734485	-0.445195	55	3	Kim et al. 2013; Yan et al. 2024; Zou et al. 2020
P0DOX7	P0DOX7	Upregulated	0.892821	1.21675	0.283029	75	3	Vestad et al. 2021; Chen et al. 2021; Amorim et al. 2022
Q6P4A8	PLBD1	Downregulated	0.89414	0.682834	-0.550394	74	3	Kim et al. 2013; Chen et al. 2021; Zou et al. 2020
Q9UMX5	NENF	Upregulated	0.894465	1.10063	0.13833	45	3	Sachdeva et al. 2024; Skeie et al. 2018; Wigger et al. 2021
Q9Y5K6	CD2AP	Downregulated	0.895323	0.911472	-0.133729	73	3	Chen et al. 2021; Zou et al. 2020; Wigger et al. 2021
P16104	H2AFX; H2AX	Upregulated	0.895671	2.01706	1.01225	32	3	Kim et al. 2013; Skeie et al. 2018; An et al. 2018
P14866	HNRNPL	Upregulated	0.895676	1.16166	0.216184	40	3	Kim et al. 2013; Zou et al. 2020; Skeie et al. 2018
Q99623	PHB2	Downregulated	0.895691	0.986935	-0.0189725	75	3	Chen et al. 2021; Zou et al. 2020; An et al. 2018
O95831	AIFM1	Downregulated	0.89649	0.417499	-1.26015	75	3	Chen et al. 2021; Zou et al. 2020; An et al. 2018
Q15582	TGFBI	Downregulated	0.898871	0.777177	-0.363685	87	3	Chen et al. 2021; Sachdeva et al. 2024; Li et al. 2023
P61088	UBE2N	Upregulated	0.899534	1.01224	0.0175453	75	3	Chen et al. 2021; Zou et al. 2020; An et al. 2018
Q9BUT1	BDH2	Downregulated	0.900989	0.771791	-0.373717	87	3	Yan et al. 2024; Chen et al. 2021; Zou et al. 2020
Q9BQE3	TUBA1C	Upregulated	0.901339	1.08864	0.122533	53	3	Yan et al. 2024; Zou et al. 2020; Skeie et al. 2018
Q92954	PRG4	Downregulated	0.901684	0.934203	-0.098192	60	3	Vestad et al. 2021; Sachdeva et al. 2024; Li et al. 2023
Q9Y2S2	CRYL1	Downregulated	0.904502	0.941059	-0.0876432	56	3	Yan et al. 2024; Zou et al. 2020; An et al. 2018
Q13217	DNAJC3	Downregulated	0.905486	0.80285	-0.316797	89	3	Chen et al. 2021; Sachdeva et al. 2024; Zou et al. 2020
Q9UQN3	CHMP2B	Upregulated	0.906081	1.00671	0.00965129	87	3	Yan et al. 2024; Chen et al. 2021; Zou et al. 2020
J3QQX6	ICAM2	Upregulated	0.906193	1.11645	0.158916	87	3	Chen et al. 2021; Sachdeva et al. 2024; Li et al. 2023
O75131	CPNE3	Upregulated	0.90762	1.03362	0.0477008	87	3	Yan et al. 2024; Chen et al. 2021; Zou et al. 2020
Q16222	UAP1	Upregulated	0.91105	2.90542	1.53875	75	3	Chen et al. 2021; Zou et al. 2020; An et al. 2018
O60547	GMDS	Downregulated	0.912125	0.589895	-0.76147	74	3	Kim et al. 2013; Chen et al. 2021; Zou et al. 2020
Q9Y240	CLEC11A	Upregulated	0.914018	1.02475	0.0352724	59	3	Yan et al. 2024; Sachdeva et al. 2024; Skeie et al. 2018
Q5KU26	COLEC12	Downregulated	0.914919	0.887486	-0.172204	93	3	Yan et al. 2024; Chen et al. 2021; Sachdeva et al. 2024
Q9HDC9	APMAP	Downregulated	0.917168	0.676075	-0.564744	71	3	Vestad et al. 2021; Chen et al. 2021; An et al. 2018
P49755	TMED10	Downregulated	0.92024	0.743189	-0.428199	72	3	Chen et al. 2021; Zou et al. 2020; Skeie et al. 2018
P05452	CLEC3B	Downregulated	0.921581	0.929064	-0.10615	63	3	Li et al. 2018; Yan et al. 2024; Zou et al. 2020
Q86VP6	CAND1	Downregulated	0.922084	0.989871	-0.014688	75	3	Chen et al. 2021; Zou et al. 2020; An et al. 2018
P12035	KRT3	Downregulated	0.92528	0.815575	-0.29411	92	3	Ferreira da Silva et al. 2024; Chen et al. 2021; Skeie et al. 2018
P33151	CDH5	Upregulated	0.925783	1.09176	0.126652	68	3	Yan et al. 2024; Sachdeva et al. 2024; Li et al. 2023
P55795	HNRNPH2	Downregulated	0.92623	0.559252	-0.838429	72	3	Chen et al. 2021; Zou et al. 2020; Skeie et al. 2018
P02538	KRT6A	Upregulated	0.926347	1.09705	0.133627	85	3	Yan et al. 2024; Chen et al. 2021; Li et al. 2023
Q06828	FMOD	Upregulated	0.926941	1.47898	0.564606	58	3	Sachdeva et al. 2024; Zou et al. 2020; An et al. 2018
O75936	BBOX1	Downregulated	0.927572	0.744527	-0.425604	87	3	Yan et al. 2024; Chen et al. 2021; Zou et al. 2020
P02792	FTL	Upregulated	0.928086	1.20957	0.274496	87	3	Yan et al. 2024; Chen et al. 2021; Zou et al. 2020
O76003	GLRX3	Upregulated	0.928565	1.14957	0.201096	75	3	Chen et al. 2021; Zou et al. 2020; An et al. 2018
Q5IJ48	CRB2	Upregulated	0.929447	1.61356	0.690243	76	3	Yan et al. 2024; Chen et al. 2021; Skeie et al. 2018
P26373	RPL13	Upregulated	0.931587	1.56826	0.649162	74	3	Kim et al. 2013; Chen et al. 2021; Zou et al. 2020
Q96EE4	CCDC126	Downregulated	0.934934	0.905487	-0.143234	93	3	Yan et al. 2024; Chen et al. 2021; Sachdeva et al. 2024
P49588	AARS1; AARS	Upregulated	0.935736	1.37152	0.455777	72	3	Chen et al. 2021; Zou et al. 2020; Skeie et al. 2018
Q9BTV4	TMEM43	Upregulated	0.936802	1.26399	0.337981	64	3	Kim et al. 2013; Chen et al. 2021; Wigger et al. 2021
O95841	ANGPTL1	Downregulated	0.93751	0.961012	-0.0573743	89	3	Chen et al. 2021; Sachdeva et al. 2024; Zou et al. 2020
P36952	SERPINB5	Downregulated	0.938066	0.592243	-0.755739	79	3	Chen et al. 2021; Zou et al. 2020; Amorim et al. 2022
Q16706	MAN2A1	Downregulated	0.939687	0.821424	-0.283801	93	3	Yan et al. 2024; Chen et al. 2021; Sachdeva et al. 2024
O60234	GMFG	Upregulated	0.940966	1.00652	0.00937326	74	3	Kim et al. 2013; Chen et al. 2021; Zou et al. 2020
Q15435	PPP1R7	Downregulated	0.941354	0.997155	-0.00411042	72	3	Chen et al. 2021; Zou et al. 2020; Skeie et al. 2018
Q14914	PTGR1	Downregulated	0.941755	0.995105	-0.00707912	56	3	Yan et al. 2024; Zou et al. 2020; An et al. 2018
P46781	RPS9	Downregulated	0.94266	0.871778	-0.197967	72	3	Chen et al. 2021; Zou et al. 2020; Skeie et al. 2018
P25786	PSMA1	Upregulated	0.942694	1.13132	0.178013	79	3	Chen et al. 2021; Zou et al. 2020; Amorim et al. 2022
Q9HCY8	S100A14	Downregulated	0.942765	0.893936	-0.161757	87	3	Yan et al. 2024; Chen et al. 2021; Zou et al. 2020
O15020	SPTBN2	Downregulated	0.942981	0.601622	-0.733071	72	3	Chen et al. 2021; Zou et al. 2020; Skeie et al. 2018
Q03252	LMNB2	Downregulated	0.945651	0.567547	-0.817188	72	3	Chen et al. 2021; Zou et al. 2020; Skeie et al. 2018
P06276	BCHE	Upregulated	0.947854	1.0735	0.102329	63	3	Li et al. 2018; Sachdeva et al. 2024; Li et al. 2023
P62942	FKBP1A	Upregulated	0.947952	1.21781	0.284294	87	3	Yan et al. 2024; Chen et al. 2021; Zou et al. 2020
P62081	RPS7	Downregulated	0.948597	0.718663	-0.476612	72	3	Chen et al. 2021; Zou et al. 2020; Skeie et al. 2018
P08493	MGP	Downregulated	0.948824	0.345917	-1.5315	78	3	Chen et al. 2021; Sachdeva et al. 2024; Skeie et al. 2018
Q00610	CLTC	Downregulated	0.949693	0.975308	-0.0360709	45	3	Vestad et al. 2021; Zou et al. 2020; Skeie et al. 2018
P53004	BLVRA	Downregulated	0.950439	0.867235	-0.205505	72	3	Chen et al. 2021; Zou et al. 2020; Skeie et al. 2018
P21399	ACO1	Downregulated	0.950608	0.825662	-0.276377	87	3	Yan et al. 2024; Chen et al. 2021; Zou et al. 2020
P08311	CTSG	Downregulated	0.950858	0.754254	-0.406877	74	3	Kim et al. 2013; Chen et al. 2021; Zou et al. 2020
P62318	SNRPD3	Downregulated	0.95086	0.744656	-0.425354	72	3	Chen et al. 2021; Zou et al. 2020; Skeie et al. 2018
Q96QV6	H2AC1; HIST1H2AA	Upregulated	0.951032	2.09997	1.07037	63	3	Kim et al. 2013; Chen et al. 2021; Skeie et al. 2018
P53621	COPA	Downregulated	0.952071	0.892044	-0.164813	72	3	Chen et al. 2021; Zou et al. 2020; Skeie et al. 2018
Q02383	SEMG2	Downregulated	0.95237	0.323176	-1.62961	64	3	Chen et al. 2021; Skeie et al. 2018; An et al. 2018
O95169	NDUFB8	Upregulated	0.952936	1.6936	0.760091	63	3	Kim et al. 2013; Chen et al. 2021; Skeie et al. 2018
P12110	COL6A2	Downregulated	0.953778	0.717152	-0.479649	80	3	Kim et al. 2013; Chen et al. 2021; Sachdeva et al. 2024
O75369	FLNB	Upregulated	0.954155	1.02908	0.0413538	75	3	Chen et al. 2021; Zou et al. 2020; An et al. 2018
Q13618	CUL3	Downregulated	0.955353	0.92869	-0.106731	75	3	Chen et al. 2021; Zou et al. 2020; An et al. 2018
Q99972	MYOC	Downregulated	0.95544	0.776535	-0.364878	59	3	Yan et al. 2024; Sachdeva et al. 2024; Skeie et al. 2018
Q15628	TRADD	Downregulated	0.958595	0.557301	-0.843471	72	3	Chen et al. 2021; Zou et al. 2020; Skeie et al. 2018
Q01105	SET	Upregulated	0.958714	1.05729	0.080373	74	3	Kim et al. 2013; Chen et al. 2021; Zou et al. 2020
Q00169	PITPNA	Downregulated	0.959193	0.909065	-0.137544	89	3	Chen et al. 2021; Sachdeva et al. 2024; Zou et al. 2020
P58107	EPPK1	Downregulated	0.959417	0.864741	-0.20966	72	3	Chen et al. 2021; Zou et al. 2020; Skeie et al. 2018
P08236	GUSB	Downregulated	0.960111	0.770042	-0.376992	122	3	Yan et al. 2024; Chen et al. 2021; Yu et al. 2022
P07741	APRT	Downregulated	0.961482	0.901899	-0.148962	72	3	Chen et al. 2021; Zou et al. 2020; Skeie et al. 2018
P09669	COX6C	Downregulated	0.961992	0.907044	-0.140756	63	3	Kim et al. 2013; Chen et al. 2021; Skeie et al. 2018
Q12765	SCRN1	Upregulated	0.962099	1.3086	0.38802	72	3	Chen et al. 2021; Zou et al. 2020; Skeie et al. 2018
Q9Y376	CAB39	Downregulated	0.962376	0.925528	-0.111652	75	3	Chen et al. 2021; Zou et al. 2020; An et al. 2018
O75347	TBCA	Downregulated	0.962584	0.702153	-0.510143	89	3	Chen et al. 2021; Sachdeva et al. 2024; Zou et al. 2020
P17980	PSMC3	Downregulated	0.963218	0.744545	-0.425568	74	3	Kim et al. 2013; Chen et al. 2021; Zou et al. 2020
Q9NY33	DPP3	Upregulated	0.96359	1.01178	0.0169013	48	3	Zou et al. 2020; Amorim et al. 2022; An et al. 2018
P43686	PSMC4	Downregulated	0.964971	0.529509	-0.917272	72	3	Chen et al. 2021; Zou et al. 2020; Skeie et al. 2018
P60842	EIF4A1	Downregulated	0.965196	0.709309	-0.495513	40	3	Kim et al. 2013; Zou et al. 2020; Skeie et al. 2018
P42704	LRPPRC	Downregulated	0.965282	0.968762	-0.0457858	63	3	Kim et al. 2013; Chen et al. 2021; Skeie et al. 2018
P33176	KIF5B	Downregulated	0.965847	0.958862	-0.0606051	73	3	Chen et al. 2021; Zou et al. 2020; Wigger et al. 2021
P30048	PRDX3	Downregulated	0.965918	0.769053	-0.378845	87	3	Yan et al. 2024; Chen et al. 2021; Zou et al. 2020
Q9NWV4	CZIB; C1orf123	Upregulated	0.96607	1.34168	0.424043	72	3	Chen et al. 2021; Zou et al. 2020; Skeie et al. 2018
Q12797	ASPH	Downregulated	0.966193	0.737528	-0.439231	89	3	Chen et al. 2021; Sachdeva et al. 2024; Zou et al. 2020
P26927	MST1	Upregulated	0.966432	1.3602	0.443821	87	3	Chen et al. 2021; Sachdeva et al. 2024; Li et al. 2023
Q15046	KARS1; KARS	Downregulated	0.966828	0.97202	-0.0409421	72	3	Chen et al. 2021; Zou et al. 2020; Skeie et al. 2018
Q92499	DDX1	Downregulated	0.967324	0.88181	-0.18146	72	3	Chen et al. 2021; Zou et al. 2020; Skeie et al. 2018
Q04917	YWHAH	Downregulated	0.967629	0.863161	-0.212298	79	3	Vestad et al. 2021; Chen et al. 2021; Zou et al. 2020
P23083	IGHV1-2; IGHV1-18	Upregulated	0.968035	1.04078	0.0576633	62	3	Sachdeva et al. 2024; Zou et al. 2020; Amorim et al. 2022
Q9NY97	B3GNT2	Downregulated	0.968206	0.772733	-0.371958	93	3	Yan et al. 2024; Chen et al. 2021; Sachdeva et al. 2024
Q8N4T8	CBR4	Downregulated	0.968609	0.438566	-1.18913	63	3	Kim et al. 2013; Chen et al. 2021; Skeie et al. 2018
Q16775	HAGH; GLO2	Downregulated	0.968688	0.730046	-0.45394	75	3	Chen et al. 2021; Zou et al. 2020; An et al. 2018
P25325	MPST	Upregulated	0.96881	1.15326	0.205714	87	3	Yan et al. 2024; Chen et al. 2021; Zou et al. 2020
Q13151	HNRNPA0	Downregulated	0.969038	0.677761	-0.561151	62	3	Chen et al. 2021; Skeie et al. 2018; Wigger et al. 2021
G3V0E5	TFRC	Upregulated	0.9693	1.07551	0.105018	70	3	Chen et al. 2021; Li et al. 2023; Skeie et al. 2018
Q86VN1	VPS36	Downregulated	0.96959	0.82285	-0.281298	72	3	Chen et al. 2021; Zou et al. 2020; Skeie et al. 2018
Q9H008	LHPP	Downregulated	0.97074	0.790474	-0.33921	72	3	Chen et al. 2021; Zou et al. 2020; Skeie et al. 2018
P11498	PC	Upregulated	0.971007	1.17699	0.235104	63	3	Kim et al. 2013; Chen et al. 2021; Skeie et al. 2018
Q9NQR4	NIT2	Downregulated	0.97162	0.756872	-0.401879	72	3	Chen et al. 2021; Zou et al. 2020; Skeie et al. 2018
Q15293	RCN1	Upregulated	0.972278	1.22918	0.297698	89	3	Chen et al. 2021; Sachdeva et al. 2024; Zou et al. 2020
P08237	PFKM	Upregulated	0.97273	1.37663	0.461141	72	3	Chen et al. 2021; Zou et al. 2020; Skeie et al. 2018
O75340	PDCD6	Upregulated	0.973934	1.0637	0.0890872	87	3	Yan et al. 2024; Chen et al. 2021; Zou et al. 2020
Q9Y617	PSAT1	Downregulated	0.973953	0.684611	-0.546645	87	3	Yan et al. 2024; Chen et al. 2021; Zou et al. 2020
Q96C23	GALM	Downregulated	0.974059	0.964662	-0.0519044	87	3	Yan et al. 2024; Chen et al. 2021; Zou et al. 2020
P35914	HMGCL	Upregulated	0.974117	1.21557	0.281638	63	3	Kim et al. 2013; Chen et al. 2021; Skeie et al. 2018
Q15121	PEA15	Downregulated	0.974925	0.978034	-0.0320435	79	3	Chen et al. 2021; Zou et al. 2020; Amorim et al. 2022
P15291	B4GALT1	Downregulated	0.974932	0.782414	-0.353996	93	3	Yan et al. 2024; Chen et al. 2021; Sachdeva et al. 2024
Q86UX7	FERMT3	Downregulated	0.974933	0.851999	-0.231076	70	3	Kim et al. 2013; Vestad et al. 2021; Chen et al. 2021
Q96RF0	SNX18	Upregulated	0.975107	1.26549	0.339699	74	3	Kim et al. 2013; Chen et al. 2021; Zou et al. 2020
Q02338	BDH1	Upregulated	0.975152	1.07851	0.109043	78	3	Kim et al. 2013; Yan et al. 2024; Chen et al. 2021
P62244	RPS15A	Upregulated	0.975444	1.06527	0.0912205	72	3	Chen et al. 2021; Zou et al. 2020; Skeie et al. 2018
O00264	PGRMC1	Downregulated	0.975926	0.999107	-0.00128953	78	3	Chen et al. 2021; Sachdeva et al. 2024; Skeie et al. 2018
P43234	CTSO	Upregulated	0.976178	1.12967	0.175898	93	3	Yan et al. 2024; Chen et al. 2021; Sachdeva et al. 2024
P29350	PTPN6	Upregulated	0.976194	1.12477	0.169635	74	3	Kim et al. 2013; Chen et al. 2021; Zou et al. 2020
Q9GZN4	PRSS22	Upregulated	0.976293	1.00308	0.00443736	87	3	Yan et al. 2024; Chen et al. 2021; Zou et al. 2020
O00231	PSMD11	Downregulated	0.97762	0.914653	-0.128703	72	3	Chen et al. 2021; Zou et al. 2020; Skeie et al. 2018
Q9H3N1	TMX1	Upregulated	0.977969	1.45459	0.540617	62	3	Chen et al. 2021; Skeie et al. 2018; Wigger et al. 2021
P34896	SHMT1	Downregulated	0.978046	0.721523	-0.470882	87	3	Yan et al. 2024; Chen et al. 2021; Zou et al. 2020
P50991	CCT4	Downregulated	0.978204	0.880209	-0.184082	72	3	Chen et al. 2021; Zou et al. 2020; Skeie et al. 2018
P61006	RAB8A	Downregulated	0.978299	0.878424	-0.187011	72	3	Chen et al. 2021; Zou et al. 2020; Skeie et al. 2018
P54136	RARS1; RARS	Downregulated	0.978628	0.999834	-0.000238807	72	3	Chen et al. 2021; Zou et al. 2020; Skeie et al. 2018
Q07065	CKAP4	Downregulated	0.978646	0.708376	-0.497414	62	3	Chen et al. 2021; Skeie et al. 2018; Wigger et al. 2021
A0A087WVQ6	CLTC	Upregulated	0.978933	1.17812	0.236489	78	3	Chen et al. 2021; Sachdeva et al. 2024; Skeie et al. 2018
Q12913	PTPRJ	Downregulated	0.979197	0.84892	-0.236299	79	3	Yan et al. 2024; Chen et al. 2021; An et al. 2018
P28062	PSMB8	Upregulated	0.979595	1.22282	0.290214	47	3	Kim et al. 2013; Zou et al. 2020; Amorim et al. 2022
Q3LXA3	TKFC; DAK	Downregulated	0.980045	0.789483	-0.341021	75	3	Chen et al. 2021; Zou et al. 2020; An et al. 2018
O95394	PGM3; AGM1	Upregulated	0.980187	1.17928	0.23791	75	3	Chen et al. 2021; Zou et al. 2020; An et al. 2018
P17987	TCP1	Downregulated	0.980509	0.827122	-0.273828	72	3	Chen et al. 2021; Zou et al. 2020; Skeie et al. 2018
Q02878	RPL6	Downregulated	0.980601	0.664036	-0.590666	74	3	Kim et al. 2013; Chen et al. 2021; Zou et al. 2020
A0A0B4J231	IGLL5	Downregulated	0.980985	0.878015	-0.187682	53	3	Sachdeva et al. 2024; Li et al. 2023; Skeie et al. 2018
P02814	SMR3B	Downregulated	0.981154	0.691492	-0.532215	79	3	Chen et al. 2021; Zou et al. 2020; Amorim et al. 2022
Q9Y570	PPME1	Downregulated	0.981157	0.742756	-0.42904	64	3	Chen et al. 2021; Skeie et al. 2018; An et al. 2018
Q06481	APLP2	Upregulated	0.981265	1.05737	0.0804758	93	3	Yan et al. 2024; Chen et al. 2021; Sachdeva et al. 2024
P00326	ADH1C	Upregulated	0.981611	1.08501	0.117702	74	3	Kim et al. 2013; Chen et al. 2021; Zou et al. 2020
P49792	RANBP2	Downregulated	0.981998	0.816213	-0.292983	62	3	Chen et al. 2021; Skeie et al. 2018; Wigger et al. 2021
P17858	PFKL	Downregulated	0.982123	0.852787	-0.229742	72	3	Chen et al. 2021; Zou et al. 2020; Skeie et al. 2018
Q9H444	CHMP4B	Upregulated	0.982241	1.00997	0.0143103	72	3	Chen et al. 2021; Zou et al. 2020; Skeie et al. 2018
P62280	RPS11	Downregulated	0.982407	0.753429	-0.408457	74	3	Kim et al. 2013; Chen et al. 2021; Zou et al. 2020
H7BZJ3	PDIA3	Downregulated	0.982768	0.683883	-0.548179	62	3	Chen et al. 2021; Skeie et al. 2018; Wigger et al. 2021
A0A087WTF6	NCAM1	Upregulated	0.982772	1.04905	0.0690807	70	3	Chen et al. 2021; Li et al. 2023; Skeie et al. 2018
P52943	CRIP2	Upregulated	0.983093	1.3517	0.43478	72	3	Chen et al. 2021; Zou et al. 2020; Skeie et al. 2018
A0A286YFJ8	IGHG4	Upregulated	0.983823	1.25029	0.322266	87	3	Chen et al. 2021; Sachdeva et al. 2024; Li et al. 2023
A0A1B0GW68	ASAH1	Downregulated	0.984247	0.851244	-0.232356	78	3	Chen et al. 2021; Sachdeva et al. 2024; Skeie et al. 2018
A0A087X0S5	COL6A1	Downregulated	0.984263	0.719229	-0.475477	78	3	Chen et al. 2021; Sachdeva et al. 2024; Skeie et al. 2018
P20337	RAB3B	Upregulated	0.984499	1.23327	0.302487	65	3	Chen et al. 2021; An et al. 2018; Wigger et al. 2021
Q8NCC3	PLA2G15	Downregulated	0.984499	0.966885	-0.0485832	93	3	Yan et al. 2024; Chen et al. 2021; Sachdeva et al. 2024
Q86SF2	GALNT7	Upregulated	0.984729	1.01225	0.0175707	89	3	Chen et al. 2021; Sachdeva et al. 2024; Zou et al. 2020
Q8WUW1	BRK1	Downregulated	0.98494	0.80858	-0.306538	72	3	Chen et al. 2021; Zou et al. 2020; Skeie et al. 2018
P36507	MAP2K2	Downregulated	0.984978	0.921361	-0.118161	72	3	Chen et al. 2021; Zou et al. 2020; Skeie et al. 2018
P12532	CKMT1A;CKMT1B; CKMT1A	Downregulated	0.984984	0.750269	-0.414521	72	3	Chen et al. 2021; Zou et al. 2020; Skeie et al. 2018
P52790	HK3	Downregulated	0.985088	0.536018	-0.899646	74	3	Kim et al. 2013; Chen et al. 2021; Zou et al. 2020
P61160	ACTR2	Downregulated	0.985334	0.677852	-0.560959	72	3	Chen et al. 2021; Zou et al. 2020; Skeie et al. 2018
O00483	NDUFA4	Upregulated	0.985599	1.31021	0.3898	62	3	Chen et al. 2021; Skeie et al. 2018; Wigger et al. 2021
P62424	RPL7A	Downregulated	0.985614	0.583584	-0.776987	74	3	Kim et al. 2013; Chen et al. 2021; Zou et al. 2020
O60784	TOM1	Upregulated	0.985635	1.11773	0.160569	75	3	Chen et al. 2021; Zou et al. 2020; An et al. 2018
O14907	TAX1BP3	Upregulated	0.985748	1.04477	0.063188	72	3	Chen et al. 2021; Zou et al. 2020; Skeie et al. 2018
P62269	RPS18	Upregulated	0.985973	1.14818	0.199349	72	3	Chen et al. 2021; Zou et al. 2020; Skeie et al. 2018
P28072	PSMB6	Downregulated	0.9861	0.898503	-0.154404	72	3	Chen et al. 2021; Zou et al. 2020; Skeie et al. 2018
O75533	SF3B1	Downregulated	0.986143	0.792806	-0.33496	72	3	Chen et al. 2021; Zou et al. 2020; Skeie et al. 2018
C9JFR7	CYCS	Upregulated	0.986671	1.01015	0.0145693	78	3	Chen et al. 2021; Sachdeva et al. 2024; Skeie et al. 2018
P62266	RPS23	Upregulated	0.986927	1.13701	0.185245	72	3	Chen et al. 2021; Zou et al. 2020; Skeie et al. 2018
Q15847	ADIRF; C10orf116	Downregulated	0.986942	0.754446	-0.40651	74	3	Kim et al. 2013; Chen et al. 2021; Zou et al. 2020
P07476	IVL	Downregulated	0.987919	0.79172	-0.336938	73	3	Chen et al. 2021; Zou et al. 2020; Wigger et al. 2021
P56385	ATP5ME; ATP5I	Upregulated	0.988012	1.01181	0.0169363	72	3	Chen et al. 2021; Zou et al. 2020; Skeie et al. 2018
P61081	UBE2M	Downregulated	0.988017	0.54647	-0.871786	72	3	Chen et al. 2021; Zou et al. 2020; Skeie et al. 2018
P62851	RPS25	Upregulated	0.988073	1.17881	0.237327	72	3	Chen et al. 2021; Zou et al. 2020; Skeie et al. 2018
Q14166	TTLL12	Downregulated	0.988466	0.876746	-0.189769	72	3	Chen et al. 2021; Zou et al. 2020; Skeie et al. 2018
P26885	FKBP2	Downregulated	0.988483	0.802065	-0.318209	64	3	Chen et al. 2021; Skeie et al. 2018; An et al. 2018
Q9NT62	ATG3	Downregulated	0.98941	0.804202	-0.31437	72	3	Chen et al. 2021; Zou et al. 2020; Skeie et al. 2018
O76027	ANXA9	Downregulated	0.989562	0.891126	-0.166299	72	3	Chen et al. 2021; Zou et al. 2020; Skeie et al. 2018
B4DLR8	NQO1	Upregulated	0.989781	1.78616	0.836857	78	3	Chen et al. 2021; Sachdeva et al. 2024; Skeie et al. 2018
G3V2B9	SERPINA1	Upregulated	0.989812	1.00789	0.0113343	78	3	Chen et al. 2021; Sachdeva et al. 2024; Skeie et al. 2018
Q9P1F3	ABRACL	Downregulated	0.989917	0.925109	-0.112305	79	3	Chen et al. 2021; Zou et al. 2020; Amorim et al. 2022
O00232	PSMD12	Downregulated	0.989929	0.902868	-0.147412	72	3	Chen et al. 2021; Zou et al. 2020; Skeie et al. 2018
O60568	PLOD3	Downregulated	0.989947	0.724436	-0.46507	81	3	Chen et al. 2021; Sachdeva et al. 2024; An et al. 2018
P52895	AKR1C2	Upregulated	0.990005	1.20167	0.265042	68	3	Chen et al. 2021; Amorim et al. 2022; Skeie et al. 2018
O75886	STAM2	Downregulated	0.990035	0.748758	-0.417428	64	3	Chen et al. 2021; Skeie et al. 2018; An et al. 2018
P50570	DNM2	Downregulated	0.990092	0.920112	-0.120118	72	3	Chen et al. 2021; Zou et al. 2020; Skeie et al. 2018
P22234	PAICS	Downregulated	0.990171	0.837841	-0.255251	72	3	Chen et al. 2021; Zou et al. 2020; Skeie et al. 2018
Q7Z7M0	MEGF8	Downregulated	0.990223	0.949516	-0.0747352	93	3	Yan et al. 2024; Chen et al. 2021; Sachdeva et al. 2024
Q9HAB8	PPCS	Downregulated	0.990527	0.930227	-0.104345	72	3	Chen et al. 2021; Zou et al. 2020; Skeie et al. 2018
Q92484	SMPDL3A	Downregulated	0.991049	0.747628	-0.419607	93	3	Yan et al. 2024; Chen et al. 2021; Sachdeva et al. 2024
P43034	PAFAH1B1	Downregulated	0.991248	0.903758	-0.145992	72	3	Chen et al. 2021; Zou et al. 2020; Skeie et al. 2018
P78371	CCT2	Downregulated	0.991357	0.852773	-0.229766	72	3	Chen et al. 2021; Zou et al. 2020; Skeie et al. 2018
P40394	ADH7	Downregulated	0.99139	0.96384	-0.0531343	62	3	Sachdeva et al. 2024; Zou et al. 2020; Amorim et al. 2022
Q7L2H7	EIF3M	Upregulated	0.991467	1.06574	0.0918545	75	3	Chen et al. 2021; Zou et al. 2020; An et al. 2018
Q32Q12	NME1-NME2	Downregulated	0.991709	0.779022	-0.360264	78	3	Chen et al. 2021; Sachdeva et al. 2024; Skeie et al. 2018
Q02750	MAP2K1	Downregulated	0.991726	0.877495	-0.188537	72	3	Chen et al. 2021; Zou et al. 2020; Skeie et al. 2018
Q9NSD9	FARSB	Downregulated	0.991854	0.899099	-0.153448	72	3	Chen et al. 2021; Zou et al. 2020; Skeie et al. 2018
Q9GZP4	PITHD1	Upregulated	0.992218	1.10561	0.144845	63	3	Kim et al. 2013; Chen et al. 2021; Skeie et al. 2018
Q99747	NAPG	Upregulated	0.992301	1.21527	0.281272	72	3	Chen et al. 2021; Zou et al. 2020; Skeie et al. 2018
B1AKG0	CFHR1	Downregulated	0.992483	0.775133	-0.367484	71	3	Li et al. 2018; Chen et al. 2021; Skeie et al. 2018
P62195	PSMC5	Downregulated	0.992577	0.720359	-0.473212	72	3	Chen et al. 2021; Zou et al. 2020; Skeie et al. 2018
P35606	COPB2	Downregulated	0.992724	0.925137	-0.112261	72	3	Chen et al. 2021; Zou et al. 2020; Skeie et al. 2018
Q13103	SPP2	Downregulated	0.993037	0.513197	-0.962414	116	3	Chen et al. 2021; Li et al. 2023; Yu et al. 2022
Q99832	CCT7	Downregulated	0.993068	0.946582	-0.0792006	72	3	Chen et al. 2021; Zou et al. 2020; Skeie et al. 2018
Q9NQ48	LZTFL1	Upregulated	0.99359	1.00828	0.0118973	72	3	Chen et al. 2021; Zou et al. 2020; Skeie et al. 2018
P17050	NAGA	Downregulated	0.993603	0.771171	-0.374878	93	3	Yan et al. 2024; Chen et al. 2021; Sachdeva et al. 2024
A0A087WUQ6	GPX1	Upregulated	0.993768	1.30189	0.380612	78	3	Chen et al. 2021; Sachdeva et al. 2024; Skeie et al. 2018
O15143	ARPC1B	Downregulated	0.993775	0.938022	-0.0923056	72	3	Chen et al. 2021; Zou et al. 2020; Skeie et al. 2018
Q16666	IFI16	Downregulated	0.993821	0.989672	-0.0149779	74	3	Kim et al. 2013; Chen et al. 2021; Zou et al. 2020
Q14894	CRYM	Downregulated	0.994	0.99021	-0.0141942	75	3	Chen et al. 2021; Zou et al. 2020; An et al. 2018
P29508	SERPINB3	Downregulated	0.994076	0.565835	-0.821547	87	3	Yan et al. 2024; Chen et al. 2021; Zou et al. 2020
P49257	LMAN1	Downregulated	0.994193	0.940473	-0.0885416	58	3	Sachdeva et al. 2024; Zou et al. 2020; An et al. 2018
P48643	CCT5	Downregulated	0.994277	0.772827	-0.371782	72	3	Chen et al. 2021; Zou et al. 2020; Skeie et al. 2018
Q04609	FOLH1	Upregulated	0.994331	1.24766	0.319222	75	3	Chen et al. 2021; Zou et al. 2020; An et al. 2018
P22061	PCMT1	Downregulated	0.994357	0.71395	-0.486105	89	3	Chen et al. 2021; Sachdeva et al. 2024; Zou et al. 2020
P47755	CAPZA2	Downregulated	0.994398	0.813677	-0.297471	79	3	Vestad et al. 2021; Chen et al. 2021; Zou et al. 2020
P09936	UCHL1	Upregulated	0.994744	1.2557	0.328496	81	3	Chen et al. 2021; Sachdeva et al. 2024; An et al. 2018
P52788	SMS	Downregulated	0.994893	0.905395	-0.143381	72	3	Chen et al. 2021; Zou et al. 2020; Skeie et al. 2018
Q06124	PTPN11	Downregulated	0.994987	0.903923	-0.145729	72	3	Chen et al. 2021; Zou et al. 2020; Skeie et al. 2018
P36969	GPX4	Downregulated	0.995153	0.967412	-0.0477975	41	3	Zou et al. 2020; Skeie et al. 2018; An et al. 2018
Q14696	MESD; MESDC2	Downregulated	0.995166	0.984915	-0.0219283	45	3	Sachdeva et al. 2024; Skeie et al. 2018; Wigger et al. 2021
Q96K76	USP47	Downregulated	0.995174	0.974166	-0.0377606	72	3	Chen et al. 2021; Zou et al. 2020; Skeie et al. 2018
Q96G03	PGM2	Downregulated	0.995198	0.891962	-0.164945	72	3	Chen et al. 2021; Zou et al. 2020; Skeie et al. 2018
Q5TDH0	DDI2	Downregulated	0.995298	0.600875	-0.734863	72	3	Chen et al. 2021; Zou et al. 2020; Skeie et al. 2018
Q6GMV3	PTRHD1	Downregulated	0.995334	0.90461	-0.144633	72	3	Chen et al. 2021; Zou et al. 2020; Skeie et al. 2018
Q15008	PSMD6	Upregulated	0.995409	1.33695	0.418941	72	3	Chen et al. 2021; Zou et al. 2020; Skeie et al. 2018
O94813	SLIT2	Upregulated	0.995457	1.56884	0.6497	81	3	Chen et al. 2021; Sachdeva et al. 2024; An et al. 2018
Q9Y678	COPG1	Downregulated	0.995518	0.94657	-0.0792186	72	3	Chen et al. 2021; Zou et al. 2020; Skeie et al. 2018
O60701	UGDH	Downregulated	0.995611	0.877077	-0.189225	75	3	Chen et al. 2021; Zou et al. 2020; An et al. 2018
Q9NTK5	OLA1	Downregulated	0.995647	0.8942	-0.16133	75	3	Chen et al. 2021; Zou et al. 2020; An et al. 2018
P48059	LIMS1	Upregulated	0.996023	1.21592	0.282049	72	3	Chen et al. 2021; Zou et al. 2020; Skeie et al. 2018
Q01813	PFKP	Downregulated	0.996194	0.945069	-0.0815084	72	3	Chen et al. 2021; Zou et al. 2020; Skeie et al. 2018
P31939	ATIC	Downregulated	0.99629	0.799766	-0.322351	79	3	Chen et al. 2021; Zou et al. 2020; Amorim et al. 2022
Q9Y3D6	FIS1	Upregulated	0.996385	1.02556	0.0364055	62	3	Chen et al. 2021; Skeie et al. 2018; Wigger et al. 2021
Q9ULD0	OGDHL	Upregulated	0.996534	1.06615	0.0924063	72	3	Chen et al. 2021; Zou et al. 2020; Skeie et al. 2018
P84095	RHOG	Upregulated	0.996607	1.10035	0.137957	74	3	Kim et al. 2013; Chen et al. 2021; Zou et al. 2020
Q01082	SPTBN1	Downregulated	0.996614	0.968631	-0.0459805	72	3	Chen et al. 2021; Zou et al. 2020; Skeie et al. 2018
Q9GZM7	TINAGL1	Downregulated	0.996647	0.839987	-0.251561	87	3	Yan et al. 2024; Chen et al. 2021; Zou et al. 2020
Q641Q3	METRNL	Downregulated	0.99684	0.702104	-0.510244	78	3	Chen et al. 2021; Sachdeva et al. 2024; Skeie et al. 2018
Q15181	PPA1	Downregulated	0.99753	0.91439	-0.129119	72	3	Chen et al. 2021; Zou et al. 2020; Skeie et al. 2018
Q6PGP7	SKIC3; TTC37	Downregulated	0.997649	0.910029	-0.136016	72	3	Chen et al. 2021; Zou et al. 2020; Skeie et al. 2018
Q8NBX0	SCCPDH	Upregulated	0.997658	1.08988	0.124168	62	3	Chen et al. 2021; Skeie et al. 2018; Wigger et al. 2021
P13798	APEH	Downregulated	0.997803	0.969293	-0.0449948	72	3	Chen et al. 2021; Zou et al. 2020; Skeie et al. 2018
G3V4U0	FBLN5	Upregulated	0.997814	1.14762	0.198641	78	3	Chen et al. 2021; Sachdeva et al. 2024; Skeie et al. 2018
P07108	DBI	Downregulated	0.997927	0.99738	-0.00378483	79	3	Chen et al. 2021; Zou et al. 2020; Amorim et al. 2022
P35813	PPM1A	Downregulated	0.998014	0.962544	-0.0550755	75	3	Chen et al. 2021; Zou et al. 2020; An et al. 2018
A0A0G2JIW1	HSPA1B	Downregulated	0.998046	0.982296	-0.025771	78	3	Chen et al. 2021; Sachdeva et al. 2024; Skeie et al. 2018
Q9NR99	MXRA5	Downregulated	0.998117	0.714682	-0.484626	81	3	Chen et al. 2021; Sachdeva et al. 2024; An et al. 2018
Q9H993	ARMT1	Downregulated	0.998269	0.982828	-0.024989	64	3	Chen et al. 2021; Skeie et al. 2018; An et al. 2018
Q9NR45	NANS	Upregulated	0.998365	1.0741	0.103123	72	3	Chen et al. 2021; Zou et al. 2020; Skeie et al. 2018
Q8TCD5	NT5C	Downregulated	0.998577	0.999332	-0.000963673	72	3	Chen et al. 2021; Zou et al. 2020; Skeie et al. 2018
P28070	PSMB4	Downregulated	0.998778	0.919157	-0.121617	72	3	Chen et al. 2021; Zou et al. 2020; Skeie et al. 2018
Q9H4A4	RNPEP	Downregulated	0.998943	0.877845	-0.187962	79	3	Chen et al. 2021; Zou et al. 2020; Amorim et al. 2022
Q92859	NEO1	Downregulated	0.998996	0.828395	-0.271609	93	3	Yan et al. 2024; Chen et al. 2021; Sachdeva et al. 2024
Q5VWZ2	LYPLAL1	Downregulated	0.999087	0.960494	-0.0581519	72	3	Chen et al. 2021; Zou et al. 2020; Skeie et al. 2018
Q14112	NID2	Upregulated	0.999109	1.16583	0.221354	93	3	Yan et al. 2024; Chen et al. 2021; Sachdeva et al. 2024
P08637	FCGR3A	Downregulated	0.999121	0.906542	-0.141554	94	3	Yan et al. 2024; Lewandowicz et al. 2015; Chen et al. 2021
P31150	GDI1	Upregulated	0.999387	1.00479	0.00689723	72	3	Chen et al. 2021; Zou et al. 2020; Skeie et al. 2018
Q9BV20	MRI1	Upregulated	0.999419	1.05771	0.0809453	72	3	Chen et al. 2021; Zou et al. 2020; Skeie et al. 2018
P53367	ARFIP1	Upregulated	0.999547	1.031	0.0440471	72	3	Chen et al. 2021; Zou et al. 2020; Skeie et al. 2018
A0A024R6I7	SERPINA1	Upregulated	0.999563	1.19161	0.252908	78	3	Chen et al. 2021; Sachdeva et al. 2024; Skeie et al. 2018
P07942	LAMB1	Downregulated	0.999889	0.987485	-0.0181691	78	3	Chen et al. 2021; Sachdeva et al. 2024; Skeie et al. 2018
Q07960	ARHGAP1	Downregulated	0.999936	0.996122	-0.00560633	72	3	Chen et al. 2021; Zou et al. 2020; Skeie et al. 2018
O14672	ADAM10	Upregulated	0.999997	1.0021	0.00302379	89	3	Chen et al. 2021; Sachdeva et al. 2024; Zou et al. 2020
Q7L5N7	LPCAT2	Upregulated	1.27584e-22	11.9529	3.57929	63	2	Nunez Lopez et al. 2022; Chen et al. 2021
P09497	CLTB	Upregulated	2.27017e-15	7.49755	2.90642	40	2	Nunez Lopez et al. 2022; Zou et al. 2020
Q96C24	SYTL4	Downregulated	6.40351e-08	0.386678	-1.3708	32	2	Nunez Lopez et al. 2022; An et al. 2018
Q27J81	INF2	Downregulated	6.03705e-07	0.355149	-1.4935	29	2	Nunez Lopez et al. 2022; Skeie et al. 2018
Q9NS84	CHST7	Downregulated	1.40093e-06	0.0499173	-4.32432	29	2	Nunez Lopez et al. 2022; Skeie et al. 2018
Q92736	RYR2	Upregulated	2.23032e-06	26.4767	4.72665	40	2	Nunez Lopez et al. 2022; Zou et al. 2020
P21730	C5AR1	Upregulated	8.3536e-06	35.4053	5.1459	63	2	Nunez Lopez et al. 2022; Chen et al. 2021
Q7Z6K5	ARPIN	Downregulated	1.37432e-05	0.038226	-4.7093	40	2	Nunez Lopez et al. 2022; Zou et al. 2020
P52815	MRPL1; MRPL12	Downregulated	5.81135e-05	0.238385	-2.06864	38	2	Chae et al. 2018; Carruthers et a.l 202
O75915	ARL6IP5	Upregulated	0.000144695	25.4924	4.672	38	2	Chae et al. 2018; Nunez Lopez et al. 2022
A0A0A0MRZ8;P04433	IGKV3D-11	Downregulated	0.000186833	0.0515783	-4.27709	32	2	Zhao et al. 2021; Vestad et al. 2021
Q9UK55	SERPINA10	Downregulated	0.000213416	0.267871	-1.90039	44	2	Nunez Lopez et al. 2022; Yan et al. 2024
Q76LX8	ADAMTS13	Downregulated	0.000359589	0.915589	-0.127228	34	2	Vestad et al. 2021; Li et al. 2023
Q15848	ADIPOQ	Downregulated	0.000382791	0.059032	-4.08236	34	2	Zhao et al. 2021; Li et al. 2023
V9HW34	HEL-213	Downregulated	0.000589295	0.769302	-0.378378	23	2	Skeie et al. 2018; Nimer et al. 2023
A2J423	A2J423	Downregulated	0.00103234	0.635239	-0.654628	23	2	Skeie et al. 2018; Nimer et al. 2023
Q96AP7	ESAM	Upregulated	0.00154828	3.33074	1.73584	35	2	Kim et al. 2013; Yan et al. 2024
P24821	TNC	Upregulated	0.00167867	2.19571	1.13469	40	2	Yan et al. 2024; Vestad et al. 2021
P49736	MCM2	Downregulated	0.00185927	0.0591822	-4.07869	38	2	Chae et al. 2018; Nunez Lopez et al. 2022
Q9NSE4	IARS2	Upregulated	0.00200967	2.38333	1.25298	28	2	Chae et al. 2018; Wigger et al. 2021
P0DP57	SLURP2	Upregulated	0.00226549	1.27178	0.346853	67	2	Yan et al. 2024; Chen et al. 2021
P05156	CFI	Downregulated	0.00260193	0.501479	-0.995737	44	2	Yan et al. 2024; Zou et al. 2020
Q9BYF1	ACE2	Upregulated	0.00274222	1.11906	0.162285	67	2	Yan et al. 2024; Chen et al. 2021
Q7L0Y3	TRMT10C	Upregulated	0.00294496	2.23464	1.16004	27	2	Chae et al. 2018; Skeie et al. 2018
P28065	PSMB9	Upregulated	0.00305806	10.4036	3.37901	40	2	Nunez Lopez et al. 2022; Zou et al. 2020
P56556	NDUFA6	Upregulated	0.00310476	3.37601	1.75532	27	2	Chae et al. 2018; Skeie et al. 2018
Q9GZL9	HBB	Upregulated	0.00366146	2.92895	1.55038	23	2	Skeie et al. 2018; Nimer et al. 2023
Q15323	KRT31	Upregulated	0.00442047	2.85974	1.51588	63	2	Nunez Lopez et al. 2022; Chen et al. 2021
Q30KQ8	DEFB112	Downregulated	0.00447819	0.0290175	-5.10693	32	2	Nunez Lopez et al. 2022; Abdulwahab et al. 2019
Q4KWH8	PLCH1	Downregulated	0.00449853	0.470067	-1.08906	29	2	Nunez Lopez et al. 2022; Skeie et al. 2018
O95140	MFN2	Upregulated	0.00465456	1.99984	0.999881	27	2	Chae et al. 2018; Skeie et al. 2018
P54108	CRISP3	Downregulated	0.00498226	0.586587	-0.769582	40	2	Zhao et al. 2021; Yan et al. 2024
Q9BWH2	FUNDC2	Upregulated	0.00537882	3.41663	1.77257	27	2	Chae et al. 2018; Skeie et al. 2018
Q3ZCW2	LGALSL	Upregulated	0.00561258	2.2536	1.17223	29	2	Nunez Lopez et al. 2022; Skeie et al. 2018
Q969P0	IGSF8	Upregulated	0.00585166	1.52646	0.610194	67	2	Yan et al. 2024; Chen et al. 2021
P06870	KLK1	Upregulated	0.00614362	1.49967	0.584646	64	2	Ferreira da Silva et al. 2024; Yan et al. 2024
P20851	C4BPB	Downregulated	0.00623807	0.985026	-0.021767	34	2	Vestad et al. 2021; Li et al. 2023
P53634	CTSC	Upregulated	0.00628177	2.4951	1.3191	44	2	Yan et al. 2024; Zou et al. 2020
Q9NZQ9	TMOD4	Upregulated	0.00631675	2.42175	1.27605	27	2	Chae et al. 2018; Skeie et al. 2018
P07998	RNASE1	Upregulated	0.00649662	2.08924	1.06298	42	2	Yan et al. 2024; Li et al. 2023
Q6PI48	DARS2	Downregulated	0.00691227	0.639346	-0.645332	61	2	Chae et al. 2018; Chen et al. 2021
Q9NU22	MDN1	Upregulated	0.00706282	3.4863	1.8017	27	2	Chae et al. 2018; Skeie et al. 2018
Q99439	CNN2	Upregulated	0.00707216	1.3824	0.467176	40	2	Nunez Lopez et al. 2022; Zou et al. 2020
G3V1N2	HBA2	Upregulated	0.0078021	2.84189	1.50685	23	2	Skeie et al. 2018; Nimer et al. 2023
S6BAM6	S6BAM6	Downregulated	0.00896614	0.680432	-0.555478	23	2	Skeie et al. 2018; Nimer et al. 2023
O14558	HSPB6	Downregulated	0.0104188	0.749124	-0.416723	29	2	Chae et al. 2018; Kim et al. 2013
P62987	UBA52	Upregulated	0.0111779	1.49449	0.579649	44	2	Yan et al. 2024; Zou et al. 2020
P10515	DLAT	Upregulated	0.0114889	1.11963	0.163026	38	2	Chae et al. 2018; Carruthers et a.l 202
P61758	VBP1	Downregulated	0.0118706	0.13847	-2.85235	40	2	Nunez Lopez et al. 2022; Zou et al. 2020
P49454	CENPF	Downregulated	0.0121996	0.636394	-0.652008	23	2	Skeie et al. 2018; Nimer et al. 2023
A0A120HF66	A0A120HF66	Downregulated	0.0124101	0.578989	-0.788393	23	2	Skeie et al. 2018; Nimer et al. 2023
Q15833	STXBP2	Upregulated	0.0126295	1.45477	0.540792	40	2	Nunez Lopez et al. 2022; Zou et al. 2020
Q9BWU5	HBB	Upregulated	0.0127746	2.69559	1.4306	23	2	Skeie et al. 2018; Nimer et al. 2023
P05062	ALDOB	Upregulated	0.012922	1.67001	0.739859	30	2	Zhao et al. 2024; Yan et al. 2024
V9H1D9	V9H1D9	Upregulated	0.0143071	2.50652	1.32569	23	2	Skeie et al. 2018; Nimer et al. 2023
B7ZW00	COL6A3	Downregulated	0.0143411	0.888647	-0.170318	15	2	Zhao et al. 2024; Skeie et al. 2018
O00330	PDHX	Downregulated	0.0143638	0.549006	-0.865105	24	2	Chae et al. 2018; Zhao et al. 2024
P23229	ITGA6	Upregulated	0.0151816	1.56751	0.648474	36	2	Nunez Lopez et al. 2022; Vestad et al. 2021
P24043	LAMA2	Upregulated	0.0151831	1.64471	0.717837	29	2	Chae et al. 2018; Kim et al. 2013
P07738	BPGM	Downregulated	0.0154479	0.386424	-1.37174	25	2	Kim et al. 2013; Nimer et al. 2023
Q96DR8	MUCL1	Upregulated	0.0161716	2.85875	1.51539	50	2	Yan et al. 2024; Sachdeva et al. 2024
U3PXP0	HBA2	Upregulated	0.0165748	2.52107	1.33404	23	2	Skeie et al. 2018; Nimer et al. 2023
Q14103	HNRNPD; HNRPD	Downregulated	0.0167682	0.994532	-0.00791082	32	2	Zou et al. 2020; An et al. 2018
A0A075B6J9	IGLV2-18	Downregulated	0.0169487	0.100757	-3.31104	44	2	Nunez Lopez et al. 2022; Yan et al. 2024
Q10713	PMPCA	Downregulated	0.0171714	0.46033	-1.11926	27	2	Chae et al. 2018; Skeie et al. 2018
P01766	IGHV3-13	Downregulated	0.0179417	0.327378	-1.61097	33	2	Yan et al. 2024; Skeie et al. 2018
A0A0C4DH67	IGKV1-8	Upregulated	0.0181338	2.04797	1.03419	29	2	Nunez Lopez et al. 2022; Skeie et al. 2018
P31749	AKT1	Downregulated	0.0184725	0.0120968	-6.36923	29	2	Nunez Lopez et al. 2022; Skeie et al. 2018
Q8TCG5	CPT1C; CATL1	Downregulated	0.0184954	0.0875758	-3.51332	32	2	Nunez Lopez et al. 2022; An et al. 2018
C8C504	HBB	Upregulated	0.0188925	2.42214	1.27629	23	2	Skeie et al. 2018; Nimer et al. 2023
O75368	SH3BGRL	Upregulated	0.0190891	8.8974	3.15338	40	2	Nunez Lopez et al. 2022; Zou et al. 2020
B7Z442	B7Z442	Downregulated	0.0192092	0.927952	-0.107878	15	2	Zhao et al. 2024; Skeie et al. 2018
O95563	MPC2	Downregulated	0.0194748	0.80323	-0.316115	30	2	Chae et al. 2018; An et al. 2018
Q9UBX5	FBLN5	Upregulated	0.0199011	1.80621	0.852963	33	2	Yan et al. 2024; Skeie et al. 2018
H3BRQ4	H3BRQ4	Downregulated	0.0200058	0.746769	-0.421267	15	2	Zhao et al. 2024; Skeie et al. 2018
Q96H79	ZC3HAV1L	Downregulated	0.0202869	0.0672776	-3.89373	29	2	Nunez Lopez et al. 2022; Skeie et al. 2018
P61960	UFM1	Upregulated	0.0211578	6.29712	2.65469	40	2	Nunez Lopez et al. 2022; Zou et al. 2020
Q5XTR9	HBD/HBB	Upregulated	0.0225032	2.88893	1.53053	23	2	Skeie et al. 2018; Nimer et al. 2023
P62917	RPL8	Upregulated	0.0228981	3.26239	1.70593	29	2	Chae et al. 2018; Kim et al. 2013
Q08830	FGL1	Downregulated	0.0234884	0.612524	-0.707161	44	2	Nunez Lopez et al. 2022; Yan et al. 2024
O75094	SLIT3	Upregulated	0.0240316	8.7901	3.13588	40	2	Nunez Lopez et al. 2022; Zou et al. 2020
Q8TAX7	MUC7	Downregulated	0.0245878	0.548391	-0.866723	70	2	Ferreira da Silva et al. 2024; Samodova et al. 2025
Q92530	PSMF1	Upregulated	0.0253466	16.3469	4.03094	29	2	Nunez Lopez et al. 2022; Skeie et al. 2018
Q92523	CPT1B	Downregulated	0.0262175	0.564799	-0.824191	30	2	Chae et al. 2018; An et al. 2018
P48506	GCLC	Upregulated	0.0265821	4.53606	2.18144	63	2	Nunez Lopez et al. 2022; Chen et al. 2021
P01594	IGKV1-33; IGKV1D-33	Upregulated	0.0269422	1.37094	0.455163	44	2	Yan et al. 2024; Zou et al. 2020
P01880	IGHD	Downregulated	0.0281394	0.496631	-1.00975	44	2	Yan et al. 2024; Zou et al. 2020
E9PEW8	HBD	Upregulated	0.028336	2.44436	1.28945	23	2	Skeie et al. 2018; Nimer et al. 2023
Q96BY6	DOCK10	Downregulated	0.0284679	0.471039	-1.08608	29	2	Nunez Lopez et al. 2022; Skeie et al. 2018
Q16849	PTPRN	Upregulated	0.0294781	1.42439	0.510346	50	2	Yan et al. 2024; Sachdeva et al. 2024
Q13315	ATM	Downregulated	0.0303506	0.715333	-0.483314	40	2	Nunez Lopez et al. 2022; Zou et al. 2020
P06454	PTMA	Upregulated	0.0304553	1.77264	0.8259	54	2	Samodova et al. 2025; Yan et al. 2024
P11684	SCGB1A1	Upregulated	0.0312872	3.2565	1.70332	67	2	Yan et al. 2024; Chen et al. 2021
Q52MT0	HBB	Upregulated	0.0335137	2.4975	1.32048	23	2	Skeie et al. 2018; Nimer et al. 2023
Q9H488	POFUT1	Downregulated	0.0338248	0.475748	-1.07173	29	2	Carruthers et a.l 202; Skeie et al. 2018
Q6ZMW3	EML6	Upregulated	0.0343635	8.99425	3.169	29	2	Nunez Lopez et al. 2022; Skeie et al. 2018
A0A068LN03	A0A068LN03	Downregulated	0.0352356	0.615167	-0.70095	23	2	Skeie et al. 2018; Nimer et al. 2023
B3KTT6	B3KTT6	Upregulated	0.0355867	1.06033	0.0845146	15	2	Zhao et al. 2024; Skeie et al. 2018
Q53RD9	FBLN7	Upregulated	0.03926	1.42856	0.514566	50	2	Yan et al. 2024; Sachdeva et al. 2024
P62140	PPP1CB	Upregulated	0.0398806	2.93308	1.55242	63	2	Nunez Lopez et al. 2022; Chen et al. 2021
Q562R1	ACTBL2	Upregulated	0.0401698	1.73019	0.790932	29	2	Nunez Lopez et al. 2022; Skeie et al. 2018
P04085	PDGFA	Upregulated	0.0402585	6.36908	2.67109	63	2	Nunez Lopez et al. 2022; Chen et al. 2021
Q9BYE9	CDHR2	Upregulated	0.0403133	1.40635	0.491959	67	2	Yan et al. 2024; Chen et al. 2021
Q08722	CD47	Upregulated	0.0411365	1.83361	0.874687	36	2	Yan et al. 2024; An et al. 2018
Q99102	MUC4	Downregulated	0.041361	0.0494038	-4.33923	40	2	Nunez Lopez et al. 2022; Zou et al. 2020
P35542	SAA4	Downregulated	0.041526	0.818709	-0.288577	36	2	Vestad et al. 2021; Zou et al. 2020
A0A0C4DH31;P23083	IGHV1-18	Downregulated	0.0417492	0.134976	-2.88923	32	2	Zhao et al. 2021; Vestad et al. 2021
Q8WZA0	LZIC	Downregulated	0.0421597	0.297759	-1.74778	40	2	Nunez Lopez et al. 2022; Zou et al. 2020
O96009	NAPSA	Upregulated	0.0421931	1.30587	0.385013	67	2	Yan et al. 2024; Chen et al. 2021
O43633	CHMP2A	Upregulated	0.0435729	1.48536	0.570816	67	2	Yan et al. 2024; Chen et al. 2021
Q9UKU9	ANGPTL2	Upregulated	0.0443221	1.41225	0.497991	67	2	Yan et al. 2024; Chen et al. 2021
B4DRH6	B4DRH6	Upregulated	0.0448495	1.09243	0.127544	15	2	Zhao et al. 2024; Skeie et al. 2018
P48551	IFNAR2	Upregulated	0.0452988	2.18399	1.12697	67	2	Yan et al. 2024; Chen et al. 2021
O76076	CCN5; WISP2	Upregulated	0.0466751	2.0048	1.00346	33	2	Yan et al. 2024; Skeie et al. 2018
Q9UPZ9	CILK1; ICK	Downregulated	0.0467085	0.452848	-1.1429	48	2	Chae et al. 2018; Samodova et al. 2025
Q7Z3Y5	VKA17	Downregulated	0.0483864	0.547423	-0.869272	23	2	Skeie et al. 2018; Nimer et al. 2023
O60494	CUBN	Upregulated	0.0540611	2.03151	1.02255	67	2	Yan et al. 2024; Chen et al. 2021
P13521	SCG2	Upregulated	0.055942	1.17054	0.227178	50	2	Yan et al. 2024; Sachdeva et al. 2024
P06280	GLA	Upregulated	0.0573055	1.16694	0.222735	50	2	Yan et al. 2024; Sachdeva et al. 2024
P49753	ACOT2	Downregulated	0.0576923	0.836733	-0.257161	61	2	Chae et al. 2018; Chen et al. 2021
P13591	NCAM1	Upregulated	0.0580128	1.07134	0.0994215	50	2	Yan et al. 2024; Sachdeva et al. 2024
P49862	KLK7	Upregulated	0.0592362	1.47557	0.561277	50	2	Samodova et al. 2025; Zou et al. 2020
A0A125U0U7	A0A125U0U7	Downregulated	0.0620817	0.753198	-0.408899	23	2	Skeie et al. 2018; Nimer et al. 2023
Q9BWD1	ACAT2	Upregulated	0.0622017	3.98479	1.99451	63	2	Nunez Lopez et al. 2022; Chen et al. 2021
B7Z636	B7Z636	Downregulated	0.0623076	0.899288	-0.153144	15	2	Zhao et al. 2024; Skeie et al. 2018
P55145	MANF	Upregulated	0.0626301	11.8108	3.56204	32	2	Nunez Lopez et al. 2022; An et al. 2018
P13861	PRKAR2A	Upregulated	0.0638394	4.33559	2.11623	40	2	Nunez Lopez et al. 2022; Zou et al. 2020
Q8TCS8	PNPT1	Upregulated	0.0668134	2.29117	1.19609	27	2	Chae et al. 2018; Skeie et al. 2018
O94772	LY6H	Downregulated	0.0670284	0.869355	-0.201982	67	2	Yan et al. 2024; Chen et al. 2021
Q99798	ACO2	Downregulated	0.0670622	0.440534	-1.18268	27	2	Chae et al. 2018; Skeie et al. 2018
B2M1S7	HBB	Upregulated	0.068217	2.25687	1.17432	23	2	Skeie et al. 2018; Nimer et al. 2023
Q8IWW8	ADHFE1	Downregulated	0.0724088	0.900583	-0.151068	29	2	Chae et al. 2018; Kim et al. 2013
P98082	DAB2	Downregulated	0.0724841	0.184992	-2.43447	63	2	Nunez Lopez et al. 2022; Chen et al. 2021
A0A075B6S5	IGKV1-27	Downregulated	0.0727836	0.538624	-0.892649	33	2	Yan et al. 2024; Skeie et al. 2018
P36542	ATP5C1	Downregulated	0.0741273	0.666894	-0.584472	27	2	Chae et al. 2018; Skeie et al. 2018
P07951	TPM2	Downregulated	0.075459	0.0907844	-3.46141	31	2	Nunez Lopez et al. 2022; Kim et al. 2013
P51812	RPS6KA3	Downregulated	0.0761396	0.183986	-2.44234	40	2	Nunez Lopez et al. 2022; Zou et al. 2020
Q9UNL6	HBG2	Upregulated	0.0771955	2.58986	1.37287	23	2	Skeie et al. 2018; Nimer et al. 2023
Q02985	CFHR3	Downregulated	0.0781102	0.748522	-0.417884	42	2	Yan et al. 2024; Li et al. 2023
Q96FV2	SCRN2	Upregulated	0.0782553	1.60734	0.684672	44	2	Yan et al. 2024; Zou et al. 2020
A0A0C4DH34	IGHV4-28	Downregulated	0.0784588	0.520141	-0.943025	50	2	Yan et al. 2024; Sachdeva et al. 2024
P13693	TPT1	Upregulated	0.0793651	4.59007	2.19852	40	2	Nunez Lopez et al. 2022; Zou et al. 2020
P13637	ATP1A3	Upregulated	0.0803865	1.4679	0.553758	27	2	Chae et al. 2018; Skeie et al. 2018
A7BI36	RRBP1	Downregulated	0.0806063	0.913849	-0.129972	15	2	Zhao et al. 2024; Skeie et al. 2018
Q8NI60	ADCK3	Downregulated	0.0810031	0.297627	-1.74842	29	2	Chae et al. 2018; Kim et al. 2013
A0A384MDW7	ECHS1	Upregulated	0.0826709	1.22905	0.297538	49	2	Zhao et al. 2024; Chen et al. 2021
A0A140VK07	A0A140VK07	Downregulated	0.0829518	0.837328	-0.256134	15	2	Zhao et al. 2024; Skeie et al. 2018
O15078	CEP290	Downregulated	0.0851356	0.729028	-0.455953	34	2	Zou et al. 2020; Nimer et al. 2023
Q8NI99	ANGPTL6	Downregulated	0.0851763	0.541146	-0.88591	63	2	Nunez Lopez et al. 2022; Chen et al. 2021
Q92692	NECTIN2	Upregulated	0.086278	1.38488	0.469756	67	2	Yan et al. 2024; Chen et al. 2021
P05976	MYL1	Upregulated	0.0881454	1.67384	0.743158	38	2	Chae et al. 2018; Zou et al. 2020
Q7KYR7	BTN2A1	Upregulated	0.0884246	1.04298	0.0607073	67	2	Yan et al. 2024; Chen et al. 2021
P22303	ACHE	Downregulated	0.090377	0.477744	-1.06569	46	2	Nunez Lopez et al. 2022; Sachdeva et al. 2024
Q8NFV4	ABHD11	Downregulated	0.0946823	0.944213	-0.0828157	61	2	Chae et al. 2018; Chen et al. 2021
P24855	DNASE1	Upregulated	0.0961114	1.05498	0.0772125	67	2	Yan et al. 2024; Chen et al. 2021
Q15751	HERC1	Downregulated	0.0979843	0.634453	-0.656414	27	2	Chae et al. 2018; Skeie et al. 2018
Q86VB7	CD163	Upregulated	0.099551	1.71418	0.777519	44	2	Yan et al. 2024; Zou et al. 2020
Q9NRW1	RAB6B	Upregulated	0.0999416	1.52768	0.611346	40	2	Nunez Lopez et al. 2022; Zou et al. 2020
P0C7U0	ELFN1	Downregulated	0.100256	0.819	-0.288064	50	2	Yan et al. 2024; Sachdeva et al. 2024
Q96AB3	ISOC2	Downregulated	0.102652	0.574047	-0.800759	27	2	Chae et al. 2018; Skeie et al. 2018
P51692	STAT5B	Upregulated	0.102917	2.15968	1.11082	31	2	Kim et al. 2013; Carruthers et a.l 202
P16284	PECAM1	Upregulated	0.103039	1.56944	0.65025	40	2	Yan et al. 2024; Vestad et al. 2021
Q86V85	GPR180	Upregulated	0.103252	1.16731	0.223189	67	2	Yan et al. 2024; Chen et al. 2021
A0A075B6Q5	IGHV3-64	Upregulated	0.104889	1.21198	0.277364	54	2	Samodova et al. 2025; Yan et al. 2024
B7Z737	B7Z737	Downregulated	0.104907	0.873426	-0.195242	15	2	Zhao et al. 2024; Skeie et al. 2018
Q6VFQ6	HBB	Downregulated	0.111811	0.183584	-2.44548	23	2	Skeie et al. 2018; Nimer et al. 2023
P35030	PRSS3	Downregulated	0.113684	0.278077	-1.84644	63	2	Nunez Lopez et al. 2022; Chen et al. 2021
Q9NQ84	GPRC5C	Upregulated	0.114285	2.30997	1.20787	67	2	Yan et al. 2024; Chen et al. 2021
Q8N1Q1	CA13	Downregulated	0.115133	0.109957	-3.18499	40	2	Nunez Lopez et al. 2022; Zou et al. 2020
P49821	NDUFV1	Downregulated	0.116655	0.416218	-1.26459	27	2	Chae et al. 2018; Skeie et al. 2018
P15941	MUC1	Upregulated	0.116803	1.62705	0.702254	44	2	Yan et al. 2024; Zou et al. 2020
Q7Z7K0	CMC1	Downregulated	0.117181	0.871595	-0.19827	15	2	Zhao et al. 2024; Skeie et al. 2018
Q05639	EEF1A2	Downregulated	0.118098	0.295835	-1.75713	27	2	Chae et al. 2018; Skeie et al. 2018
P00995	SPINK1	Downregulated	0.119125	0.994557	-0.00787393	50	2	Yan et al. 2024; Sachdeva et al. 2024
O75380	NDUFS6	Upregulated	0.123478	2.00698	1.00503	27	2	Chae et al. 2018; Skeie et al. 2018
P17612	PRKACA	Upregulated	0.123804	1.23096	0.299789	61	2	Chae et al. 2018; Chen et al. 2021
Q5D862	FLG2	Downregulated	0.126566	0.395252	-1.33916	63	2	Nunez Lopez et al. 2022; Chen et al. 2021
Q00325	SLC25A3	Downregulated	0.127405	0.528164	-0.920942	27	2	Chae et al. 2018; Skeie et al. 2018
P50579	METAP2	Downregulated	0.128702	0.325193	-1.62063	17	2	Kim et al. 2013; Zhao et al. 2024
O96033	MOCS2	Upregulated	0.129259	1.11361	0.155245	67	2	Yan et al. 2024; Chen et al. 2021
P00156	CYTB	Downregulated	0.129886	0.832647	-0.264223	30	2	Chae et al. 2018; An et al. 2018
Q15208	STK38	Upregulated	0.132327	4.12902	2.0458	40	2	Nunez Lopez et al. 2022; Zou et al. 2020
P01133	EGF	Upregulated	0.133471	1.37867	0.463281	67	2	Yan et al. 2024; Chen et al. 2021
P63000	RAC1	Upregulated	0.135555	1.35995	0.443559	44	2	Yan et al. 2024; Zou et al. 2020
P01721	IGLV6-57	Downregulated	0.139691	0.534793	-0.902948	40	2	Yan et al. 2024; Vestad et al. 2021
Q8N4F0	BPIFB2	Downregulated	0.140077	0.421937	-1.2449	67	2	Yan et al. 2024; Chen et al. 2021
P26992	CNTFR	Upregulated	0.142963	1.7827	0.834067	50	2	Yan et al. 2024; Sachdeva et al. 2024
Q96MT7	WDR52	Downregulated	0.145592	0.223321	-2.16281	29	2	Chae et al. 2018; Kim et al. 2013
P30273	FCER1G	Upregulated	0.146062	1.19663	0.258976	63	2	Nunez Lopez et al. 2022; Chen et al. 2021
Q9H8W4	PLEKHF2	Upregulated	0.146062	1.73275	0.793067	63	2	Nunez Lopez et al. 2022; Chen et al. 2021
Q6PI78	TMEM65	Downregulated	0.147041	0.386334	-1.37208	27	2	Chae et al. 2018; Skeie et al. 2018
P27338	MAOB	Upregulated	0.148096	1.44035	0.526415	83	2	Ferreira da Silva et al. 2024; Chen et al. 2021
Q9H4B7	TUBB1	Downregulated	0.148356	0.962018	-0.0558642	25	2	Vestad et al. 2021; Skeie et al. 2018
Q7L1Q6	BZW1	Upregulated	0.148486	1.09969	0.137099	32	2	Zou et al. 2020; An et al. 2018
O00241	SIRPB1	Upregulated	0.150666	1.22861	0.297026	67	2	Yan et al. 2024; Chen et al. 2021
P01743	IGHV1-46; IGHV1-3	Upregulated	0.15078	1.65954	0.730785	50	2	Samodova et al. 2025; Zou et al. 2020
O43598	DNPH1	Downregulated	0.15089	0.582695	-0.779188	44	2	Yan et al. 2024; Zou et al. 2020
Q5ZPR3	CD276	Upregulated	0.15118	2.43574	1.28436	35	2	Kim et al. 2013; Yan et al. 2024
P60022	DEFB1	Upregulated	0.152213	3.01966	1.59438	79	2	Yan et al. 2024; Yu et al. 2022
A0A1B0GVN9	UROD	Downregulated	0.154402	0.911233	-0.134108	15	2	Zhao et al. 2024; Skeie et al. 2018
P30153	PPP2R1A	Downregulated	0.154953	0.879118	-0.185872	50	2	Samodova et al. 2025; Zou et al. 2020
Q9HCN6	GP6	Upregulated	0.155859	1.04552	0.064215	67	2	Yan et al. 2024; Chen et al. 2021
P13929	ENO3	Downregulated	0.156342	0.578656	-0.789221	27	2	Chae et al. 2018; Skeie et al. 2018
Q76M96	CCDC80	Upregulated	0.157861	1.09188	0.126819	40	2	Sachdeva et al. 2024; Nimer et al. 2023
P51649	ALDH5A1	Downregulated	0.158556	0.708098	-0.497979	27	2	Chae et al. 2018; Skeie et al. 2018
Q9Y5B9	SUPT16H	Downregulated	0.15878	0.636631	-0.651471	28	2	Chae et al. 2018; Wigger et al. 2021
P10412	H1-4; HIST1H1E	Upregulated	0.158886	1.20202	0.265466	44	2	Yan et al. 2024; Zou et al. 2020
Q9UIB8	CD84	Upregulated	0.15953	1.06949	0.0969216	67	2	Yan et al. 2024; Chen et al. 2021
A0A0C4DH72	IGKV1-6	Downregulated	0.16069	0.687653	-0.540248	33	2	Yan et al. 2024; Skeie et al. 2018
Q96FZ7	CHMP6	Upregulated	0.160861	4.38744	2.13338	63	2	Nunez Lopez et al. 2022; Chen et al. 2021
Q8NDA2	HMCN2	Upregulated	0.161822	1.01369	0.0196139	67	2	Yan et al. 2024; Chen et al. 2021
P43304	GPD2	Upregulated	0.16405	1.32851	0.409805	61	2	Chae et al. 2018; Chen et al. 2021
Q17RC7	EXOC3L4	Upregulated	0.165026	5.06774	2.34134	40	2	Nunez Lopez et al. 2022; Zou et al. 2020
P59666;P59665	DEFA3;DEFA1	Downregulated	0.168012	0.996449	-0.00513207	32	2	Vestad et al. 2021; Amorim et al. 2022
O75935	DCTN3	Downregulated	0.168603	0.966303	-0.0494523	32	2	Zou et al. 2020; An et al. 2018
Q92876	KLK6	Downregulated	0.169457	0.691802	-0.531569	67	2	Yan et al. 2024; Chen et al. 2021
P02787;CON__Q2HJF0	TF	Downregulated	0.170646	0.690887	-0.533477	32	2	Zhao et al. 2021; Amorim et al. 2022
S6BGE0	S6BGE0	Downregulated	0.17078	0.800349	-0.321299	15	2	Zhao et al. 2024; Skeie et al. 2018
A0A0B4J1U7	IGHV6-1	Downregulated	0.172577	0.696023	-0.522793	50	2	Yan et al. 2024; Sachdeva et al. 2024
P68104	EEF1A1	Upregulated	0.172714	1.45659	0.542593	33	2	Yan et al. 2024; Skeie et al. 2018
P50213	IDH3A	Downregulated	0.175249	0.67308	-0.57115	30	2	Chae et al. 2018; An et al. 2018
Q9UN70	PCDHGC3	Downregulated	0.177762	0.881996	-0.181156	67	2	Yan et al. 2024; Chen et al. 2021
P48745	CCN3	Upregulated	0.177816	1.39373	0.478954	50	2	Yan et al. 2024; Sachdeva et al. 2024
P08575	PTPRC	Downregulated	0.177856	0.870885	-0.199445	59	2	Vestad et al. 2021; Chen et al. 2021
Q6P6B1	ERICH5	Upregulated	0.17828	1.20556	0.269701	26	2	Zhao et al. 2024; Zou et al. 2020
P0DOX8;B9A064;P0CG04	IGLL5;IGLC1	Downregulated	0.181884	0.983823	-0.0235298	32	2	Vestad et al. 2021; Amorim et al. 2022
Q6IAA8	LAMTOR1	Upregulated	0.184706	2.5432	1.34664	63	2	Nunez Lopez et al. 2022; Chen et al. 2021
P02776	PF4	Upregulated	0.185447	1.12373	0.1683	34	2	Vestad et al. 2021; Li et al. 2023
Q8TC12	RDH11	Upregulated	0.188968	3.10876	1.63634	63	2	Nunez Lopez et al. 2022; Chen et al. 2021
Q16718	NDUFA5	Upregulated	0.189166	1.21558	0.28165	61	2	Chae et al. 2018; Chen et al. 2021
O60610	DIAPH1	Downregulated	0.192233	0.725606	-0.462742	38	2	Chae et al. 2018; Zou et al. 2020
Q13753	LAMC2	Downregulated	0.192968	0.851755	-0.231489	15	2	Zhao et al. 2024; Skeie et al. 2018
O75608	LYPLA1	Upregulated	0.19356	1.43027	0.516284	38	2	Chae et al. 2018; Zou et al. 2020
O14618	CCS	Downregulated	0.196095	0.271094	-1.88313	40	2	Nunez Lopez et al. 2022; Zou et al. 2020
Q70JA7	CHSY3	Upregulated	0.196695	1.38186	0.466608	44	2	Chae et al. 2018; Sachdeva et al. 2024
P28907	CD38	Upregulated	0.19943	1.59561	0.674107	36	2	Yan et al. 2024; An et al. 2018
O00584	RNASET2	Upregulated	0.199739	1.83088	0.872539	44	2	Yan et al. 2024; Zou et al. 2020
Q86UN3	RTN4RL2	Upregulated	0.200777	1.39115	0.476276	50	2	Yan et al. 2024; Sachdeva et al. 2024
P05067	APP	Downregulated	0.201293	0.975375	-0.0359716	50	2	Yan et al. 2024; Sachdeva et al. 2024
Q16543	CDC37	Downregulated	0.202296	0.968384	-0.0463486	32	2	Zou et al. 2020; An et al. 2018
Q86UP2	KTN1	Upregulated	0.203192	1.42925	0.515254	39	2	Samodova et al. 2025; Skeie et al. 2018
P40763	STAT3	Downregulated	0.203761	0.407548	-1.29496	63	2	Nunez Lopez et al. 2022; Chen et al. 2021
Q7Z5L0	VMO1	Upregulated	0.206246	1.20063	0.263789	67	2	Yan et al. 2024; Chen et al. 2021
O14744	PRMT5	Upregulated	0.207462	1.6808	0.749147	40	2	Carruthers et a.l 202; Zou et al. 2020
Q9NQS3	NECTIN3	Upregulated	0.211598	2.30473	1.2046	67	2	Yan et al. 2024; Chen et al. 2021
Q9UNW1	MINPP1	Downregulated	0.21455	0.703298	-0.507792	50	2	Yan et al. 2024; Sachdeva et al. 2024
E9PEJ4	DLAT	Upregulated	0.217778	1.12999	0.176311	49	2	Zhao et al. 2024; Chen et al. 2021
O75521	ECI2	Downregulated	0.222454	0.684825	-0.546193	30	2	Chae et al. 2018; An et al. 2018
Q14982	OPCML	Downregulated	0.22421	0.671601	-0.574323	67	2	Yan et al. 2024; Chen et al. 2021
A0A0C4DH43	IGHV2-70D	Downregulated	0.224754	0.954474	-0.0672219	42	2	Vestad et al. 2021; Sachdeva et al. 2024
Q8NBP7	PCSK9	Downregulated	0.225396	0.541645	-0.884581	61	2	Chae et al. 2018; Chen et al. 2021
Q15223	NECTIN1	Downregulated	0.230636	0.753416	-0.408481	50	2	Yan et al. 2024; Sachdeva et al. 2024
Q9NR46	SH3GLB2	Downregulated	0.233281	0.840527	-0.250633	50	2	Samodova et al. 2025; Zou et al. 2020
O95967	EFEMP2	Upregulated	0.23456	1.19846	0.261185	50	2	Yan et al. 2024; Sachdeva et al. 2024
Q9UBQ6	EXTL2	Upregulated	0.235374	1.00488	0.00703005	44	2	Chae et al. 2018; Sachdeva et al. 2024
P51888	PRELP	Downregulated	0.238988	0.692229	-0.53068	32	2	Zhao et al. 2024; Sachdeva et al. 2024
O75923	DYSF	Upregulated	0.240541	1.76123	0.816586	61	2	Chae et al. 2018; Chen et al. 2021
O75165	DNAJC13	Upregulated	0.242275	1.19853	0.261269	61	2	Chae et al. 2018; Chen et al. 2021
Q96IU4	ABHD14B	Upregulated	0.244931	1.26251	0.336299	44	2	Yan et al. 2024; Zou et al. 2020
Q9NSA0	SLC22A11	Upregulated	0.24495	1.43694	0.522998	67	2	Yan et al. 2024; Chen et al. 2021
P55036	PSMD4	Upregulated	0.247624	1.22929	0.29783	32	2	Zou et al. 2020; An et al. 2018
Q5T749	KPRP	Downregulated	0.248639	0.826231	-0.275383	63	2	Nunez Lopez et al. 2022; Chen et al. 2021
P08590	MYL3	Downregulated	0.251461	0.618967	-0.692066	61	2	Chae et al. 2018; Chen et al. 2021
P21695	GPD1	Downregulated	0.254389	0.593738	-0.752101	67	2	Yan et al. 2024; Chen et al. 2021
B7ZKJ8	ITIH4	Upregulated	0.254841	1.39183	0.47698	27	2	Li et al. 2023; Skeie et al. 2018
P17405	SMPD1; ASM	Downregulated	0.259684	0.708393	-0.497379	36	2	Yan et al. 2024; An et al. 2018
A2MYD1	V4-4	Downregulated	0.261681	0.988712	-0.0163772	57	2	Chen et al. 2021; Nimer et al. 2023
P04746	AMY2A	Downregulated	0.265143	0.987853	-0.0176317	67	2	Yan et al. 2024; Chen et al. 2021
Q6YN16	HSDL2	Downregulated	0.272037	0.874569	-0.193355	61	2	Chae et al. 2018; Chen et al. 2021
P31997	CEACAM8	Upregulated	0.272303	2.69935	1.43261	35	2	Kim et al. 2013; Yan et al. 2024
P46379	BAG6	Upregulated	0.274598	1.10023	0.13781	32	2	Zou et al. 2020; An et al. 2018
P19835	CEL	Upregulated	0.289712	1.36215	0.445889	36	2	Yan et al. 2024; An et al. 2018
A0A0C4DH68	IGKV2-24	Downregulated	0.294165	0.71702	-0.479915	40	2	Yan et al. 2024; Vestad et al. 2021
P0DOY2;P0DOY3;P0CF74	IGLC6	Downregulated	0.294581	0.985929	-0.0204449	32	2	Vestad et al. 2021; Amorim et al. 2022
P51991	HNRNPA3	Downregulated	0.296913	0.802311	-0.317767	61	2	Chae et al. 2018; Chen et al. 2021
P38159	RBMX	Downregulated	0.300392	0.856537	-0.223413	35	2	Kim et al. 2013; Yan et al. 2024
P31327	CPS1	Upregulated	0.303252	1.16425	0.219402	30	2	Zhao et al. 2024; Yan et al. 2024
Q9H2U2	PPA2	Downregulated	0.309276	0.754801	-0.405831	73	2	Samodova et al. 2025; Chen et al. 2021
P08962	CD63	Upregulated	0.30932	1.30346	0.382342	36	2	Yan et al. 2024; An et al. 2018
P56537;Q14152	EIF3A	Upregulated	0.311574	1.79741	0.84592	23	2	Kim et al. 2013; An et al. 2018
A0A0C4DH36	IGHV3-38	Downregulated	0.315174	0.769658	-0.37771	50	2	Yan et al. 2024; Sachdeva et al. 2024
P26599	PTBP1	Downregulated	0.319217	0.179645	-2.47678	31	2	Kim et al. 2013; Zou et al. 2020
A2J1N9	A2J1N9	Downregulated	0.322181	0.524635	-0.930613	57	2	Chen et al. 2021; Nimer et al. 2023
P55884	EIF3B	Upregulated	0.327827	1.05344	0.0751046	32	2	Zou et al. 2020; An et al. 2018
Q9UKK9	NUDT5	Upregulated	0.33	1.17166	0.228554	50	2	Samodova et al. 2025; Zou et al. 2020
P63010	AP2B1	Upregulated	0.332761	1.05684	0.0797616	32	2	Zou et al. 2020; An et al. 2018
P55287	CDH11	Upregulated	0.337386	1.49209	0.577331	33	2	Yan et al. 2024; Skeie et al. 2018
Q9UM54	MYO6	Upregulated	0.338733	1.13526	0.183026	32	2	Zou et al. 2020; An et al. 2018
Q9UHV9	PFDN2	Upregulated	0.339136	1.29668	0.374821	29	2	Zou et al. 2020; Skeie et al. 2018
P08559	PDHA1	Upregulated	0.344304	1.00067	0.000969298	49	2	Zhao et al. 2024; Chen et al. 2021
Q66K79	CPZ	Downregulated	0.346135	0.688949	-0.537531	67	2	Yan et al. 2024; Chen et al. 2021
Q9H2M3	BHMT2	Downregulated	0.356221	0.687103	-0.541402	67	2	Yan et al. 2024; Chen et al. 2021
A2N2F4	VK3	Upregulated	0.364689	1.64971	0.722215	57	2	Chen et al. 2021; Nimer et al. 2023
P05386	RPLP1	Downregulated	0.376972	0.720655	-0.472619	30	2	Zou et al. 2020; Wigger et al. 2021
B7Z341	B7Z341	Upregulated	0.377253	1.16704	0.222852	49	2	Zhao et al. 2024; Chen et al. 2021
O43704	SULT1B1	Downregulated	0.385044	0.201787	-2.30909	49	2	Zhao et al. 2024; Chen et al. 2021
P63316	TNNC1	Upregulated	0.38586	2.49331	1.31806	61	2	Chae et al. 2018; Chen et al. 2021
Q5VT79	ANXA8L2	Downregulated	0.386667	0.33724	-1.56815	31	2	Kim et al. 2013; Zou et al. 2020
P09651	HNRNPA1	Downregulated	0.389306	0.759092	-0.397653	29	2	Zou et al. 2020; Skeie et al. 2018
Q14314	FGL2	Upregulated	0.390404	1.44823	0.534288	50	2	Yan et al. 2024; Sachdeva et al. 2024
Q7KZF4	SND1	Downregulated	0.393908	0.857413	-0.221937	32	2	Zou et al. 2020; An et al. 2018
Q9HB07	C12orf10; MYG1	Upregulated	0.39546	1.1002	0.137769	32	2	Zou et al. 2020; An et al. 2018
P28289	TMOD1	Upregulated	0.395747	1.02757	0.0392344	25	2	Vestad et al. 2021; Skeie et al. 2018
P22223	CDH3	Downregulated	0.39687	0.93814	-0.0921249	67	2	Yan et al. 2024; Chen et al. 2021
Q99720	SIGMAR1	Downregulated	0.397866	0.762791	-0.390641	49	2	Zhao et al. 2024; Chen et al. 2021
P98172	EFNB1	Upregulated	0.398568	1.5166	0.600838	67	2	Yan et al. 2024; Chen et al. 2021
Q13418	ILK	Downregulated	0.403877	0.884513	-0.177045	36	2	Vestad et al. 2021; Zou et al. 2020
P55809	OXCT1	Upregulated	0.405326	1.09282	0.128061	61	2	Chae et al. 2018; Chen et al. 2021
Q99627	COPS8; CSN8	Downregulated	0.40619	0.665343	-0.587829	52	2	Ferreira da Silva et al. 2024; An et al. 2018
P15309	ACP3	Upregulated	0.407114	4.53544	2.18124	67	2	Yan et al. 2024; Chen et al. 2021
P52272	HNRNPM	Downregulated	0.41008	0.72966	-0.454705	29	2	Zou et al. 2020; Skeie et al. 2018
Q9BRK5	SDF4; CAB45	Upregulated	0.411166	1.34474	0.427332	32	2	Zou et al. 2020; An et al. 2018
Q9ULA0	DNPEP	Upregulated	0.414394	1.11581	0.158085	32	2	Zou et al. 2020; An et al. 2018
P48735	IDH2	Downregulated	0.414616	0.827299	-0.27352	67	2	Yan et al. 2024; Chen et al. 2021
P09496	CLTA	Downregulated	0.415869	0.849861	-0.234702	29	2	Zou et al. 2020; Skeie et al. 2018
Q9UBT3	DKK4	Upregulated	0.41792	1.44511	0.531178	29	2	Zou et al. 2020; Skeie et al. 2018
O43567	RNF13	Upregulated	0.418928	1.01485	0.0212676	67	2	Yan et al. 2024; Chen et al. 2021
P07910	HNRNPC	Upregulated	0.423474	1.3514	0.434455	44	2	Yan et al. 2024; Zou et al. 2020
Q92608	DOCK2	Upregulated	0.424482	1.0874	0.120888	61	2	Chae et al. 2018; Chen et al. 2021
O75787	ATP6AP2	Downregulated	0.425412	0.928003	-0.107799	44	2	Yan et al. 2024; Zou et al. 2020
P00505	GOT2	Downregulated	0.43118	0.797169	-0.327043	29	2	Zou et al. 2020; Skeie et al. 2018
Q99880	HIST1H2BL	Downregulated	0.431795	0.781569	-0.355555	29	2	Zou et al. 2020; Skeie et al. 2018
O60603	TLR2	Upregulated	0.434866	1.60363	0.681343	73	2	Samodova et al. 2025; Chen et al. 2021
A0A5C2GCZ0	A0A5C2GCZ0	Upregulated	0.438803	1.25089	0.322957	49	2	Zhao et al. 2024; Chen et al. 2021
O75955	FLOT1	Downregulated	0.439731	0.743788	-0.427037	61	2	Chae et al. 2018; Chen et al. 2021
P14314	PRKCSH	Downregulated	0.441723	0.885348	-0.175683	44	2	Yan et al. 2024; Zou et al. 2020
Q99417	MYCBP	Upregulated	0.444513	1.09135	0.126107	32	2	Zou et al. 2020; An et al. 2018
Q6V0I7	FAT4	Downregulated	0.444922	0.644861	-0.632941	67	2	Yan et al. 2024; Chen et al. 2021
P14555	PLA2G2A	Upregulated	0.447667	1.31484	0.394889	29	2	Zou et al. 2020; Skeie et al. 2018
A0A7I2V2D2	SERPING1	Upregulated	0.448209	1.10411	0.142886	44	2	Sachdeva et al. 2024; Li et al. 2023
Q04206	RELA	Upregulated	0.448619	5.42253	2.43897	31	2	Kim et al. 2013; Zou et al. 2020
P50749	RASSF2	Downregulated	0.454655	0.913856	-0.129961	73	2	Samodova et al. 2025; Chen et al. 2021
Q969H8	MYDGF	Upregulated	0.454655	2.01377	1.0099	73	2	Samodova et al. 2025; Chen et al. 2021
P52948	NUP98	Downregulated	0.456829	0.446122	-1.16449	23	2	Kim et al. 2013; An et al. 2018
Q969Z4	RELT	Upregulated	0.458698	1.35686	0.440269	67	2	Yan et al. 2024; Chen et al. 2021
Q9BYH1	SEZ6L	Downregulated	0.460951	0.708696	-0.496761	50	2	Yan et al. 2024; Sachdeva et al. 2024
Q53F91	Q53F91	Upregulated	0.461524	1.55934	0.640932	49	2	Zhao et al. 2024; Chen et al. 2021
Q8TBP5	FAM174A	Upregulated	0.463137	1.10265	0.140976	50	2	Yan et al. 2024; Sachdeva et al. 2024
Q53GQ0	HSD17B12	Downregulated	0.463555	0.992609	-0.0107021	73	2	Samodova et al. 2025; Chen et al. 2021
P22079	LPO	Upregulated	0.466351	1.3011	0.379737	36	2	Zou et al. 2020; Amorim et al. 2022
Q6UWP8	SBSN	Downregulated	0.467541	0.93244	-0.100916	63	2	Chen et al. 2021; Zou et al. 2020
Q16715	Q16715	Downregulated	0.474681	0.734247	-0.445663	49	2	Zhao et al. 2024; Chen et al. 2021
H0Y512	APMAP	Upregulated	0.481703	1.33023	0.411678	27	2	Li et al. 2023; Skeie et al. 2018
Q1EHB4	SLC5A12	Upregulated	0.486521	1.23363	0.30291	67	2	Yan et al. 2024; Chen et al. 2021
P28676	GCA	Upregulated	0.488881	1.32764	0.408861	31	2	Kim et al. 2013; Zou et al. 2020
P04062	GBA1	Downregulated	0.489069	0.925182	-0.11219	73	2	Samodova et al. 2025; Chen et al. 2021
P01036	CST4	Upregulated	0.490109	1.31298	0.392845	36	2	Zou et al. 2020; Amorim et al. 2022
P09228	CST2	Upregulated	0.491215	1.27001	0.344835	67	2	Yan et al. 2024; Chen et al. 2021
O95994	AGR2	Downregulated	0.49391	0.798593	-0.324468	32	2	Zou et al. 2020; An et al. 2018
Q9BXA7	TSSK1; TSSK1B	Downregulated	0.496985	0.527461	-0.922863	23	2	Kim et al. 2013; An et al. 2018
P62857	RPS28	Downregulated	0.499744	0.84059	-0.250525	29	2	Zou et al. 2020; Skeie et al. 2018
O94985	CLSTN1	Downregulated	0.502489	0.728441	-0.457115	50	2	Yan et al. 2024; Sachdeva et al. 2024
Q9UKU6	TRHDE	Downregulated	0.506584	0.673863	-0.569473	67	2	Yan et al. 2024; Chen et al. 2021
A0A0B4J1X5	IGHV3-74	Downregulated	0.51167	0.888095	-0.171214	50	2	Yan et al. 2024; Sachdeva et al. 2024
P32455	GBP1	Upregulated	0.516714	1.47301	0.55877	31	2	Kim et al. 2013; Zou et al. 2020
O43772	SLC25A20	Upregulated	0.52207	1.59114	0.670059	49	2	Zhao et al. 2024; Chen et al. 2021
A0A5C2GA41	A0A5C2GA41	Downregulated	0.523785	0.119021	-3.07072	49	2	Zhao et al. 2024; Chen et al. 2021
P40939	HADHA	Downregulated	0.530841	0.779763	-0.358893	29	2	Zou et al. 2020; Skeie et al. 2018
Q05707	COL14A1	Downregulated	0.534314	0.532375	-0.909486	67	2	Yan et al. 2024; Chen et al. 2021
Q9BX68	HINT2	Upregulated	0.535431	1.17489	0.232531	21	2	Skeie et al. 2018; An et al. 2018
P08138	NGFR	Downregulated	0.535751	0.770562	-0.376018	50	2	Yan et al. 2024; Sachdeva et al. 2024
P51858	HDGF	Downregulated	0.536002	0.741381	-0.431713	29	2	Zou et al. 2020; Skeie et al. 2018
Q99584	S100A13	Downregulated	0.536002	0.856376	-0.223683	29	2	Zou et al. 2020; Skeie et al. 2018
O43490	PROM1	Upregulated	0.54006	1.20934	0.274226	44	2	Yan et al. 2024; Zou et al. 2020
Q8NI22	MCFD2	Upregulated	0.541139	1.56446	0.645662	46	2	Sachdeva et al. 2024; Zou et al. 2020
Q13201	MMRN1	Downregulated	0.54125	0.879031	-0.186014	34	2	Vestad et al. 2021; Li et al. 2023
Q9UBX7	KLK11	Downregulated	0.542995	0.7709	-0.375385	38	2	Sachdeva et al. 2024; An et al. 2018
Q86Y82	STX12	Downregulated	0.543077	0.815301	-0.294596	55	2	Chen et al. 2021; An et al. 2018
O00303	EIF3F	Upregulated	0.545526	1.26895	0.343632	32	2	Zou et al. 2020; An et al. 2018
P50552	VASP	Upregulated	0.546213	1.07922	0.109987	44	2	Yan et al. 2024; Zou et al. 2020
O43396	TXNL1	Upregulated	0.54801	1.0331	0.0469843	32	2	Zou et al. 2020; An et al. 2018
P42765	ACAA2	Upregulated	0.557196	1.45298	0.539015	49	2	Zhao et al. 2024; Chen et al. 2021
P15170	GSPT1; ERF3A	Upregulated	0.557764	1.03613	0.0512037	32	2	Zou et al. 2020; An et al. 2018
O60936	NOL3	Downregulated	0.56011	0.936173	-0.0951531	29	2	Zou et al. 2020; Skeie et al. 2018
Q13492	PICALM	Upregulated	0.562848	2.26066	1.17674	31	2	Kim et al. 2013; Zou et al. 2020
G3V3A0	SERPINA3	Downregulated	0.571952	0.758625	-0.398542	27	2	Li et al. 2023; Skeie et al. 2018
A0A5C2GMT3	A0A5C2GMT3	Downregulated	0.587594	0.953715	-0.0683697	49	2	Zhao et al. 2024; Chen et al. 2021
P19338	NCL	Downregulated	0.590116	0.825517	-0.276631	29	2	Zou et al. 2020; Skeie et al. 2018
P32320	CDA	Downregulated	0.592625	0.874975	-0.192687	67	2	Yan et al. 2024; Chen et al. 2021
P01705	IGLV2-23	Downregulated	0.600347	0.879263	-0.185634	50	2	Yan et al. 2024; Sachdeva et al. 2024
O43837	IDH3B	Upregulated	0.608312	1.09509	0.131053	55	2	Chen et al. 2021; An et al. 2018
O43399	TPD52L2	Upregulated	0.615046	2.40687	1.26716	31	2	Kim et al. 2013; Zou et al. 2020
P39060	COL18A1	Downregulated	0.615559	0.447044	-1.16151	50	2	Yan et al. 2024; Sachdeva et al. 2024
O15197	EPHB6	Upregulated	0.615723	1.41116	0.496877	67	2	Yan et al. 2024; Chen et al. 2021
E7ETH0	CFI	Upregulated	0.616701	1.21154	0.276847	44	2	Sachdeva et al. 2024; Li et al. 2023
Q8WWA0	ITLN1	Downregulated	0.619419	0.374363	-1.41749	67	2	Yan et al. 2024; Chen et al. 2021
P35580	MYH10	Upregulated	0.620039	1.06225	0.0871193	55	2	Chen et al. 2021; An et al. 2018
O75339	CILP	Upregulated	0.625421	1.21989	0.286747	67	2	Yan et al. 2024; Chen et al. 2021
Q9UBC9	SPRR3	Upregulated	0.625446	1.71928	0.781803	44	2	Yan et al. 2024; Zou et al. 2020
A0A286YEY5	IGHA2	Upregulated	0.62775	1.43092	0.516947	44	2	Sachdeva et al. 2024; Li et al. 2023
P17066	HSPA6	Upregulated	0.631113	1.0298	0.0423577	36	2	Vestad et al. 2021; Zou et al. 2020
Q15782	CHI3L2	Upregulated	0.633469	1.17004	0.226556	36	2	Zou et al. 2020; Amorim et al. 2022
H0Y755	FCGR3A	Upregulated	0.635654	1.64744	0.720226	44	2	Sachdeva et al. 2024; Li et al. 2023
B2RPK0	HMGB1P1	Downregulated	0.637177	0.862842	-0.212831	29	2	Zou et al. 2020; Skeie et al. 2018
O43678	NDUFA2	Upregulated	0.639057	2.12728	1.08901	20	2	Kim et al. 2013; Skeie et al. 2018
Q99935	PROL1	Upregulated	0.641523	1.304	0.382947	36	2	Zou et al. 2020; Amorim et al. 2022
Q9HC84	MUC5B	Upregulated	0.641971	1.12416	0.168846	28	2	Vestad et al. 2021; An et al. 2018
P54727	RAD23B	Downregulated	0.646419	0.863402	-0.211896	46	2	Sachdeva et al. 2024; Zou et al. 2020
Q9UM22	EPDR1	Upregulated	0.647514	1.32307	0.403887	50	2	Yan et al. 2024; Sachdeva et al. 2024
Q03167	TGFBR3	Downregulated	0.655018	0.635354	-0.654368	50	2	Yan et al. 2024; Sachdeva et al. 2024
O15084	ANKRD28	Downregulated	0.658313	0.87032	-0.200383	29	2	Zou et al. 2020; Skeie et al. 2018
Q9HCU4	CELSR2	Downregulated	0.660297	0.983325	-0.0242595	25	2	Vestad et al. 2021; Skeie et al. 2018
P08574	CYC1	Downregulated	0.662589	0.322203	-1.63396	20	2	Kim et al. 2013; Skeie et al. 2018
Q9Y6C9	MTCH2	Downregulated	0.664908	0.921561	-0.117849	22	2	An et al. 2018; Wigger et al. 2021
Q8IZA0	KIAA0319L	Downregulated	0.665016	0.964303	-0.0524416	44	2	Yan et al. 2024; Zou et al. 2020
P56199	ITGA1	Upregulated	0.667831	1.45933	0.545304	30	2	Zou et al. 2020; Wigger et al. 2021
Q9NSB2	KRT84	Downregulated	0.66907	0.329237	-1.6028	20	2	Kim et al. 2013; Skeie et al. 2018
P51857	AKR1D1	Downregulated	0.671403	0.733848	-0.446447	36	2	Zou et al. 2020; Amorim et al. 2022
Q9Y305	ACOT9	Downregulated	0.673627	0.48791	-1.03531	54	2	Kim et al. 2013; Chen et al. 2021
H0Y4K8	FN1	Upregulated	0.673831	1.25785	0.330963	27	2	Li et al. 2023; Skeie et al. 2018
P55786	NPEPPS	Downregulated	0.676905	0.945062	-0.0815188	29	2	Zou et al. 2020; Skeie et al. 2018
Q9Y624	F11R	Upregulated	0.677513	1.15687	0.210224	67	2	Yan et al. 2024; Chen et al. 2021
P49591	SARS	Downregulated	0.68018	0.908417	-0.138574	29	2	Zou et al. 2020; Skeie et al. 2018
Q13148	TARDBP	Upregulated	0.68032	1.27331	0.348585	31	2	Kim et al. 2013; Zou et al. 2020
X6RJP6	TAGLN2	Downregulated	0.681088	0.875198	-0.192319	27	2	Li et al. 2023; Skeie et al. 2018
Q9UBG3	CRNN	Upregulated	0.682847	1.74109	0.799991	44	2	Yan et al. 2024; Zou et al. 2020
Q16378	PRR4	Upregulated	0.683184	1.27761	0.353445	36	2	Zou et al. 2020; Amorim et al. 2022
A2NJV5	IGKV2-29; IGKV A18	Downregulated	0.687969	0.892296	-0.164406	33	2	Yan et al. 2024; Skeie et al. 2018
O94986	CEP152	Upregulated	0.690351	1.87179	0.904422	31	2	Kim et al. 2013; Zou et al. 2020
Q96CN7	ISOC1	Upregulated	0.691517	1.06776	0.0945881	32	2	Zou et al. 2020; An et al. 2018
P68371;P04350	TUBB4B;TUBB4A	Downregulated	0.69264	0.992063	-0.0114957	32	2	Vestad et al. 2021; Amorim et al. 2022
Q9UIA9	XPO7	Upregulated	0.694633	1.07664	0.106534	32	2	Zou et al. 2020; An et al. 2018
P61247	RPS3A	Downregulated	0.694999	0.915496	-0.127375	29	2	Zou et al. 2020; Skeie et al. 2018
O60635	TSPAN1	Upregulated	0.698191	1.27559	0.351161	44	2	Yan et al. 2024; Zou et al. 2020
P29803	PDHA2	Downregulated	0.699024	0.412318	-1.27817	20	2	Kim et al. 2013; Skeie et al. 2018
P62873	GNB1	Downregulated	0.703028	0.897181	-0.156529	29	2	Zou et al. 2020; Skeie et al. 2018
Q9HCB6	SPON1	Downregulated	0.703386	0.715015	-0.483955	35	2	Sachdeva et al. 2024; Skeie et al. 2018
Q9Y265	RUVBL1	Downregulated	0.70339	0.911727	-0.133326	29	2	Zou et al. 2020; Skeie et al. 2018
A6NI73	LILRA5	Downregulated	0.708358	0.678741	-0.559067	67	2	Yan et al. 2024; Chen et al. 2021
Q9Y4G6	TLN2	Downregulated	0.70953	0.149804	-2.73885	20	2	Kim et al. 2013; Skeie et al. 2018
Q96C86	DCPS	Upregulated	0.712889	1.12311	0.167503	29	2	Zou et al. 2020; Skeie et al. 2018
Q9BT78	COPS4; CSN4	Upregulated	0.714252	1.04939	0.0695526	32	2	Zou et al. 2020; An et al. 2018
A0A0C4DGZ8	A0A0C4DGZ8	Upregulated	0.71439	1.71086	0.774718	61	2	Chen et al. 2021; Li et al. 2023
Q9BVG4	PBDC1	Downregulated	0.716436	0.887115	-0.172806	29	2	Zou et al. 2020; Skeie et al. 2018
Q9H159	CDH19	Downregulated	0.716462	0.812307	-0.299904	67	2	Yan et al. 2024; Chen et al. 2021
P24844	MYL9	Downregulated	0.717228	0.972589	-0.0400985	25	2	Vestad et al. 2021; Skeie et al. 2018
Q13442	PDAP1	Downregulated	0.72172	0.948948	-0.0755988	29	2	Zou et al. 2020; Skeie et al. 2018
P55017	SLC12A3	Downregulated	0.723766	0.88541	-0.175582	67	2	Yan et al. 2024; Chen et al. 2021
Q8IZF2	ADGRF5	Downregulated	0.727073	0.8052	-0.312581	42	2	Yan et al. 2024; Li et al. 2023
P46939	UTRN	Downregulated	0.728942	0.784541	-0.35008	29	2	Zou et al. 2020; Skeie et al. 2018
Q07954	LRP1	Downregulated	0.729167	0.72301	-0.467912	35	2	Sachdeva et al. 2024; Skeie et al. 2018
Q99879	HIST1H2BM	Downregulated	0.730164	0.677757	-0.56116	29	2	Zou et al. 2020; Skeie et al. 2018
P46108	CRK	Upregulated	0.730542	1.04453	0.0628491	32	2	Zou et al. 2020; An et al. 2018
Q9UK22	FBXO2	Downregulated	0.730755	0.864443	-0.210157	29	2	Zou et al. 2020; Skeie et al. 2018
Q15029	EFTUD2	Downregulated	0.731257	0.462395	-1.1128	20	2	Kim et al. 2013; Skeie et al. 2018
O95749	GGPS1	Upregulated	0.73427	1.5555	0.637379	31	2	Kim et al. 2013; Zou et al. 2020
Q9P121	NTM	Downregulated	0.734637	0.760244	-0.395465	50	2	Yan et al. 2024; Sachdeva et al. 2024
P14770	GP9	Upregulated	0.735308	1.7695	0.823339	27	2	Kim et al. 2013; Vestad et al. 2021
Q7Z6Z7	HUWE1	Downregulated	0.737239	0.92231	-0.116677	32	2	Zou et al. 2020; An et al. 2018
P50479	PDLIM4	Upregulated	0.737991	1.52515	0.608949	29	2	Zou et al. 2020; Skeie et al. 2018
P20042	EIF2S2	Downregulated	0.738056	0.91812	-0.123245	30	2	Zou et al. 2020; Wigger et al. 2021
Q9UBV8	PEF1	Downregulated	0.739276	0.671646	-0.574227	63	2	Chen et al. 2021; Zou et al. 2020
Q8TBC4	UBA3	Upregulated	0.74224	1.45149	0.537538	31	2	Kim et al. 2013; Zou et al. 2020
Q9UKX3	MYH13	Downregulated	0.74299	0.350137	-1.51401	20	2	Kim et al. 2013; Skeie et al. 2018
P08727	KRT19	Upregulated	0.744283	1.544	0.62667	67	2	Yan et al. 2024; Chen et al. 2021
P62306	SNRPF	Upregulated	0.745861	2.94252	1.55705	20	2	Kim et al. 2013; Skeie et al. 2018
P11586	MTHFD1	Downregulated	0.745879	0.946352	-0.0795509	29	2	Zou et al. 2020; Skeie et al. 2018
O00487	PSMD14	Downregulated	0.74677	0.820154	-0.286033	63	2	Chen et al. 2021; Zou et al. 2020
H0YA55	ALB	Upregulated	0.747439	1.38435	0.469207	35	2	Sachdeva et al. 2024; Skeie et al. 2018
P10124	SRGN	Downregulated	0.75127	0.924164	-0.113779	42	2	Vestad et al. 2021; Sachdeva et al. 2024
P18124	RPL7	Downregulated	0.752561	0.686134	-0.543438	63	2	Chen et al. 2021; Zou et al. 2020
P51648	ALDH3A2	Downregulated	0.75359	0.719105	-0.475725	63	2	Chen et al. 2021; Zou et al. 2020
Q96J92	WNK4	Upregulated	0.757878	1.05198	0.0731032	29	2	Zou et al. 2020; Skeie et al. 2018
Q9NRN5	OLFML3	Downregulated	0.75839	0.758274	-0.399209	35	2	Sachdeva et al. 2024; Skeie et al. 2018
P39019	RPS19	Downregulated	0.758557	0.667774	-0.582568	63	2	Chen et al. 2021; Zou et al. 2020
O43617	TRAPPC3	Upregulated	0.758557	3.08525	1.62539	63	2	Chen et al. 2021; Zou et al. 2020
O15537	RS1	Downregulated	0.75862	0.71736	-0.47923	35	2	Sachdeva et al. 2024; Skeie et al. 2018
Q6UX73	C16orf89	Upregulated	0.759476	1.08734	0.120797	67	2	Yan et al. 2024; Chen et al. 2021
Q9UFN0	NIPSNAP3A	Downregulated	0.761452	0.898498	-0.154413	53	2	Chen et al. 2021; Wigger et al. 2021
Q14240	EIF4A2	Upregulated	0.763033	1.13591	0.183846	29	2	Zou et al. 2020; Skeie et al. 2018
Q9Y2A9	B3GNT3	Upregulated	0.763989	1.51905	0.603165	63	2	Chen et al. 2021; Zou et al. 2020
Q96A11	GAL3ST3	Downregulated	0.764983	0.760127	-0.395688	35	2	Sachdeva et al. 2024; Skeie et al. 2018
A0A0U1RQV3	EFEMP1	Downregulated	0.765119	0.757774	-0.40016	35	2	Sachdeva et al. 2024; Skeie et al. 2018
Q9GZT8	NIF3L1	Downregulated	0.768502	0.61997	-0.689731	31	2	Kim et al. 2013; Zou et al. 2020
Q13838	DDX39B	Upregulated	0.769196	1.09192	0.126873	63	2	Chen et al. 2021; Zou et al. 2020
Q8NBS9	TXNDC5	Downregulated	0.769797	0.912477	-0.13214	44	2	Yan et al. 2024; Zou et al. 2020
P09619	PDGFRB	Upregulated	0.770309	1.22053	0.28751	67	2	Yan et al. 2024; Chen et al. 2021
Q96NY7	CLIC6	Upregulated	0.772186	1.22042	0.287372	63	2	Chen et al. 2021; Zou et al. 2020
P23396	RPS3	Downregulated	0.774112	0.883085	-0.179376	63	2	Chen et al. 2021; Zou et al. 2020
Q4G0N4	NADK2; NADKD1	Downregulated	0.774799	0.347466	-1.52505	20	2	Kim et al. 2013; Skeie et al. 2018
Q5T7F0	NRP1	Upregulated	0.778761	1.12132	0.165193	44	2	Sachdeva et al. 2024; Li et al. 2023
Q9BZE9	ASPSCR1	Upregulated	0.780417	1.96055	0.971258	31	2	Kim et al. 2013; Zou et al. 2020
P16403	HIST1H1C	Downregulated	0.781385	0.793759	-0.333226	30	2	Zou et al. 2020; Wigger et al. 2021
Q9UHI8	ADAMTS1	Upregulated	0.782282	1.46419	0.550105	67	2	Yan et al. 2024; Chen et al. 2021
Q96PN8	TSSK3	Downregulated	0.784342	0.923379	-0.115006	29	2	Zou et al. 2020; Skeie et al. 2018
Q96KG7	MEGF10	Downregulated	0.784576	0.73244	-0.449217	35	2	Sachdeva et al. 2024; Skeie et al. 2018
P06748	NPM1; NPM	Downregulated	0.785625	0.949322	-0.0750308	32	2	Zou et al. 2020; An et al. 2018
Q9NZ32	ACTR10; ARP10	Upregulated	0.78576	1.25609	0.328938	32	2	Zou et al. 2020; An et al. 2018
Q9UBG0	MRC2	Upregulated	0.787929	1.10062	0.138319	33	2	Yan et al. 2024; Skeie et al. 2018
P0CG04	IGLC1	Upregulated	0.790294	2.18612	1.12837	20	2	Kim et al. 2013; Skeie et al. 2018
P98088	MUC5AC	Downregulated	0.790708	0.869412	-0.201888	63	2	Chen et al. 2021; Zou et al. 2020
Q96E17	RAB3C	Upregulated	0.791014	1.00496	0.00714423	19	2	Skeie et al. 2018; Wigger et al. 2021
Q8N114	SHISA5	Upregulated	0.791377	1.19477	0.256733	50	2	Yan et al. 2024; Sachdeva et al. 2024
H0Y2Y8	ZYX	Downregulated	0.79309	0.78719	-0.345217	61	2	Chen et al. 2021; Li et al. 2023
P08134	RHOC	Upregulated	0.793531	1.11899	0.162197	29	2	Zou et al. 2020; Skeie et al. 2018
P55291	CDH15	Downregulated	0.793633	0.427253	-1.22684	67	2	Yan et al. 2024; Chen et al. 2021
P0CG39	POTEJ	Downregulated	0.795365	0.996597	-0.00491718	19	2	Skeie et al. 2018; Wigger et al. 2021
Q96HR9	REEP6	Downregulated	0.796	0.876468	-0.190227	55	2	Chen et al. 2021; An et al. 2018
A0A0G2JMB2	IGHA2	Upregulated	0.802066	1.29844	0.37678	27	2	Li et al. 2023; Skeie et al. 2018
Q8WU39	MZB1	Upregulated	0.803283	1.63667	0.710761	35	2	Kim et al. 2013; Yan et al. 2024
Q9HBI1	PARVB	Downregulated	0.803474	0.86489	-0.209411	36	2	Vestad et al. 2021; Zou et al. 2020
P09486	SPARC	Upregulated	0.803745	1.14077	0.190003	44	2	Sachdeva et al. 2024; Li et al. 2023
Q08554	DSC1	Downregulated	0.804214	0.873601	-0.194954	50	2	Yan et al. 2024; Sachdeva et al. 2024
O00233	PSMD9	Downregulated	0.806023	0.238231	-2.06956	31	2	Kim et al. 2013; Zou et al. 2020
P02549	SPTA1	Downregulated	0.809934	0.657342	-0.605284	59	2	Vestad et al. 2021; Chen et al. 2021
Q5JS37	NHLRC3	Upregulated	0.810194	1.01224	0.0175531	67	2	Yan et al. 2024; Chen et al. 2021
E9PAQ1	CFP	Upregulated	0.816359	1.2074	0.271904	35	2	Sachdeva et al. 2024; Skeie et al. 2018
P54619	PRKAG1	Downregulated	0.816687	0.695155	-0.524594	63	2	Chen et al. 2021; Zou et al. 2020
O43676	NDUFB3	Downregulated	0.820979	0.905255	-0.143604	53	2	Chen et al. 2021; Wigger et al. 2021
H0YMD0	ANXA2	Upregulated	0.825646	1.26364	0.337591	35	2	Sachdeva et al. 2024; Skeie et al. 2018
Q86U10	ASPG	Upregulated	0.826915	1.0685	0.0955857	32	2	Zou et al. 2020; An et al. 2018
Q9P2T1	GMPR2	Upregulated	0.827565	1.03353	0.0475736	29	2	Zou et al. 2020; Skeie et al. 2018
Q12882	DPYD	Downregulated	0.828038	0.86392	-0.211031	44	2	Yan et al. 2024; Zou et al. 2020
P09172	DBH	Upregulated	0.828627	2.26704	1.18081	29	2	Kim et al. 2013; Li et al. 2023
A0A4W9A917	IGHG3	Upregulated	0.830456	1.20761	0.272154	44	2	Sachdeva et al. 2024; Li et al. 2023
K7ES69	CNN2	Downregulated	0.830844	0.778	-0.362157	27	2	Li et al. 2023; Skeie et al. 2018
Q16539	MAPK14	Downregulated	0.832047	0.494057	-1.01725	31	2	Kim et al. 2013; Zou et al. 2020
Q92597	NDRG1	Downregulated	0.832575	0.889101	-0.169581	32	2	Zou et al. 2020; An et al. 2018
P34949	MPI	Upregulated	0.837347	1.40091	0.486363	55	2	Chen et al. 2021; An et al. 2018
P62263	RPS14	Downregulated	0.83858	0.944784	-0.0819439	29	2	Zou et al. 2020; Skeie et al. 2018
P27635	RPL10	Upregulated	0.8387	1.45199	0.538028	31	2	Kim et al. 2013; Zou et al. 2020
Q6UXN9	WDR82	Upregulated	0.838807	1.87728	0.908645	20	2	Kim et al. 2013; Skeie et al. 2018
P29317	EPHA2	Downregulated	0.840123	0.758825	-0.398161	67	2	Yan et al. 2024; Chen et al. 2021
P50148	GNAQ	Downregulated	0.840812	0.964923	-0.0515139	59	2	Vestad et al. 2021; Chen et al. 2021
P49913;Q96JM3	CAMP	Upregulated	0.840852	2.86071	1.51637	23	2	Kim et al. 2013; An et al. 2018
P62714	PPP2CB	Downregulated	0.841213	0.914566	-0.128841	29	2	Zou et al. 2020; Skeie et al. 2018
Q8NCW5	NAXE; APOA1BP	Upregulated	0.841522	1.13336	0.18061	44	2	Yan et al. 2024; Zou et al. 2020
P49247	RPIA	Upregulated	0.842392	1.2538	0.326303	31	2	Kim et al. 2013; Zou et al. 2020
A0A0C4DGB6	ALB	Upregulated	0.843627	1.35224	0.435349	35	2	Sachdeva et al. 2024; Skeie et al. 2018
P08567	PLEK	Downregulated	0.844598	0.351108	-1.51001	59	2	Vestad et al. 2021; Chen et al. 2021
A0A2Q2TTZ9	IGKV1D-33	Upregulated	0.846969	1.22618	0.294166	44	2	Sachdeva et al. 2024; Li et al. 2023
P47895	ALDH1A3	Downregulated	0.847836	0.777927	-0.362294	63	2	Chen et al. 2021; Zou et al. 2020
P55327	TPD52	Downregulated	0.848812	0.948808	-0.0758113	32	2	Zou et al. 2020; An et al. 2018
P61923	COPZ1	Downregulated	0.849345	0.96149	-0.0566569	32	2	Zou et al. 2020; An et al. 2018
P02730	SLC4A1	Downregulated	0.851569	0.928896	-0.106412	42	2	Vestad et al. 2021; Sachdeva et al. 2024
F5GZZ9	CD163	Upregulated	0.851753	1.26091	0.334462	44	2	Sachdeva et al. 2024; Li et al. 2023
Q13438	OS9	Upregulated	0.851821	1.18212	0.241377	32	2	Zou et al. 2020; An et al. 2018
O00339	MATN2	Downregulated	0.852133	0.771379	-0.374488	38	2	Sachdeva et al. 2024; An et al. 2018
Q92896	GLG1	Downregulated	0.852228	0.889089	-0.1696	63	2	Chen et al. 2021; Zou et al. 2020
P50990	CCT8	Downregulated	0.853589	0.713071	-0.487882	63	2	Chen et al. 2021; Zou et al. 2020
Q13451	FKBP5	Upregulated	0.853903	1.9566	0.968347	55	2	Chen et al. 2021; An et al. 2018
Q9H3P7	ACBD3	Downregulated	0.85417	0.961478	-0.0566746	19	2	Skeie et al. 2018; Wigger et al. 2021
P08238;Q58FF7	HSP90AB1	Upregulated	0.854768	1.02336	0.0333184	26	2	Amorim et al. 2022; Wigger et al. 2021
P28330	ACADL	Downregulated	0.855368	0.457013	-1.12969	20	2	Kim et al. 2013; Skeie et al. 2018
Q14050	COL9A3	Upregulated	0.85547	1.26175	0.335421	46	2	Sachdeva et al. 2024; Zou et al. 2020
Q5VTE0	EEF1A1P5	Downregulated	0.857161	0.967845	-0.0471525	29	2	Zou et al. 2020; Skeie et al. 2018
P08779	KRT16	Downregulated	0.857748	0.521347	-0.939685	67	2	Yan et al. 2024; Chen et al. 2021
Q14134	TRIM29	Downregulated	0.857759	0.773041	-0.371382	63	2	Chen et al. 2021; Zou et al. 2020
Q96M27	PRRC1	Downregulated	0.857897	0.920195	-0.119988	29	2	Zou et al. 2020; Skeie et al. 2018
Q06278	AOX1	Downregulated	0.857952	0.696814	-0.521154	67	2	Yan et al. 2024; Chen et al. 2021
P61956	SUMO2	Upregulated	0.858256	1.2745	0.349928	31	2	Kim et al. 2013; Zou et al. 2020
Q04837	SSBP1; SSBP	Upregulated	0.859657	1.02068	0.0295361	55	2	Chen et al. 2021; An et al. 2018
P21283	ATP6V1C1	Downregulated	0.862018	0.747348	-0.420149	63	2	Chen et al. 2021; Zou et al. 2020
Q9BV40	VAMP8	Downregulated	0.865569	0.875874	-0.191204	63	2	Chen et al. 2021; Zou et al. 2020
Q9C0C2	TNKS1BP1	Downregulated	0.865714	0.945608	-0.0806858	29	2	Zou et al. 2020; Skeie et al. 2018
Q9BR76	CORO1B	Downregulated	0.866528	0.866354	-0.206972	63	2	Chen et al. 2021; Zou et al. 2020
Q9UHY1	NRBP1	Downregulated	0.866829	0.868426	-0.203524	63	2	Chen et al. 2021; Zou et al. 2020
Q99784	OLFM1	Downregulated	0.867772	0.837977	-0.255017	44	2	Sachdeva et al. 2024; Li et al. 2023
O60437	PPL	Downregulated	0.867935	0.911728	-0.133325	63	2	Chen et al. 2021; Zou et al. 2020
P50895	BCAM	Upregulated	0.867992	1.28575	0.362612	67	2	Yan et al. 2024; Chen et al. 2021
P19105	MYL12A	Downregulated	0.868787	0.967945	-0.047003	29	2	Zou et al. 2020; Skeie et al. 2018
Q00577	PURA	Downregulated	0.869131	0.820261	-0.285844	63	2	Chen et al. 2021; Zou et al. 2020
Q9BPX5	ARPC5L	Downregulated	0.870253	0.604987	-0.725023	63	2	Chen et al. 2021; Zou et al. 2020
A0A5H1ZRS2	IGKV2D-28	Upregulated	0.870408	1.08531	0.118109	44	2	Sachdeva et al. 2024; Li et al. 2023
P05023	ATP1A1	Upregulated	0.870721	1.05356	0.075266	63	2	Chen et al. 2021; Zou et al. 2020
O75711	SCRG1	Downregulated	0.871053	0.962293	-0.0554518	46	2	Sachdeva et al. 2024; Zou et al. 2020
O95965	ITGBL1	Downregulated	0.872405	0.78649	-0.3465	35	2	Sachdeva et al. 2024; Skeie et al. 2018
O00322	UPK1A	Upregulated	0.874635	1.53555	0.618751	67	2	Yan et al. 2024; Chen et al. 2021
P04433	IGKV3-11	Upregulated	0.874903	1.08174	0.113359	44	2	Yan et al. 2024; Zou et al. 2020
P68371	TUBB4B	Upregulated	0.876978	1.02087	0.0298031	29	2	Zou et al. 2020; Skeie et al. 2018
P31025;Q5VSP4	LCN1; LCN1;LCN1P1	Downregulated	0.877072	0.971932	-0.0410731	26	2	Amorim et al. 2022; Wigger et al. 2021
Q9UQE7	SMC3	Downregulated	0.877626	0.96891	-0.0455648	19	2	Skeie et al. 2018; Wigger et al. 2021
O94910	ADGRL1	Downregulated	0.877716	0.718261	-0.47742	67	2	Yan et al. 2024; Chen et al. 2021
A0A0A0MSA9	PVR	Upregulated	0.878237	1.09542	0.13149	44	2	Sachdeva et al. 2024; Li et al. 2023
J3KQ66	RELN	Downregulated	0.879645	0.816896	-0.291776	35	2	Sachdeva et al. 2024; Skeie et al. 2018
P78318	IGBP1	Downregulated	0.879963	0.94287	-0.0848699	29	2	Zou et al. 2020; Skeie et al. 2018
P30520	ADSS2; ADSS	Upregulated	0.880291	1.19799	0.26062	63	2	Chen et al. 2021; Zou et al. 2020
Q99878	H2AC14; HIST1H2AJ	Downregulated	0.882503	0.452748	-1.14322	63	2	Chen et al. 2021; Zou et al. 2020
P47813	EIF1AX	Upregulated	0.88282	1.03246	0.0460907	63	2	Chen et al. 2021; Zou et al. 2020
Q8TB96	ITFG1	Downregulated	0.882821	0.860262	-0.217152	67	2	Yan et al. 2024; Chen et al. 2021
Q9NRR1	CYTL1	Downregulated	0.883438	0.856627	-0.22326	35	2	Sachdeva et al. 2024; Skeie et al. 2018
O75822	EIF3J	Downregulated	0.885422	0.965836	-0.0501501	29	2	Zou et al. 2020; Skeie et al. 2018
P49368	CCT3	Downregulated	0.886102	0.545622	-0.874026	31	2	Kim et al. 2013; Zou et al. 2020
Q9C002	NMES1	Upregulated	0.886775	1.50702	0.591696	55	2	Chen et al. 2021; An et al. 2018
P29218	IMPA1	Upregulated	0.887442	1.08411	0.116507	32	2	Zou et al. 2020; An et al. 2018
P05019	IGF1	Downregulated	0.888292	0.825345	-0.276931	44	2	Sachdeva et al. 2024; Li et al. 2023
P20908	COL5A1	Downregulated	0.889097	0.970441	-0.0432882	50	2	Yan et al. 2024; Sachdeva et al. 2024
P29972	AQP1	Upregulated	0.88918	1.10238	0.140625	33	2	Yan et al. 2024; Skeie et al. 2018
P15880	RPS2	Downregulated	0.889196	0.951007	-0.0724719	63	2	Chen et al. 2021; Zou et al. 2020
Q13621	SLC12A1	Downregulated	0.889526	0.882033	-0.181096	67	2	Yan et al. 2024; Chen et al. 2021
P36578	RPL4	Downregulated	0.889749	0.802414	-0.317581	63	2	Chen et al. 2021; Zou et al. 2020
P05787	KRT8	Downregulated	0.891022	0.567341	-0.817712	67	2	Yan et al. 2024; Chen et al. 2021
P35237	SERPINB6	Upregulated	0.891755	1.11647	0.158945	63	2	Chen et al. 2021; Zou et al. 2020
Q8WW12	PCNP	Upregulated	0.892189	1.12909	0.175165	29	2	Zou et al. 2020; Skeie et al. 2018
P06310	IGKV2-30; IGKV2D-30	Upregulated	0.893292	1.08887	0.122831	44	2	Yan et al. 2024; Zou et al. 2020
Q9Y3C6	PPIL1	Downregulated	0.893724	0.959522	-0.0596118	29	2	Zou et al. 2020; Skeie et al. 2018
E9PFZ2	CP	Upregulated	0.895709	1.10453	0.143433	35	2	Sachdeva et al. 2024; Skeie et al. 2018
Q9BRK3	MXRA8	Upregulated	0.89719	1.03842	0.0543863	67	2	Yan et al. 2024; Chen et al. 2021
P11277	SPTB	Downregulated	0.897793	0.69696	-0.520852	59	2	Vestad et al. 2021; Chen et al. 2021
Q9H190	SDCBP2	Downregulated	0.898178	0.747986	-0.418918	63	2	Chen et al. 2021; Zou et al. 2020
P62304	SNRPE	Upregulated	0.898733	1.08967	0.123894	29	2	Zou et al. 2020; Skeie et al. 2018
Q9BQ51	PDCD1LG2	Upregulated	0.899156	1.43186	0.517894	67	2	Yan et al. 2024; Chen et al. 2021
P28482	MAPK1	Upregulated	0.899445	1.08985	0.124123	63	2	Chen et al. 2021; Zou et al. 2020
Q9H773	DCTPP1	Downregulated	0.899893	0.950705	-0.0729297	29	2	Zou et al. 2020; Skeie et al. 2018
K7ES25	PEPD	Upregulated	0.902926	1.18696	0.247272	35	2	Sachdeva et al. 2024; Skeie et al. 2018
P35321	SPRR1A	Upregulated	0.904985	1.13468	0.182289	44	2	Yan et al. 2024; Zou et al. 2020
P19957	PI3	Downregulated	0.905838	0.873152	-0.195696	46	2	Sachdeva et al. 2024; Zou et al. 2020
Q9BX67	JAM3	Upregulated	0.908424	1.05962	0.0835412	33	2	Yan et al. 2024; Skeie et al. 2018
Q08431	MFGE8	Upregulated	0.909375	1.22688	0.294997	46	2	Sachdeva et al. 2024; Zou et al. 2020
Q9NR19	ACSS2	Downregulated	0.90965	0.637354	-0.649832	31	2	Kim et al. 2013; Zou et al. 2020
P62191	PSMC1	Downregulated	0.911614	0.969618	-0.0445121	29	2	Zou et al. 2020; Skeie et al. 2018
O14639	ABLIM1	Downregulated	0.912081	0.361757	-1.46691	31	2	Kim et al. 2013; Zou et al. 2020
P57735	RAB25	Downregulated	0.912317	0.978905	-0.0307596	63	2	Chen et al. 2021; Zou et al. 2020
Q8IUK5	PLXDC1	Upregulated	0.912844	1.51586	0.600135	67	2	Yan et al. 2024; Chen et al. 2021
Q9Y6X5	ENPP4	Upregulated	0.914606	1.11863	0.161736	33	2	Yan et al. 2024; Skeie et al. 2018
Q14258	TRIM25	Downregulated	0.914798	0.965314	-0.05093	29	2	Zou et al. 2020; Skeie et al. 2018
Q3KQV9	UAP1L1	Upregulated	0.915251	1.02577	0.036703	29	2	Zou et al. 2020; Skeie et al. 2018
O60938	KERA	Upregulated	0.9156	1.13056	0.177042	35	2	Sachdeva et al. 2024; Skeie et al. 2018
Q9ULR3	PPM1H	Downregulated	0.915694	0.913626	-0.130325	29	2	Zou et al. 2020; Skeie et al. 2018
P55001	MFAP2	Downregulated	0.916147	0.819553	-0.28709	35	2	Sachdeva et al. 2024; Skeie et al. 2018
O95721	SNAP29	Downregulated	0.91711	0.953898	-0.0680927	29	2	Zou et al. 2020; Skeie et al. 2018
M0R1V7	UBA52	Downregulated	0.917197	0.839097	-0.253091	35	2	Sachdeva et al. 2024; Skeie et al. 2018
O43865	AHCYL1	Downregulated	0.917428	0.950814	-0.072765	29	2	Zou et al. 2020; Skeie et al. 2018
Q9Y3C8	UFC1	Downregulated	0.917428	0.973174	-0.0392296	29	2	Zou et al. 2020; Skeie et al. 2018
P00568	AK1	Downregulated	0.918662	0.607701	-0.718565	63	2	Chen et al. 2021; Zou et al. 2020
Q5T0I0	GSN	Downregulated	0.919312	0.845242	-0.242564	35	2	Sachdeva et al. 2024; Skeie et al. 2018
Q13564	NAE1	Upregulated	0.920387	1.05175	0.0727875	29	2	Zou et al. 2020; Skeie et al. 2018
Q9Y263	PLAA	Downregulated	0.92052	0.985282	-0.0213914	63	2	Chen et al. 2021; Zou et al. 2020
Q9UBM4	OPTC	Downregulated	0.921225	0.877637	-0.188303	35	2	Sachdeva et al. 2024; Skeie et al. 2018
Q14376	GALE	Downregulated	0.921943	0.807627	-0.308238	63	2	Chen et al. 2021; Zou et al. 2020
O43505	B4GAT1	Downregulated	0.922229	0.68231	-0.551502	69	2	Chen et al. 2021; Sachdeva et al. 2024
Q93091	RNASE6	Upregulated	0.922401	1.39716	0.4825	67	2	Yan et al. 2024; Chen et al. 2021
K7ELL7	PRKCSH	Downregulated	0.923575	0.890923	-0.166627	35	2	Sachdeva et al. 2024; Skeie et al. 2018
P20774	OGN	Downregulated	0.923725	0.85426	-0.227253	50	2	Yan et al. 2024; Sachdeva et al. 2024
Q13291	SLAMF1	Upregulated	0.923978	1.2734	0.348684	67	2	Yan et al. 2024; Chen et al. 2021
Q96HS1	PGAM5	Upregulated	0.924427	1.06888	0.0961034	21	2	Skeie et al. 2018; An et al. 2018
Q92888	ARHGEF1	Downregulated	0.924803	0.473834	-1.07755	63	2	Chen et al. 2021; Zou et al. 2020
Q8IZP0	ABI1	Downregulated	0.924803	0.515589	-0.955706	63	2	Chen et al. 2021; Zou et al. 2020
Q9NZZ3	CHMP5	Upregulated	0.924803	1.41177	0.49751	63	2	Chen et al. 2021; Zou et al. 2020
P40306	PSMB10	Upregulated	0.925319	1.05659	0.0794202	63	2	Chen et al. 2021; Zou et al. 2020
P12318	FCGR2A	Downregulated	0.925465	0.875033	-0.19259	69	2	Chen et al. 2021; Sachdeva et al. 2024
Q9UKR3	KLK13	Upregulated	0.926818	1.07376	0.102673	44	2	Yan et al. 2024; Zou et al. 2020
Q9BZZ2	SIGLEC1	Upregulated	0.926965	1.05846	0.0819618	67	2	Yan et al. 2024; Chen et al. 2021
P50897	PPT1	Downregulated	0.927116	0.924127	-0.113837	44	2	Yan et al. 2024; Zou et al. 2020
Q14008	CKAP5	Upregulated	0.927385	1.25693	0.329902	63	2	Chen et al. 2021; Zou et al. 2020
Q15843	NEDD8	Downregulated	0.927611	0.39329	-1.34634	63	2	Chen et al. 2021; Zou et al. 2020
Q96C19	EFHD2	Downregulated	0.927975	0.440909	-1.18145	63	2	Chen et al. 2021; Zou et al. 2020
O43324	EEF1E1	Upregulated	0.928105	1.04521	0.0637904	29	2	Zou et al. 2020; Skeie et al. 2018
Q03169	TNFAIP2	Downregulated	0.928436	0.896264	-0.158004	63	2	Chen et al. 2021; Zou et al. 2020
O00507	USP9Y	Upregulated	0.928443	1.03718	0.0526727	29	2	Zou et al. 2020; Skeie et al. 2018
A0A4W8ZXM2	IGHV3-72	Downregulated	0.928786	0.969355	-0.0449025	44	2	Sachdeva et al. 2024; Li et al. 2023
D6RD17	JCHAIN	Upregulated	0.928966	1.24503	0.31618	27	2	Li et al. 2023; Skeie et al. 2018
Q8WZ75	ROBO4	Upregulated	0.930861	1.14276	0.192528	67	2	Yan et al. 2024; Chen et al. 2021
O14818	PSMA7	Downregulated	0.930942	0.788495	-0.342827	63	2	Chen et al. 2021; Zou et al. 2020
P09455	RBP1	Downregulated	0.930958	0.955347	-0.0659036	29	2	Zou et al. 2020; Skeie et al. 2018
P17655	CAPN2	Downregulated	0.931129	0.97861	-0.0311944	36	2	Zou et al. 2020; Amorim et al. 2022
Q9BVM2	DPCD	Downregulated	0.931202	0.779558	-0.359271	55	2	Chen et al. 2021; An et al. 2018
P84157	MXRA7	Upregulated	0.931587	1.0714	0.0994921	35	2	Sachdeva et al. 2024; Skeie et al. 2018
H7C013	ALB	Upregulated	0.931691	1.1119	0.153022	35	2	Sachdeva et al. 2024; Skeie et al. 2018
Q8NFT8	DNER	Upregulated	0.9318	1.08381	0.116114	50	2	Yan et al. 2024; Sachdeva et al. 2024
O60664	PLIN3	Downregulated	0.932002	0.99378	-0.00900096	32	2	Zou et al. 2020; An et al. 2018
Q14558	PRPSAP1	Downregulated	0.933277	0.667921	-0.582251	63	2	Chen et al. 2021; Zou et al. 2020
O75348	ATP6V1G1	Downregulated	0.934401	0.834374	-0.261234	63	2	Chen et al. 2021; Zou et al. 2020
Q6UXB3	LYPD2	Downregulated	0.93489	0.989009	-0.0159439	44	2	Yan et al. 2024; Zou et al. 2020
O95470	SGPL1	Upregulated	0.934909	1.44454	0.530611	53	2	Chen et al. 2021; Wigger et al. 2021
Q53T59	HS1BP3	Downregulated	0.935713	0.704133	-0.506081	63	2	Chen et al. 2021; Zou et al. 2020
Q9NQX3	GPHN	Downregulated	0.935943	0.920148	-0.120062	63	2	Chen et al. 2021; Zou et al. 2020
P08887	IL6R	Downregulated	0.93614	0.938124	-0.0921499	79	2	Yan et al. 2024; Yu et al. 2022
P39023	RPL3	Downregulated	0.936374	0.885141	-0.176021	63	2	Chen et al. 2021; Zou et al. 2020
P11215	ITGAM	Upregulated	0.936578	1.33036	0.411812	63	2	Chen et al. 2021; Zou et al. 2020
O15162	PLSCR1	Downregulated	0.936741	0.554498	-0.850746	54	2	Kim et al. 2013; Chen et al. 2021
P14598	NCF1	Downregulated	0.936741	0.67482	-0.567426	54	2	Kim et al. 2013; Chen et al. 2021
P04839	CYBB	Downregulated	0.936741	0.829606	-0.269501	54	2	Kim et al. 2013; Chen et al. 2021
Q9BXS5	AP1M1	Upregulated	0.936741	2.05001	1.03563	54	2	Kim et al. 2013; Chen et al. 2021
Q00796	SORD	Downregulated	0.936917	0.999751	-0.000359394	36	2	Zou et al. 2020; Amorim et al. 2022
Q9NR34	MAN1C1	Downregulated	0.937149	0.698159	-0.518372	69	2	Chen et al. 2021; Sachdeva et al. 2024
P50053	KHK	Downregulated	0.937221	0.81349	-0.297804	67	2	Yan et al. 2024; Chen et al. 2021
P46777	RPL5	Upregulated	0.937446	1.02238	0.0319271	29	2	Zou et al. 2020; Skeie et al. 2018
P53675	CLTCL1	Downregulated	0.938511	0.957185	-0.0631303	29	2	Zou et al. 2020; Skeie et al. 2018
Q71UI9	H2AZ2; H2AFV	Upregulated	0.938681	1.0247	0.035199	63	2	Chen et al. 2021; Zou et al. 2020
Q9Y696	CLIC4	Upregulated	0.93908	1.52036	0.604411	53	2	Chen et al. 2021; Wigger et al. 2021
P69892	HBG2	Downregulated	0.939224	0.595088	-0.748825	21	2	Skeie et al. 2018; Abdulwahab et al. 2019
P05455	SSB	Downregulated	0.940161	0.923814	-0.114326	29	2	Zou et al. 2020; Skeie et al. 2018
A0A0G2JPR0	C4A	Downregulated	0.94151	0.886124	-0.174419	35	2	Sachdeva et al. 2024; Skeie et al. 2018
Q9HC35	EML4	Downregulated	0.942353	0.916086	-0.126446	63	2	Chen et al. 2021; Zou et al. 2020
P0DOY2	IGLC2	Downregulated	0.943582	0.990878	-0.0132206	44	2	Sachdeva et al. 2024; Li et al. 2023
E9PK47	PYGL	Upregulated	0.943611	1.15178	0.203866	35	2	Sachdeva et al. 2024; Skeie et al. 2018
C9JH19	CTSD	Upregulated	0.943719	1.05186	0.0729439	35	2	Sachdeva et al. 2024; Skeie et al. 2018
Q9NPR2	SEMA4B	Downregulated	0.944603	0.646987	-0.628192	69	2	Chen et al. 2021; Sachdeva et al. 2024
Q8IX04	UEVLD	Upregulated	0.944908	1.07096	0.09891	67	2	Yan et al. 2024; Chen et al. 2021
Q12846	STX4	Downregulated	0.945112	0.68588	-0.543972	54	2	Kim et al. 2013; Chen et al. 2021
O95352	ATG7	Upregulated	0.945477	1.14358	0.193555	63	2	Chen et al. 2021; Zou et al. 2020
P46783	RPS10	Downregulated	0.945594	0.891475	-0.165734	63	2	Chen et al. 2021; Zou et al. 2020
P40227	CCT6A	Downregulated	0.945824	0.981271	-0.0272764	29	2	Zou et al. 2020; Skeie et al. 2018
Q9NZD2	GLTP	Downregulated	0.945829	0.75116	-0.412808	63	2	Chen et al. 2021; Zou et al. 2020
S4R471	AMBP	Upregulated	0.94596	1.38516	0.470049	21	2	Skeie et al. 2018; Abdulwahab et al. 2019
Q14847	LASP1	Downregulated	0.946021	0.977754	-0.0324563	63	2	Chen et al. 2021; Zou et al. 2020
Q8N8N7	PTGR2	Downregulated	0.946208	0.884534	-0.177011	63	2	Chen et al. 2021; Zou et al. 2020
A0A494C0S9	CPAMD8	Upregulated	0.946424	1.18716	0.24752	69	2	Chen et al. 2021; Sachdeva et al. 2024
Q7Z7D3	VTCN1	Downregulated	0.946792	0.902477	-0.148038	63	2	Chen et al. 2021; Zou et al. 2020
Q9H3U1	UNC45A	Upregulated	0.946915	1.00216	0.00310925	29	2	Zou et al. 2020; Skeie et al. 2018
Q9P0L0	VAPA	Upregulated	0.947414	1.02092	0.0298762	55	2	Chen et al. 2021; An et al. 2018
Q6YHK3	CD109	Downregulated	0.947561	0.890785	-0.166851	55	2	Chen et al. 2021; An et al. 2018
P00367	GLUD1	Upregulated	0.947915	1.11194	0.153082	54	2	Kim et al. 2013; Chen et al. 2021
P50502	ST13	Downregulated	0.947975	0.868867	-0.202792	63	2	Chen et al. 2021; Zou et al. 2020
O15031	PLXNB2	Downregulated	0.948225	0.661051	-0.597167	69	2	Chen et al. 2021; Sachdeva et al. 2024
P07864	LDHC	Downregulated	0.948977	0.443159	-1.1741	55	2	Chen et al. 2021; An et al. 2018
P26572	MGAT1	Downregulated	0.949043	0.490277	-1.02833	69	2	Chen et al. 2021; Sachdeva et al. 2024
O15240	VGF	Upregulated	0.94905	1.79479	0.843815	69	2	Chen et al. 2021; Sachdeva et al. 2024
Q99985	SEMA3C	Downregulated	0.949304	0.91911	-0.12169	69	2	Chen et al. 2021; Sachdeva et al. 2024
Q16822	PCK2	Downregulated	0.949886	0.86845	-0.203486	54	2	Kim et al. 2013; Chen et al. 2021
O15498	YKT6	Downregulated	0.950495	0.552034	-0.857171	63	2	Chen et al. 2021; Zou et al. 2020
P12645	BMP3	Upregulated	0.951586	1.04833	0.0680862	46	2	Sachdeva et al. 2024; Zou et al. 2020
A0A087X1G7	SELENOF	Downregulated	0.952309	0.51124	-0.967927	69	2	Chen et al. 2021; Sachdeva et al. 2024
Q9UGT4	SUSD2	Upregulated	0.952482	1.02525	0.0359762	54	2	Kim et al. 2013; Chen et al. 2021
O95497	VNN1	Downregulated	0.952739	0.945425	-0.0809654	67	2	Yan et al. 2024; Chen et al. 2021
Q92522	H1-10; H1FX	Downregulated	0.952968	0.938913	-0.0909364	53	2	Chen et al. 2021; Wigger et al. 2021
P63096	GNAI1	Downregulated	0.954128	0.917892	-0.123603	63	2	Chen et al. 2021; Zou et al. 2020
O94832	MYO1D	Upregulated	0.954815	1.10639	0.145857	63	2	Chen et al. 2021; Zou et al. 2020
Q9HA64	FN3KRP	Downregulated	0.954916	0.691691	-0.5318	63	2	Chen et al. 2021; Zou et al. 2020
O15231	ZNF185	Downregulated	0.954947	0.95208	-0.0708459	63	2	Chen et al. 2021; Zou et al. 2020
P25774	CTSS	Upregulated	0.955241	1.15757	0.211093	63	2	Chen et al. 2021; Zou et al. 2020
A0A0A0MRZ8	IGKV3D-11	Downregulated	0.955355	0.907571	-0.139917	35	2	Sachdeva et al. 2024; Skeie et al. 2018
P27361	MAPK3	Downregulated	0.955376	0.686358	-0.542966	63	2	Chen et al. 2021; Zou et al. 2020
P61086	UBE2K	Downregulated	0.955383	0.755806	-0.403913	63	2	Chen et al. 2021; Zou et al. 2020
Q96B97	SH3KBP1	Upregulated	0.955547	3.79621	1.92456	54	2	Kim et al. 2013; Chen et al. 2021
P05937	CALB1	Downregulated	0.955749	0.906464	-0.141678	67	2	Yan et al. 2024; Chen et al. 2021
O75309	CDH16	Upregulated	0.955749	1.31555	0.395669	67	2	Yan et al. 2024; Chen et al. 2021
O00461	GOLIM4	Downregulated	0.955767	0.746415	-0.42195	69	2	Chen et al. 2021; Sachdeva et al. 2024
Q5T4S7	UBR4	Downregulated	0.956278	0.760256	-0.395443	63	2	Chen et al. 2021; Zou et al. 2020
O00429	DNM1L	Upregulated	0.956398	2.31354	1.2101	55	2	Chen et al. 2021; An et al. 2018
H7BY55	CD55	Upregulated	0.956912	1.33278	0.414436	69	2	Chen et al. 2021; Sachdeva et al. 2024
P30622	CLIP1	Upregulated	0.956916	1.00224	0.00322924	63	2	Chen et al. 2021; Zou et al. 2020
P20339	RAB5A	Downregulated	0.957204	0.838689	-0.253792	63	2	Chen et al. 2021; Zou et al. 2020
P01717	IGLV3-25; IGLV3-27	Downregulated	0.957587	0.940407	-0.088643	36	2	Vestad et al. 2021; Zou et al. 2020
P62993	GRB2	Downregulated	0.958034	0.941342	-0.087209	63	2	Chen et al. 2021; Zou et al. 2020
Q13126	MTAP	Downregulated	0.958758	0.990101	-0.0143522	63	2	Chen et al. 2021; Zou et al. 2020
P35625	TIMP3	Downregulated	0.958902	0.910911	-0.134617	35	2	Sachdeva et al. 2024; Skeie et al. 2018
Q9UBF2	COPG2	Downregulated	0.958971	0.84608	-0.241134	63	2	Chen et al. 2021; Zou et al. 2020
Q96P63	SERPINB12	Downregulated	0.959366	0.678099	-0.560433	63	2	Chen et al. 2021; Zou et al. 2020
Q96I99	SUCLG2	Downregulated	0.959596	0.601208	-0.734064	54	2	Kim et al. 2013; Chen et al. 2021
[truncated: 736 more rows]

## Sheet: QUANT contribution influence
Datasets	Number of Proteins	Contribution (% over 2,735 shared proteins)	Influence (MAPE %)
Chen et al. 2021	1860	68.0073	34.5317
Zou et al. 2020	1314	48.0439	9.70169
Skeie et al. 2018	1233	45.0823	3.63085
Yan et al. 2024	816	29.8355	6.44321
Sachdeva et al. 2024	661	24.1682	3.40013
An et al. 2018	396	14.479	1.28923
Kim et al. 2014	277	10.128	4.57032
Li et al. 2023	260	9.5064	0.925128
Vestad et al. 2021	256	9.36015	0.599932
Amorim et al. 2022	211	7.71481	0.357168
Chae et al. 2018	209	7.64168	2.85176
Nunez Lopez et al. 2022	194	7.09324	15.1404
Samodova et al. 2025	135	4.93601	0.831643
Li et al. 2018	120	4.38757	0.182743
Wigger et al. 2021	99	3.61974	0.170096
Zhao et al. 2024	63	2.30347	0.158979
Nimer et al. 2023	56	2.04753	0.823763
Abdulwahab et al. 2019	32	1.17002	0.18358
Lewandowicz et al. 2015	27	0.987203	0.0745285
Yu et al. 2022	20	0.731261	0.285686
Carruthers et al., 2021	19	0.694698	0.165173
Zhao et al. 2021	18	0.658135	1.37222
Ferreira da Silva et al. 2024	15	0.548446	0.225262
